# Supplementary material for: Occupancy maps of 208 chromatin-associated proteins in one human cell type
Source: Nature. 2020 Jul 29;583(7818):720–8. doi: 10.1038/s41586-020-2023-4 (PMC7398277; doi:10.1038/s41586-020-2023-4)
Supplement: Supplementary file 3 — This file contains Supplementary Tables 1-6. [file 41586_2020_2023_MOESM3_ESM.xlsx]

## Sheet: Supplementary_table_1
Supplementary Table 1: Overview of CAP experiments
List of CAP experiments detailing target protein, DBF (direct DNA-binding factor) or CR/CF (chromatin regulator/cofactor), annotation from IDEAS clustering, total peaks called in each experiment, and whether the assay was traditional ChIP-seq or tagged CETCh-seq.
	Target	Category	Annotation	Final Annotation	Peak_count	Assay
0	MAFF_human	DBF	Cluster I (Heterochromatin and Repressed)	Heterochromatin_and_Repressed	34203	ChIP-seq
1	MAFK_human	DBF	Cluster I (Heterochromatin and Repressed)	Heterochromatin_and_Repressed	60606	ChIP-seq
2	BMI1_human	CR/CF	Cluster I (Heterochromatin and Repressed)	Heterochromatin_and_Repressed	301	ChIP-seq
3	ZNF274_human	DBF	Cluster I (Heterochromatin and Repressed)	Heterochromatin_and_Repressed	134	ChIP-seq
4	EZH2_human	CR/CF	Cluster I (Heterochromatin and Repressed)	Heterochromatin_and_Repressed	1934	ChIP-seq
5	ARID3A_human	DBF	Cluster II (Enhancer-like regions)	Enhancer_like	14657	ChIP-seq
6	ARID5B[FLAG]	DBF	Cluster II (Enhancer-like regions)	Enhancer_like	43339	CETCH-seq
7	CEBPA[FLAG]	DBF	Cluster II (Enhancer-like regions)	Enhancer_like	45299	CETCH-seq
8	CEBPG[FLAG]	DBF	Cluster II (Enhancer-like regions)	Enhancer_like	34242	CETCH-seq
9	EP300	CR/CF	Cluster II (Enhancer-like regions)	Enhancer_like	19324	ChIP-seq
10	ESRRA_human	DBF	Cluster II (Enhancer-like regions)	Enhancer_like	438	ChIP-seq
11	FOSL2	DBF	Cluster II (Enhancer-like regions)	Enhancer_like	14852	ChIP-seq
12	FOXA1	DBF	Cluster II (Enhancer-like regions)	Enhancer_like	38646	ChIP-seq
13	FOXA2	DBF	Cluster II (Enhancer-like regions)	Enhancer_like	26669	ChIP-seq
14	FOXA3[FLAG]	DBF	Cluster II (Enhancer-like regions)	Enhancer_like	37295	CETCH-seq
15	FOXO1	DBF	Cluster II (Enhancer-like regions)	Enhancer_like	8196	ChIP-seq
16	FOXP1[FLAG]	DBF	Cluster II (Enhancer-like regions)	Enhancer_like	18694	CETCH-seq
17	GATAD2A[FLAG]	DBF	Cluster II (Enhancer-like regions)	Enhancer_like	41408	CETCH-seq
18	HDAC2	CR/CF	Cluster II (Enhancer-like regions)	Enhancer_like	12328	ChIP-seq
19	HHEX[FLAG]	DBF	Cluster II (Enhancer-like regions)	Enhancer_like	6296	CETCH-seq
20	HMG20A[FLAG]	DBF	Cluster II (Enhancer-like regions)	Enhancer_like	10664	CETCH-seq
21	HMG20B_v2[FLAG]	DBF	Cluster II (Enhancer-like regions)	Enhancer_like	8882	CETCH-seq
22	HNF1A	DBF	Cluster II (Enhancer-like regions)	Enhancer_like	9016	ChIP-seq
23	HNF4A	DBF	Cluster II (Enhancer-like regions)	Enhancer_like	18762	ChIP-seq
24	HNF4G	DBF	Cluster II (Enhancer-like regions)	Enhancer_like	15020	ChIP-seq
25	HOMEZ[FLAG]	DBF	Cluster II (Enhancer-like regions)	Enhancer_like	13693	CETCH-seq
26	KDM1A_human	CR/CF	Cluster II (Enhancer-like regions)	Enhancer_like	9585	ChIP-seq
27	MBD4	DBF	Cluster II (Enhancer-like regions)	Enhancer_like	4485	ChIP-seq
28	MLX[FLAG]	DBF	Cluster II (Enhancer-like regions)	Enhancer_like	10596	CETCH-seq
29	MTA1[FLAG]	DBF	Cluster II (Enhancer-like regions)	Enhancer_like	2623	CETCH-seq
30	NCoA2[FLAG]	DBF	Cluster II (Enhancer-like regions)	Enhancer_like	6990	CETCH-seq
31	NFIA_v1[FLAG]	DBF	Cluster II (Enhancer-like regions)	Enhancer_like	17279	CETCH-seq
32	NFIC	DBF	Cluster II (Enhancer-like regions)	Enhancer_like	10454	ChIP-seq
33	NFIL3[FLAG]	DBF	Cluster II (Enhancer-like regions)	Enhancer_like	27441	CETCH-seq
34	NR2F1[FLAG]	DBF	Cluster II (Enhancer-like regions)	Enhancer_like	8576	CETCH-seq
35	NR2F2	DBF	Cluster II (Enhancer-like regions)	Enhancer_like	7907	ChIP-seq
36	NR2F6[FLAG]	DBF	Cluster II (Enhancer-like regions)	Enhancer_like	27557	CETCH-seq
37	PAXIP1_iso1[FLAG]	CR/CF	Cluster II (Enhancer-like regions)	Enhancer_like	4671	CETCH-seq
38	PPARG_v1[FLAG]	DBF	Cluster II (Enhancer-like regions)	Enhancer_like	19082	CETCH-seq
39	PROX1	DBF	Cluster II (Enhancer-like regions)	Enhancer_like	20236	ChIP-seq
40	RARA[FLAG]	DBF	Cluster II (Enhancer-like regions)	Enhancer_like	35797	CETCH-seq
41	RCOR2[FLAG]	DBF	Cluster II (Enhancer-like regions)	Enhancer_like	14238	CETCH-seq
42	RERE[FLAG]	DBF	Cluster II (Enhancer-like regions)	Enhancer_like	8241	CETCH-seq
43	RREB1_iso2[FLAG]	DBF	Cluster II (Enhancer-like regions)	Enhancer_like	10047	CETCH-seq
44	RXRA	DBF	Cluster II (Enhancer-like regions)	Enhancer_like	8133	ChIP-seq
45	RXRB[FLAG]	DBF	Cluster II (Enhancer-like regions)	Enhancer_like	27012	CETCH-seq
46	SIX4_iso1[FLAG]	DBF	Cluster II (Enhancer-like regions)	Enhancer_like	8822	CETCH-seq
47	SMAD4_iso1[FLAG]	DBF	Cluster II (Enhancer-like regions)	Enhancer_like	34185	CETCH-seq
48	SOX13	DBF	Cluster II (Enhancer-like regions)	Enhancer_like	4934	ChIP-seq
49	SOX13_iso1[FLAG]	DBF	Cluster II (Enhancer-like regions)	Enhancer_like	34000	CETCH-seq
50	SOX5[FLAG]	DBF	Cluster II (Enhancer-like regions)	Enhancer_like	21542	CETCH-seq
51	TCF12	DBF	Cluster II (Enhancer-like regions)	Enhancer_like	198	ChIP-seq
52	TCF7	DBF	Cluster II (Enhancer-like regions)	Enhancer_like	11929	ChIP-seq
53	TCF7L2_human	DBF	Cluster II (Enhancer-like regions)	Enhancer_like	3024	ChIP-seq
54	TEAD1[FLAG]	DBF	Cluster II (Enhancer-like regions)	Enhancer_like	26151	CETCH-seq
55	TEAD3[FLAG]	DBF	Cluster II (Enhancer-like regions)	Enhancer_like	23959	CETCH-seq
56	TEAD4	DBF	Cluster II (Enhancer-like regions)	Enhancer_like	4520	ChIP-seq
57	THRB[FLAG]	DBF	Cluster II (Enhancer-like regions)	Enhancer_like	8802	CETCH-seq
58	ZEB1	DBF	Cluster II (Enhancer-like regions)	Enhancer_like	3254	ChIP-seq
59	ZKSCAN8[FLAG]	DBF	Cluster II (Enhancer-like regions)	Enhancer_like	7877	CETCH-seq
60	ZMYM3	DBF	Cluster II (Enhancer-like regions)	Enhancer_like	8922	ChIP-seq
61	ZNF219[FLAG]	DBF	Cluster II (Enhancer-like regions)	Enhancer_like	33525	CETCH-seq
62	ZNF644[FLAG]	DBF	Cluster II (Enhancer-like regions)	Enhancer_like	17120	CETCH-seq
63	BACH1_human	DBF	Cluster II (Enhancer-like regions)	Enhancer_like	4408	ChIP-seq
64	HLF[FLAG]	DBF	Cluster II (Enhancer-like regions)	Enhancer_like	55814	CETCH-seq
65	JUN_human	DBF	Cluster II (Enhancer-like regions)	Enhancer_like	10627	ChIP-seq
66	JUND_human	DBF	Cluster II (Enhancer-like regions)	Enhancer_like	27955	ChIP-seq
67	KAT2B_human	CR/CF	Cluster II (Enhancer-like regions)	Enhancer_like	1539	ChIP-seq
68	NFE2L2_human	DBF	Cluster II (Enhancer-like regions)	Enhancer_like	6818	ChIP-seq
69	ZNF7_iso2[FLAG]	DBF	Cluster II (Enhancer-like regions)	Enhancer_like	5130	CETCH-seq
70	ATF4[FLAG]	DBF	Cluster II (Enhancer-like regions)	Enhancer_like	2794	CETCH-seq
71	BCL6_iso1[FLAG]	DBF	Cluster II (Enhancer-like regions)	Enhancer_like	31115	CETCH-seq
72	MIER2[FLAG]	CR/CF	Cluster II (Enhancer-like regions)	Enhancer_like	10624	CETCH-seq
73	MIXL1[FLAG]	DBF	Cluster II (Enhancer-like regions)	Enhancer_like	18871	CETCH-seq
74	SSRP1[FLAG]	DBF	Cluster II (Enhancer-like regions)	Enhancer_like	5757	CETCH-seq
75	TFAP4	DBF	Cluster II (Enhancer-like regions)	Enhancer_like	10807	ChIP-seq
76	ZNF3[FLAG]	DBF	Cluster II (Enhancer-like regions)	Enhancer_like	3475	CETCH-seq
77	ZNF384_human	DBF	Cluster II (Enhancer-like regions)	Enhancer_like	11629	ChIP-seq
78	ZNF652[FLAG]	DBF	Cluster II (Enhancer-like regions)	Enhancer_like	8871	CETCH-seq
79	CEBPB_human	DBF	Cluster II (Enhancer-like regions)	Enhancer_like	28703	ChIP-seq
80	CTCF	DBF	Cluster III (CTCF Bound regions)	CTCF_Bound	47501	ChIP-seq
81	RAD21[FLAG]	DBF	Cluster III (CTCF Bound regions)	CTCF_Bound	54870	CETCH-seq
82	SMC3_human	CR/CF	Cluster III (CTCF Bound regions)	CTCF_Bound	20434	ChIP-seq
83	ZNF143_human	DBF	Cluster III (CTCF Bound regions)	CTCF_Bound	16118	ChIP-seq
84	KDM6A_human	CR/CF	Cluster III (CTCF Bound regions)	CTCF_Bound	21144	ChIP-seq
85	ATF3	DBF	Cluster IV (Promoter-like regions)	Promoter_like	2369	ChIP-seq
86	BRCA1_human	CR/CF	Cluster IV (Promoter-like regions)	Promoter_like	1334	ChIP-seq
87	CBX1	CR/CF	Cluster IV (Promoter-like regions)	Promoter_like	414	ChIP-seq
88	CEBPZ_human	DBF	Cluster IV (Promoter-like regions)	Promoter_like	292	ChIP-seq
89	CHD2_human	CR/CF	Cluster IV (Promoter-like regions)	Promoter_like	4778	ChIP-seq
90	CIZ1[FLAG]	DBF	Cluster IV (Promoter-like regions)	Promoter_like	2028	CETCH-seq
91	E2F7_iso1[FLAG]	DBF	Cluster IV (Promoter-like regions)	Promoter_like	1105	CETCH-seq
92	GABPB1_v2[FLAG]	DBF	Cluster IV (Promoter-like regions)	Promoter_like	21595	CETCH-seq
93	GMEB2[FLAG]	DBF	Cluster IV (Promoter-like regions)	Promoter_like	4169	CETCH-seq
94	HBP1[FLAG]	DBF	Cluster IV (Promoter-like regions)	Promoter_like	8453	CETCH-seq
95	HCFC1_human	CR/CF	Cluster IV (Promoter-like regions)	Promoter_like	4643	ChIP-seq
96	HMGXB4[FLAG]	DBF	Cluster IV (Promoter-like regions)	Promoter_like	13717	CETCH-seq
97	IRF3_human	DBF	Cluster IV (Promoter-like regions)	Promoter_like	494	ChIP-seq
98	JARID2_iso1[FLAG]	CR/CF	Cluster IV (Promoter-like regions)	Promoter_like	795	CETCH-seq
99	KAT7[FLAG]	CR/CF	Cluster IV (Promoter-like regions)	Promoter_like	5996	CETCH-seq
100	KDM2A[FLAG]	CR/CF	Cluster IV (Promoter-like regions)	Promoter_like	23818	CETCH-seq
101	KLF10	DBF	Cluster IV (Promoter-like regions)	Promoter_like	7991	ChIP-seq
102	KLF6_v2[FLAG]	DBF	Cluster IV (Promoter-like regions)	Promoter_like	11328	CETCH-seq
103	KMT2B[FLAG]	CR/CF	Cluster IV (Promoter-like regions)	Promoter_like	15813	CETCH-seq
104	MAZ_human	DBF	Cluster IV (Promoter-like regions)	Promoter_like	9638	ChIP-seq
105	MXD3_v1[FLAG]	DBF	Cluster IV (Promoter-like regions)	Promoter_like	9858	CETCH-seq
106	MXD4[FLAG]	DBF	Cluster IV (Promoter-like regions)	Promoter_like	12621	CETCH-seq
107	MXI1_human	DBF	Cluster IV (Promoter-like regions)	Promoter_like	8343	ChIP-seq
108	MYC_human	DBF	Cluster IV (Promoter-like regions)	Promoter_like	1044	ChIP-seq
109	NFYC[FLAG]	DBF	Cluster IV (Promoter-like regions)	Promoter_like	11634	CETCH-seq
110	NPAS2_iso2[FLAG]	DBF	Cluster IV (Promoter-like regions)	Promoter_like	1025	CETCH-seq
111	NR2C2_human	DBF	Cluster IV (Promoter-like regions)	Promoter_like	2190	ChIP-seq
112	NR3C1_human	DBF	Cluster IV (Promoter-like regions)	Promoter_like	108	ChIP-seq
113	NRF1	DBF	Cluster IV (Promoter-like regions)	Promoter_like	11968	ChIP-seq
114	POLR2A_human	CR/CF	Cluster IV (Promoter-like regions)	Promoter_like	22777	ChIP-seq
115	POLR2AphosphoS5	CR/CF	Cluster IV (Promoter-like regions)	Promoter_like	22939	ChIP-seq
116	RFX5_human	DBF	Cluster IV (Promoter-like regions)	Promoter_like	4950	ChIP-seq
117	RING1_human	CR/CF	Cluster IV (Promoter-like regions)	Promoter_like	589	ChIP-seq
118	RUVBL1	CR/CF	Cluster IV (Promoter-like regions)	Promoter_like	2627	ChIP-seq
119	SIN3A	CR/CF	Cluster IV (Promoter-like regions)	Promoter_like	11682	ChIP-seq
120	SIN3B_human	CR/CF	Cluster IV (Promoter-like regions)	Promoter_like	3209	ChIP-seq
121	SP1[FLAG]	DBF	Cluster IV (Promoter-like regions)	Promoter_like	12316	CETCH-seq
122	SP2	DBF	Cluster IV (Promoter-like regions)	Promoter_like	2246	ChIP-seq
123	SREBF1_human	DBF	Cluster IV (Promoter-like regions)	Promoter_like	1013	ChIP-seq
124	SUZ12_human	CR/CF	Cluster IV (Promoter-like regions)	Promoter_like	1624	ChIP-seq
125	TAF1	CR/CF	Cluster IV (Promoter-like regions)	Promoter_like	14061	ChIP-seq
126	TBP_human	CR/CF	Cluster IV (Promoter-like regions)	Promoter_like	12861	ChIP-seq
127	TFDP1[FLAG]	DBF	Cluster IV (Promoter-like regions)	Promoter_like	8906	CETCH-seq
128	YY1	DBF	Cluster IV (Promoter-like regions)	Promoter_like	6872	ChIP-seq
129	ZBTB33	DBF	Cluster IV (Promoter-like regions)	Promoter_like	1687	ChIP-seq
130	ZHX2	DBF	Cluster IV (Promoter-like regions)	Promoter_like	5156	ChIP-seq
131	ZHX3_iso1[FLAG]	DBF	Cluster IV (Promoter-like regions)	Promoter_like	2078	CETCH-seq
132	ZNF334_iso1[FLAG]	DBF	Cluster IV (Promoter-like regions)	Promoter_like	1386	CETCH-seq
133	CREM	DBF	Cluster V (Promoter and Enhancer-like regions)	Promoter_and_Enhancer_like	17686	ChIP-seq
134	CUX1_human	DBF	Cluster V (Promoter and Enhancer-like regions)	Promoter_and_Enhancer_like	2606	ChIP-seq
135	KAT8[FLAG]	CR/CF	Cluster V (Promoter and Enhancer-like regions)	Promoter_and_Enhancer_like	25608	CETCH-seq
136	MYBL2	DBF	Cluster V (Promoter and Enhancer-like regions)	Promoter_and_Enhancer_like	14204	ChIP-seq
137	TBL1XR1_human	CR/CF	Cluster V (Promoter and Enhancer-like regions)	Promoter_and_Enhancer_like	5219	ChIP-seq
138	NR1H2	DBF	Cluster V (Promoter and Enhancer-like regions)	Promoter_and_Enhancer_like	1879	ChIP-seq
139	REST	DBF	Cluster V (Promoter and Enhancer-like regions)	Promoter_and_Enhancer_like	8888	ChIP-seq
140	USF1	DBF	Cluster V (Promoter and Enhancer-like regions)	Promoter_and_Enhancer_like	15503	ChIP-seq
141	USF2	DBF	Cluster V (Promoter and Enhancer-like regions)	Promoter_and_Enhancer_like	20162	ChIP-seq
142	ZBTB21[FLAG]	DBF	Cluster V (Promoter and Enhancer-like regions)	Promoter_and_Enhancer_like	5366	CETCH-seq
143	ZFP64[FLAG]	DBF	Cluster V (Promoter and Enhancer-like regions)	Promoter_and_Enhancer_like	6442	CETCH-seq
144	BHLHE40_human	DBF	Cluster V (Promoter and Enhancer-like regions)	Promoter_and_Enhancer_like	14079	ChIP-seq
145	ELF3[FLAG]	DBF	Cluster V (Promoter and Enhancer-like regions)	Promoter_and_Enhancer_like	29643	CETCH-seq
146	ETV4	DBF	Cluster V (Promoter and Enhancer-like regions)	Promoter_and_Enhancer_like	12521	ChIP-seq
147	FOS_human	DBF	Cluster V (Promoter and Enhancer-like regions)	Promoter_and_Enhancer_like	4959	ChIP-seq
148	FOXK1[FLAG]	DBF	Cluster V (Promoter and Enhancer-like regions)	Promoter_and_Enhancer_like	10896	CETCH-seq
149	GATA4	DBF	Cluster V (Promoter and Enhancer-like regions)	Promoter_and_Enhancer_like	6434	ChIP-seq
150	MBD1_v1[FLAG]	DBF	Cluster V (Promoter and Enhancer-like regions)	Promoter_and_Enhancer_like	5948	CETCH-seq
151	MBD1_v2[FLAG]	DBF	Cluster V (Promoter and Enhancer-like regions)	Promoter_and_Enhancer_like	8148	CETCH-seq
152	MIER3[FLAG]	CR/CF	Cluster V (Promoter and Enhancer-like regions)	Promoter_and_Enhancer_like	8791	CETCH-seq
153	PBX2[FLAG]	DBF	Cluster V (Promoter and Enhancer-like regions)	Promoter_and_Enhancer_like	4955	CETCH-seq
154	PRDM10[FLAG]	DBF	Cluster V (Promoter and Enhancer-like regions)	Promoter_and_Enhancer_like	11152	CETCH-seq
155	SP5[FLAG]	DBF	Cluster V (Promoter and Enhancer-like regions)	Promoter_and_Enhancer_like	17398	CETCH-seq
156	SRF	DBF	Cluster V (Promoter and Enhancer-like regions)	Promoter_and_Enhancer_like	3930	ChIP-seq
157	TFE3[FLAG]	DBF	Cluster V (Promoter and Enhancer-like regions)	Promoter_and_Enhancer_like	16417	CETCH-seq
158	THRA_iso1[FLAG]	DBF	Cluster V (Promoter and Enhancer-like regions)	Promoter_and_Enhancer_like	12996	CETCH-seq
159	ZBTB26[FLAG]	DBF	Cluster V (Promoter and Enhancer-like regions)	Promoter_and_Enhancer_like	8705	CETCH-seq
160	ZFP1_v1[FLAG]	DBF	Cluster V (Promoter and Enhancer-like regions)	Promoter_and_Enhancer_like	5521	CETCH-seq
161	ZGPAT[FLAG]	DBF	Cluster V (Promoter and Enhancer-like regions)	Promoter_and_Enhancer_like	27522	CETCH-seq
162	ZNF12[FLAG]	DBF	Cluster V (Promoter and Enhancer-like regions)	Promoter_and_Enhancer_like	10227	CETCH-seq
163	ZNF189	DBF	Cluster V (Promoter and Enhancer-like regions)	Promoter_and_Enhancer_like	1651	ChIP-seq
164	ZNF281[FLAG]	DBF	Cluster V (Promoter and Enhancer-like regions)	Promoter_and_Enhancer_like	7293	CETCH-seq
165	ZNF331[FLAG]	DBF	Cluster V (Promoter and Enhancer-like regions)	Promoter_and_Enhancer_like	17017	CETCH-seq
166	ZNF511[FLAG]	DBF	Cluster V (Promoter and Enhancer-like regions)	Promoter_and_Enhancer_like	10922	CETCH-seq
167	ZNF792[FLAG]	DBF	Cluster V (Promoter and Enhancer-like regions)	Promoter_and_Enhancer_like	12903	CETCH-seq
168	ARID4B[FLAG]	DBF	Cluster V (Promoter and Enhancer-like regions)	Promoter_and_Enhancer_like	38053	CETCH-seq
169	ASH2L_human	DBF	Cluster V (Promoter and Enhancer-like regions)	Promoter_and_Enhancer_like	25624	ChIP-seq
170	ATF1[FLAG]	DBF	Cluster V (Promoter and Enhancer-like regions)	Promoter_and_Enhancer_like	9987	CETCH-seq
171	BRD4_human	CR/CF	Cluster V (Promoter and Enhancer-like regions)	Promoter_and_Enhancer_like	1581	ChIP-seq
172	CBX5[FLAG]	CR/CF	Cluster V (Promoter and Enhancer-like regions)	Promoter_and_Enhancer_like	6835	CETCH-seq
173	CEBPD	DBF	Cluster V (Promoter and Enhancer-like regions)	Promoter_and_Enhancer_like	6157	ChIP-seq
174	CREB1[FLAG]	DBF	Cluster V (Promoter and Enhancer-like regions)	Promoter_and_Enhancer_like	19386	CETCH-seq
175	DMAP1[FLAG]	CR/CF	Cluster V (Promoter and Enhancer-like regions)	Promoter_and_Enhancer_like	17818	CETCH-seq
176	DNMT3B[FLAG]	DBF	Cluster V (Promoter and Enhancer-like regions)	Promoter_and_Enhancer_like	4708	CETCH-seq
177	DRAP1[FLAG]	DBF	Cluster V (Promoter and Enhancer-like regions)	Promoter_and_Enhancer_like	18804	CETCH-seq
178	ERF[FLAG]	DBF	Cluster V (Promoter and Enhancer-like regions)	Promoter_and_Enhancer_like	19441	CETCH-seq
179	GABPA[FLAG]	DBF	Cluster V (Promoter and Enhancer-like regions)	Promoter_and_Enhancer_like	20336	CETCH-seq
180	GATAD1[FLAG]	DBF	Cluster V (Promoter and Enhancer-like regions)	Promoter_and_Enhancer_like	19843	CETCH-seq
181	HMGXB3[FLAG]	DBF	Cluster V (Promoter and Enhancer-like regions)	Promoter_and_Enhancer_like	8319	CETCH-seq
182	HSF1_human	DBF	Cluster V (Promoter and Enhancer-like regions)	Promoter_and_Enhancer_like	884	ChIP-seq
183	KDM3A[FLAG]	CR/CF	Cluster V (Promoter and Enhancer-like regions)	Promoter_and_Enhancer_like	8097	CETCH-seq
184	KLF11[FLAG]	DBF	Cluster V (Promoter and Enhancer-like regions)	Promoter_and_Enhancer_like	6108	CETCH-seq
185	KLF16[FLAG]	DBF	Cluster V (Promoter and Enhancer-like regions)	Promoter_and_Enhancer_like	20722	CETCH-seq
186	KLF9[FLAG]	DBF	Cluster V (Promoter and Enhancer-like regions)	Promoter_and_Enhancer_like	3902	CETCH-seq
187	MAX	DBF	Cluster V (Promoter and Enhancer-like regions)	Promoter_and_Enhancer_like	20545	ChIP-seq
188	RCOR1_human	DBF	Cluster V (Promoter and Enhancer-like regions)	Promoter_and_Enhancer_like	2960	ChIP-seq
189	RFX3_iso1[FLAG]	DBF	Cluster V (Promoter and Enhancer-like regions)	Promoter_and_Enhancer_like	4552	CETCH-seq
190	RFXANK[FLAG]	DBF	Cluster V (Promoter and Enhancer-like regions)	Promoter_and_Enhancer_like	3941	CETCH-seq
191	SAP130[FLAG]	CR/CF	Cluster V (Promoter and Enhancer-like regions)	Promoter_and_Enhancer_like	52930	CETCH-seq
192	SLC30A9[FLAG]	DBF	Cluster V (Promoter and Enhancer-like regions)	Promoter_and_Enhancer_like	6337	CETCH-seq
193	TCF25[FLAG]	DBF	Cluster V (Promoter and Enhancer-like regions)	Promoter_and_Enhancer_like	2752	CETCH-seq
194	TGIF2[FLAG]	DBF	Cluster V (Promoter and Enhancer-like regions)	Promoter_and_Enhancer_like	12929	CETCH-seq
195	THAP11[FLAG]	DBF	Cluster V (Promoter and Enhancer-like regions)	Promoter_and_Enhancer_like	28865	CETCH-seq
196	UBP1[FLAG]	DBF	Cluster V (Promoter and Enhancer-like regions)	Promoter_and_Enhancer_like	11181	CETCH-seq
197	ZBTB7A	DBF	Cluster V (Promoter and Enhancer-like regions)	Promoter_and_Enhancer_like	6951	ChIP-seq
198	ZC3H4[FLAG]	DBF	Cluster V (Promoter and Enhancer-like regions)	Promoter_and_Enhancer_like	2569	CETCH-seq
199	ZCCHC11[FLAG]	DBF	Cluster V (Promoter and Enhancer-like regions)	Promoter_and_Enhancer_like	3947	CETCH-seq
200	ZNF335[FLAG]	DBF	Cluster V (Promoter and Enhancer-like regions)	Promoter_and_Enhancer_like	9399	CETCH-seq
201	ZNF48[FLAG]	DBF	Cluster V (Promoter and Enhancer-like regions)	Promoter_and_Enhancer_like	12199	CETCH-seq
202	ZNF544_iso1[FLAG]	DBF	Cluster V (Promoter and Enhancer-like regions)	Promoter_and_Enhancer_like	7325	CETCH-seq
203	ZNF580[FLAG]	DBF	Cluster V (Promoter and Enhancer-like regions)	Promoter_and_Enhancer_like	8109	CETCH-seq
204	ZSCAN29_iso1[FLAG]	DBF	Cluster V (Promoter and Enhancer-like regions)	Promoter_and_Enhancer_like	3278	CETCH-seq
205	ZSCAN9[FLAG]	DBF	Cluster V (Promoter and Enhancer-like regions)	Promoter_and_Enhancer_like	10726	CETCH-seq
206	PAF1_v1[FLAG]	CR/CF	Cluster VI (Active Gene Body regions)	Active_Gene_Body	2604	CETCH-seq
207	POLR2AphosphoS2_human	CR/CF	Cluster VI (Active Gene Body regions)	Active_Gene_Body	3392	ChIP-seq

## Sheet: Supplementary_table_2
Supplementary Table 2: IDEAS state enrichments for each CAP
Z-score enrichment for each CAP in each IDEAS segment, with final annotation from clustering.
	CAPs (Factors)	Art1	Art2	Ctcf	CtcfO	DnaseD1	DnaseD2	Elon	ElonW	Enh	EnhF	EnhW	EnhWF1	EnhWF2	EnhWF3	FaireW1	FaireW2	Gen3	Gen3Ctcf	Gen5	Low1	Low2	LowReprW	Pol2	PromCtcf	PromF1	PromF2	PromP	Quies	Repr1	Repr2	ReprD	Tss	TssCtcf	TssF	TssW	Zero	Annotation	Final_ano
0	ARID3A_human	0.000136687	0.000888464	0.000683434	0.088778	0	0	0.00041006	0	0.278704	0.328048	0.00492072	0.025082	0.00642428	0.00218699	0.000683434	0.000136687	6.83434e-05	0.0263122	0.0148305	0.00109349	0	0.00102515	6.83434e-05	0.0854975	0.0056725	0.00041006	0.00403226	0	0	0.00041006	0.000273373	0.0153089	0.0913067	0.013532	0.00307545	0	Cluster II (Enhancer-like regions)	Enhancer_like
1	ARID4B[FLAG]	2.63248e-05	0.00142154	0.000263248	0.0245347	0	7.89744e-05	0.000105299	0	0.23358	0.102851	0.0130308	0.000868718	0.00173744	0	5.26496e-05	2.63248e-05	0.000368547	0.0280886	0.00550188	5.26496e-05	0	0.000131624	0.000157949	0.108248	0.00702872	0.00210598	0.0143733	0	0	0.000131624	0.00121094	0.0993498	0.298576	0.0259826	0.0299576	0.000157949	Cluster V (Promoter and Enhancer-like regions)	Promoter_and_Enhancer_like
2	ARID5B[FLAG]	4.62203e-05	0.00138661	0.000115551	0.0251439	0	2.31102e-05	0.000415983	0	0.240161	0.318851	0.0125257	0.0328395	0.0149292	0.00256523	0.000277322	0.00103996	0.000231102	0.00940584	0.0193432	0.00101685	0	0.000647085	0.000323542	0.0721962	0.0166393	0.00573132	0.0177255	4.62203e-05	0	0.000369763	0.000693305	0.0315454	0.149569	0.012803	0.0111622	0.000231102	Cluster II (Enhancer-like regions)	Enhancer_like
3	ASH2L_human	0.00117394	0.00152612	0.000586969	0.00555664	0	0	0.00234788	0	0.226727	0.135003	0.00598709	0.00371747	0.00242614	0.000547838	0.000743494	3.91313e-05	0.00160438	0.00661319	0.0154177	0.000273919	0	0.000547838	0.000234788	0.0400313	0.0132655	0.000939151	0.00485228	0	3.91313e-05	0.00109568	0.000391313	0.197143	0.266367	0.0460575	0.0187439	0	Cluster V (Promoter and Enhancer-like regions)	Promoter_and_Enhancer_like
4	ATF1[FLAG]	0.000200602	0.00100301	0.000200602	0.00431294	0	0	0.00120361	0	0.280542	0.142828	0.00531595	0.00431294	0.00150451	0.000200602	0.000300903	0	0	0.00170512	0.00441324	0	0	0.000200602	0.000100301	0.0280843	0.00601805	0.000601805	0.00371113	0	0.000100301	0.000300903	0.000702106	0.0812437	0.399398	0.0191575	0.012337	0	Cluster V (Promoter and Enhancer-like regions)	Promoter_and_Enhancer_like
5	ATF3	0.000845666	0.00169133	0.000422833	0.0164905	0	0	0	0	0.161522	0.0498943	0.00634249	0.002537	0.010148	0	0	0	0	0.00972516	0.00295983	0	0	0.0012685	0	0.0625793	0.00634249	0	0.0131078	0	0	0	0.000845666	0.035518	0.602114	0.0012685	0.0143763	0	Cluster IV (Promoter-like regions)	Promoter_like
6	ATF4[FLAG]	0	0.00430416	0.00071736	0.0172166	0	0.00035868	0.00645624	0	0.279053	0.22023	0.0218795	0.0416069	0.026901	0.00215208	0.00502152	0	0.00322812	0.00645624	0.0286944	0.00430416	0	0.008967	0.00035868	0.0340746	0.0222382	0.0035868	0.0157819	0	0	0.00860832	0.00251076	0.0677905	0.131636	0.0236729	0.0121951	0	Cluster II (Enhancer-like regions)	Enhancer_like
7	BACH1_human	0	0.00136395	0.00340987	0.0152307	0.000454649	0.000681973	0.024551	0	0.14526	0.166174	0.0104569	0.0779723	0.0620596	0.0118209	0.0318254	0.00113662	0.00386451	0.0102296	0.043419	0.112298	0	0.0941123	0.000909298	0.0263696	0.0156854	0.000227324	0.0106842	0	0.000454649	0.0400091	0.00386451	0.0172767	0.0502387	0.0140941	0.00386451	0	Cluster II (Enhancer-like regions)	Enhancer_like
8	BCL6_iso1[FLAG]	9.66308e-05	0.00144946	0.000611995	0.0167493	3.22103e-05	0.000225472	0.00260903	3.22103e-05	0.260774	0.275623	0.0128197	0.0321781	0.0200992	0.00380081	0.00338208	0.00112736	0.000869677	0.00914772	0.0220962	0.00399407	3.22103e-05	0.00486375	0.000644205	0.0627456	0.015622	0.00309219	0.019455	0.000128841	3.22103e-05	0.00541133	0.00206146	0.0340785	0.155221	0.0144302	0.0137216	0.000740836	Cluster II (Enhancer-like regions)	Enhancer_like
9	BHLHE40_human	0.000142197	0.00156417	0.00127977	0.0307856	7.10985e-05	0.000142197	0.000568788	0	0.214646	0.113544	0.0125844	0.0135798	0.0391042	0.00291504	0.000426591	0.000142197	0.00106648	0.0150729	0.00504799	0.00163526	0	0.0045503	0	0.0983292	0.0185567	0.000782083	0.0292926	0	0	0.0116601	0.00796303	0.0536793	0.287096	0.0109492	0.0228226	0	Cluster V (Promoter and Enhancer-like regions)	Promoter_and_Enhancer_like
10	BMI1_human	0.0366667	0.05	0.00333333	0.00333333	0	0	0	0	0	0	0	0.00333333	0	0.00333333	0	0.00333333	0	0	0	0.0233333	0	0.08	0	0.00666667	0.0266667	0	0.15	0.00333333	0	0.316667	0.24	0.00333333	0.00333333	0.00333333	0.04	0	Cluster I (Heterochromatin and Repressed)	Heterochromatin_and_Repressed
11	BRCA1_human	0	0.0075188	0	0.00451128	0	0	0	0	0.0406015	0.00075188	0.00150376	0	0.00150376	0	0	0	0.00150376	0.00902256	0	0	0	0	0	0.062406	0.00075188	0	0.00300752	0	0	0.00075188	0	0.0774436	0.773684	0.00150376	0.0135338	0	Cluster IV (Promoter-like regions)	Promoter_like
12	BRD4_human	0.018401	0.0279188	0.000634518	0	0	0	0	0	0.147208	0.0266497	0.00380711	0.000634518	0.00190355	0.00126904	0.00126904	0	0.000634518	0.00126904	0.00190355	0.00253807	0	0.00126904	0	0.0107868	0.00317259	0.00253807	0.00126904	0	0	0.00126904	0	0.327411	0.373731	0.0285533	0.0139594	0	Cluster V (Promoter and Enhancer-like regions)	Promoter_and_Enhancer_like
13	CBX1	0	0.00242718	0.00485437	0.00485437	0	0.00242718	0.00242718	0	0.0849515	0	0	0	0.00485437	0	0.00242718	0	0	0.00485437	0	0.00728155	0	0.00485437	0	0.0995146	0	0	0.00242718	0	0	0	0	0.0436893	0.716019	0	0.0121359	0	Cluster IV (Promoter-like regions)	Promoter_like
14	CBX5[FLAG]	0	0.00322297	0.000439496	0.0325227	0.000146499	0.000146499	0.000585995	0	0.305889	0.0656314	0.0111339	0.00117199	0.00234398	0.000146499	0.000439496	0	0.00102549	0.0140639	0.00161149	0.000146499	0	0.000292997	0	0.134046	0.00292997	0.00278347	0.00908292	0	0	0.000439496	0.000585995	0.0634339	0.32889	0.00380897	0.0128919	0.000146499	Cluster V (Promoter and Enhancer-like regions)	Promoter_and_Enhancer_like
15	CEBPA[FLAG]	0.000398433	0.00137238	0.00132811	0.0303916	2.21352e-05	0.000177081	0.0126834	0	0.176948	0.278505	0.0129269	0.0835602	0.0493835	0.0108241	0.0113996	0.00863271	0.00303252	0.0103593	0.0545632	0.0149634	0	0.0186821	0.00247914	0.0390243	0.0314762	0.0080572	0.0134139	0.000752595	0.000154946	0.0149634	0.00336454	0.0165571	0.0582376	0.0240831	0.00657414	0.000708325	Cluster II (Enhancer-like regions)	Enhancer_like
16	CEBPB_human	0.000768854	0.000524219	0.00433354	0.0229957	0	0.000524219	0.0398057	0	0.125428	0.177361	0.0113231	0.0630111	0.0532606	0.010729	0.0374292	0.00139792	0.00901657	0.0075837	0.0449081	0.104809	0.000104844	0.0813588	0.00129307	0.0215978	0.0216328	0.00115328	0.0116027	0.000279583	0.000419375	0.0644789	0.00608094	0.0137345	0.0364157	0.0187321	0.0058363	6.98959e-05	Cluster II (Enhancer-like regions)	Enhancer_like
17	CEBPD	0	0.000813273	0.000162655	0.00862069	0	0	0.000162655	0	0.274886	0.0740078	0.008946	0.00162655	0.00422902	0.000162655	0.000487964	0	0.000325309	0.00292778	0.00406636	0	0	0	0.000162655	0.0287899	0.00487964	0.000650618	0.0121991	0	0	0.000813273	0.000325309	0.0606701	0.495283	0.00471698	0.0100846	0	Cluster V (Promoter and Enhancer-like regions)	Promoter_and_Enhancer_like
18	CEBPG[FLAG]	0.000263343	0.00137523	0.00190192	0.0368095	2.92603e-05	0.000234082	0.0122601	0	0.212518	0.253775	0.013606	0.0519663	0.0359024	0.0056765	0.00912921	0.00661283	0.00327715	0.0148935	0.0450316	0.00708099	0	0.0110897	0.00231156	0.0535756	0.0273584	0.00813436	0.0125527	0.000497425	0.000117041	0.0107678	0.00263343	0.0216819	0.10206	0.0261294	0.00845623	0.000292603	Cluster II (Enhancer-like regions)	Enhancer_like
19	CEBPZ_human	0.0136986	0.00342466	0.00684932	0.0136986	0	0	0.010274	0	0.0684932	0.0136986	0.0205479	0	0.010274	0.00342466	0.00342466	0	0.00342466	0.00684932	0.00342466	0.0410959	0	0.010274	0.00342466	0.010274	0	0	0.00684932	0	0	0.00684932	0	0.0136986	0.712329	0.00684932	0.00684932	0	Cluster IV (Promoter-like regions)	Promoter_like
20	CHD2_human	0	0.00146781	0.000209688	0.00314531	0	0	0	0	0.0979241	0.00775844	0.0121619	0.00146781	0.00650031	0	0.000209688	0.000419375	0.00104844	0.00629063	0.000209688	0.000419375	0	0.00251625	0	0.0488572	0.00650031	0.00125813	0.0117425	0	0	0.00440344	0.00104844	0.109667	0.648983	0.00314531	0.0226463	0	Cluster IV (Promoter-like regions)	Promoter_like
21	CIZ1[FLAG]	0	0.000494315	0	0.00148295	0	0	0	0	0.0301532	0.000988631	0.0133465	0	0	0	0	0	0	0.000988631	0	0	0	0	0	0.0494315	0	0	0.00840336	0	0	0	0	0.151755	0.728621	0.00148295	0.0128522	0	Cluster IV (Promoter-like regions)	Promoter_like
22	CREB1[FLAG]	5.16636e-05	0.000568299	0.000464972	0.010591	0	0	0.000516636	5.16636e-05	0.270045	0.22174	0.00831783	0.00888613	0.00315148	0.000258318	0.000413309	0.000103327	0.000309981	0.00521802	0.011521	0.000206654	0	0.000516636	0.000206654	0.0383344	0.0105394	0.00129159	0.00594131	0	0	0.000619963	0.00072329	0.0671626	0.292519	0.0261418	0.0135875	0	Cluster V (Promoter and Enhancer-like regions)	Promoter_and_Enhancer_like
23	CREM	5.66027e-05	0.000452822	0	0.00288674	0	0	0	0	0.337126	0.228166	0.00447161	0.00396219	0.00107545	0	5.66027e-05	0	5.66027e-05	0.00107545	0.00283014	0	0	0	0	0.0236033	0.00311315	0.000849041	0.00447161	0	0	0	0.000339616	0.0569423	0.308655	0.0111507	0.00866021	0	Cluster V (Promoter and Enhancer-like regions)	Promoter_and_Enhancer_like
24	CTCF	0	8.43544e-05	0.0679474	0.503026	0	0	8.43544e-05	0	0.00607351	4.21772e-05	6.32658e-05	2.10886e-05	0.000358506	2.10886e-05	2.10886e-05	0	2.10886e-05	0.142559	0.00014762	4.21772e-05	0	8.43544e-05	0	0.213564	0	0	0.000105443	0	0	0.000105443	0.000126532	0.000632658	0.0629073	0.000126532	0.00177144	6.32658e-05	Cluster III (CTCF Bound regions)	CTCF_Bound
25	CUX1_human	0	0.00230769	0.00115385	0.0192308	0	0.000769231	0.00307692	0	0.298077	0.213077	0.00769231	0.0280769	0.0103846	0.00307692	0.00192308	0.000384615	0.000769231	0.00923077	0.015	0.00730769	0	0.00576923	0	0.0534615	0.00538462	0.000384615	0.00653846	0	0	0.00615385	0	0.0357692	0.251154	0.00923077	0.00461538	0	Cluster V (Promoter and Enhancer-like regions)	Promoter_and_Enhancer_like
26	DMAP1[FLAG]	0	0.000393479	0	0.00140528	0	0	0	0	0.249129	0.036425	0.00410343	0.000281057	0	0	0	0	5.62114e-05	0.00230467	0.000449691	0	0	0	0	0.0484542	0.0034851	0.00134907	0.00337268	0	0	0	5.62114e-05	0.174817	0.437662	0.0123103	0.023946	0	Cluster V (Promoter and Enhancer-like regions)	Promoter_and_Enhancer_like
27	DNMT3B[FLAG]	0	0.00595871	0.000212811	0.0117046	0	0.000425622	0.000212811	0	0.294744	0.0851245	0.0212811	0.000425622	0.00297936	0.000212811	0	0	0.000425622	0.00468185	0.00170249	0.000212811	0	0	0	0.0638434	0.00361779	0.000212811	0.0127687	0	0	0.000638434	0.0038306	0.11811	0.327304	0.0197914	0.0195786	0	Cluster V (Promoter and Enhancer-like regions)	Promoter_and_Enhancer_like
28	DRAP1[FLAG]	0	0.00127796	0	0.00804047	0	0	5.32481e-05	0	0.305538	0.0615016	0.00835996	5.32481e-05	0.000159744	0	0	0	5.32481e-05	0.00644302	0.00085197	0	0	0	0.000159744	0.0612886	0.00314164	0.00314164	0.00654952	0	0	0	0.000425985	0.050639	0.451917	0.0129925	0.0174121	0	Cluster V (Promoter and Enhancer-like regions)	Promoter_and_Enhancer_like
29	E2F7_iso1[FLAG]	0	0.0217588	0	0.0172257	0	0	0	0	0.153218	0.0108794	0.0507706	0	0.00362647	0	0.00181324	0	0.00271985	0.0181324	0.00181324	0	0	0	0	0.0906618	0.00362647	0	0.0199456	0	0	0.00181324	0.0099728	0.150499	0.406165	0.0126927	0.0226655	0	Cluster IV (Promoter-like regions)	Promoter_like
30	ELF3[FLAG]	3.37895e-05	0.00158811	0.000270316	0.0348032	0	0.000270316	0.000168947	0	0.268052	0.200541	0.0110154	0.0120966	0.00767021	0.000642	6.7579e-05	0.000168947	0.000337895	0.0159486	0.00807569	0.000270316	0	0.000540632	0.000101368	0.093259	0.0153066	0.00219632	0.0145633	0	0	0.000574421	0.00179084	0.038689	0.245379	0.0120628	0.0133806	0.000135158	Cluster V (Promoter and Enhancer-like regions)	Promoter_and_Enhancer_like
31	EP300	0.000103616	0.000362657	0	0.00523262	0	5.18081e-05	0.000103616	0	0.383069	0.396591	0.00730494	0.0154906	0.00367838	0.000310849	0	0	0	0.00305668	0.00787483	5.18081e-05	0	0.000207232	0	0.0341415	0.00600974	0.00082893	0.00730494	0	0	0	5.18081e-05	0.0110351	0.104238	0.00948088	0.00341933	0	Cluster II (Enhancer-like regions)	Enhancer_like
32	ERF[FLAG]	5.15251e-05	0.00267931	0.000206101	0.0241138	0	0.000257626	5.15251e-05	0	0.273083	0.104287	0.0129843	0.000875927	0.00247321	0	0	0	0.000309151	0.0151999	0.00314303	5.15251e-05	0	0.000206101	0.000206101	0.10439	0.00685284	0.00216406	0.0117477	0	0	0.000309151	0.00216406	0.0656946	0.335429	0.012366	0.0187036	0	Cluster V (Promoter and Enhancer-like regions)	Promoter_and_Enhancer_like
33	ESRRA_human	0	0	0	0.0273973	0	0	0	0	0.497717	0.10274	0.0182648	0	0.0114155	0	0	0	0.00228311	0.0182648	0.00913242	0	0	0	0	0.0821918	0.00456621	0	0.0159817	0	0	0	0.00228311	0.0273973	0.1621	0.0159817	0.00228311	0	Cluster II (Enhancer-like regions)	Enhancer_like
34	ETV4	0	0.00056	0	0.0076	0	0	0	0	0.34504	0.15328	0.00912	0.00664	0.00328	0.00032	0	0	8e-05	0.00328	0.00408	8e-05	0	0	0	0.04984	0.00824	0.00088	0.01168	0	0	0	0.00024	0.068	0.30376	0.0112	0.0128	0	Cluster V (Promoter and Enhancer-like regions)	Promoter_and_Enhancer_like
35	EZH2_human	0.00258799	0.00207039	0.00931677	0.0134576	0	0.0010352	0	0	0.000517598	0.0010352	0	0	0.00724638	0	0	0.000517598	0	0	0	0	0	0.0010352	0	0.0843685	0.0108696	0.000517598	0.432195	0	0	0.0822981	0.285714	0.00310559	0.00310559	0.00207039	0.0569358	0	Cluster I (Heterochromatin and Repressed)	Heterochromatin_and_Repressed
36	FOSL2	0.000134834	0.000606755	0.00128093	0.015506	0.000134834	6.74172e-05	0.00303378	0	0.292591	0.286254	0.0216409	0.0396413	0.0642486	0.00525855	0.00276411	0.000404503	0.00303378	0.00815749	0.0262927	0.00465179	0	0.014225	0.000337086	0.0351244	0.0177982	0.00128093	0.0230567	0	0	0.0148318	0.00620239	0.0164498	0.078204	0.00862941	0.00815749	0	Cluster II (Enhancer-like regions)	Enhancer_like
37	FOS_human	0	0.00201735	0	0.00524511	0.000201735	0	0	0	0.312891	0.139399	0.00887634	0.00201735	0.0080694	0.00040347	0.000201735	0	0.00040347	0.00322776	0.00322776	0.000201735	0	0.00040347	0	0.0342949	0.00302602	0	0.00948154	0	0	0.00040347	0.00121041	0.0199718	0.432318	0.00221908	0.0102885	0	Cluster V (Promoter and Enhancer-like regions)	Promoter_and_Enhancer_like
38	FOXA1	0.000362892	0.000492496	0.00189222	0.0308976	0	0.000103683	0.00676534	2.59208e-05	0.192566	0.330672	0.0122346	0.092667	0.0427953	0.0122606	0.00689494	0.000492496	0.00196998	0.0112496	0.0575702	0.012779	0	0.0135825	0.000233288	0.0310013	0.0310532	0.00116644	0.0155784	0	2.59208e-05	0.00961663	0.00181446	0.0148008	0.0364188	0.0240805	0.00590995	2.59208e-05	Cluster II (Enhancer-like regions)	Enhancer_like
39	FOXA2	0.000300391	0.000713427	0.00093872	0.0258711	3.75488e-05	7.50976e-05	0.00465605	3.75488e-05	0.183201	0.394751	0.00942475	0.104085	0.0344698	0.0139682	0.00578252	0.00135176	0.00116401	0.00829829	0.0530565	0.0135176	0	0.00837339	0.000375488	0.0263593	0.0289126	0.00398017	0.0139306	0.000150195	0	0.00563232	0.00123911	0.0118279	0.0186618	0.0198633	0.00480625	0.000187744	Cluster II (Enhancer-like regions)	Enhancer_like
40	FOXA3[FLAG]	0.000134354	0.00137042	0.000349322	0.0292355	0	2.68709e-05	0.00104796	0	0.241247	0.292516	0.0126293	0.0367862	0.0170899	0.00357383	0.00110171	0.00142416	0.000429934	0.0136773	0.0246137	0.00182722	0	0.00163912	0.000403063	0.0665323	0.0182185	0.00607282	0.0147521	0.000161225	0	0.00120919	0.000832997	0.0240226	0.162273	0.0154776	0.00862555	0.000698643	Cluster II (Enhancer-like regions)	Enhancer_like
41	FOXK1[FLAG]	9.19202e-05	0.00119496	0	0.0077213	0	0	0.000275761	0	0.311426	0.169777	0.0068021	0.00523945	0.00128688	9.19202e-05	0	9.19202e-05	9.19202e-05	0.00386065	0.00413641	0.00018384	0	9.19202e-05	0.00018384	0.0496369	0.00468793	0.00450409	0.00588289	0	0	0	0.00018384	0.040353	0.369335	0.00634249	0.00652634	0	Cluster V (Promoter and Enhancer-like regions)	Promoter_and_Enhancer_like
42	FOXO1	0	0.00061065	0	0.00280899	0	0	0.00012213	0	0.446385	0.376649	0.00403029	0.0151441	0.00256473	0.00097704	0	0.00024426	0	0.0012213	0.00696141	0.00048852	0	0.00012213	0.00036639	0.0268686	0.00549585	0.00256473	0.00268686	0	0	0	0	0.015022	0.0758427	0.0111138	0.00170982	0	Cluster II (Enhancer-like regions)	Enhancer_like
43	FOXP1[FLAG]	0.000214374	0.00171499	5.35934e-05	0.0089501	5.35934e-05	0	0.0016614	0	0.334102	0.35779	0.0104507	0.0406774	0.0145774	0.0024653	0.00117906	0.00150062	0.000535934	0.00428748	0.0266895	0.00187577	0	0.00198296	0.000321561	0.0343534	0.0177394	0.0057345	0.0104507	5.35934e-05	0	0.00139343	0.000375154	0.0148454	0.0840881	0.0149526	0.00460904	0.000321561	Cluster II (Enhancer-like regions)	Enhancer_like
44	GABPA[FLAG]	0.000196947	0.00123092	0.00123092	0.019547	0	9.84737e-05	0.000393895	0	0.219202	0.106647	0.0117184	0.0148695	0.0199409	0.00123092	0.000492368	0.00014771	0.000689316	0.00684392	0.00704087	0.00260955	0	0.00625308	0.00014771	0.0638109	0.0231413	0.000886263	0.0205318	0	0	0.00541605	0.00270803	0.0723781	0.353176	0.0161497	0.0211226	0.00014771	Cluster V (Promoter and Enhancer-like regions)	Promoter_and_Enhancer_like
45	GABPB1_v2[FLAG]	4.63973e-05	0.00051037	4.63973e-05	0.0103002	0	0.000139192	0	0	0.137243	0.0218531	0.00890827	0.00139192	0.00380457	0.000139192	0	0.000371178	0	0.00575326	0.000974342	0.000139192	0	0.000417575	9.27945e-05	0.0922377	0.00816592	0.00213427	0.0231522	0	0	0.000603164	0.00180949	0.127964	0.508143	0.00463973	0.0387881	0.000231986	Cluster IV (Promoter-like regions)	Promoter_like
46	GATA4	0	0.00108899	0	0.00108899	0	0	0	0	0.334163	0.154947	0.00777847	0.00264468	0.00155569	0.000155569	0	0	0	0.000311139	0.00217797	0	0	0	0.000155569	0.0149347	0.00171126	0.000622278	0.00264468	0	0	0	0	0.0603609	0.402769	0.00575607	0.00513379	0	Cluster V (Promoter and Enhancer-like regions)	Promoter_and_Enhancer_like
47	GATAD1[FLAG]	0	0.00201939	0.000100969	0.0166095	0	5.04847e-05	5.04847e-05	0	0.221426	0.0774939	0.0101979	0.0013126	0.00141357	0	0.000100969	0	0.000252423	0.0134794	0.00287763	5.04847e-05	0	5.04847e-05	5.04847e-05	0.095315	0.00489701	0.00156502	0.00858239	0	0	0.000100969	0.0013126	0.0768376	0.435834	0.0117629	0.0161046	0.000151454	Cluster V (Promoter and Enhancer-like regions)	Promoter_and_Enhancer_like
48	GATAD2A[FLAG]	2.41861e-05	0.00123349	9.67445e-05	0.0286122	2.41861e-05	4.83723e-05	0.00062884	0	0.25676	0.2957	0.0139312	0.0244522	0.0108354	0.00162047	0.000580467	0.000943259	0.000266048	0.0167368	0.0227592	0.000991632	0	0.000507909	0.00031442	0.0928022	0.0141489	0.00432932	0.0168577	2.41861e-05	0	0.000266048	0.000580467	0.0319741	0.133435	0.0156001	0.0127703	0.000145117	Cluster II (Enhancer-like regions)	Enhancer_like
49	GMEB2[FLAG]	0	0.00191985	0	0.00167987	0	0	0	0	0.0731941	0.0062395	0.00335973	0	0	0	0	0	0	0.000479962	0	0	0	0	0	0.0177586	0.000239981	0	0.000239981	0	0	0	0	0.061915	0.819294	0.0050396	0.00863931	0	Cluster IV (Promoter-like regions)	Promoter_like
50	HBP1[FLAG]	0	0.00450024	0	0.00888205	0	0.000236855	0	0	0.200497	0.0362387	0.0166982	0.000236855	0.00319754	0.000118427	0.000118427	0	0.000473709	0.00556608	0.00189484	0	0	0.000236855	0.000236855	0.064306	0.00402653	0.000355282	0.0120796	0	0	0.000592136	0.00485552	0.134533	0.468617	0.0161061	0.0153955	0	Cluster IV (Promoter-like regions)	Promoter_like
51	HCFC1_human	0.00021561	0.00366537	0	0.00366537	0	0.00043122	0.00021561	0	0.0353601	0.00495903	0.00884002	0.00043122	0.00733075	0	0	0	0.000862441	0.00388098	0.00021561	0	0	0.00021561	0	0.030401	0.00172488	0	0.00582147	0	0	0	0.00366537	0.0523933	0.821906	0.0021561	0.0116429	0	Cluster IV (Promoter-like regions)	Promoter_like
52	HDAC2	0	0.000974501	8.12084e-05	0.00479129	0	0	8.12084e-05	0	0.427806	0.257512	0.00877051	0.003898	0.00186779	0.000406042	0	0	0	0.00397921	0.00511613	8.12084e-05	0	0	0	0.0583076	0.00406042	8.12084e-05	0.0120188	0	0	0.000162417	0.000162417	0.0286666	0.164041	0.00787721	0.00925776	0	Cluster II (Enhancer-like regions)	Enhancer_like
53	HHEX[FLAG]	0.00111341	0.00270399	0.000477175	0.00747574	0	0	0.00127247	0	0.374423	0.318276	0.0120884	0.0322889	0.0219501	0.00620328	0.000636233	0.000318117	0.000795292	0.00302211	0.013679	0.00461269	0	0.00461269	0.000159058	0.0305392	0.00970256	0.00127247	0.0146334	0	0	0.00429458	0.00143153	0.0257675	0.0936854	0.0076348	0.00493081	0	Cluster II (Enhancer-like regions)	Enhancer_like
54	HLF[FLAG]	0.00113175	0.00127546	0.00689829	0.0234793	3.59286e-05	0.000467071	0.0556174	8.98214e-05	0.0665218	0.125552	0.00788632	0.0816836	0.050282	0.0132038	0.0639529	0.00283836	0.00750907	0.00759889	0.0601624	0.102432	8.98214e-05	0.10951	0.00132936	0.0151978	0.0260482	0.00105989	0.00950311	0.000485036	0.000718571	0.0870729	0.00659289	0.0125031	0.022635	0.0234075	0.00517371	5.38929e-05	Cluster II (Enhancer-like regions)	Enhancer_like
55	HMG20A[FLAG]	0	0.00131418	9.38703e-05	0.00544448	0	0	0	0	0.444851	0.384117	0.00666479	0.016615	0.0060077	0.000563222	0	0.000657092	9.38703e-05	0.00225289	0.0060077	0.000469351	0	0.000281611	0.000187741	0.0348259	0.00797897	0.00244063	0.00976251	0	0	9.38703e-05	9.38703e-05	0.00863606	0.0530367	0.00431803	0.00300385	0.000187741	Cluster II (Enhancer-like regions)	Enhancer_like
56	HMG20B_v2[FLAG]	0	0.00405771	0.000450857	0.00867899	0	0.000112714	0.000225428	0	0.404418	0.214044	0.0129621	0.00439585	0.00484671	0.000450857	0.000112714	0.000225428	0.000112714	0.00360685	0.00529757	0.000225428	0	0.000338142	0	0.0583859	0.00552299	0.00225428	0.0123986	0	0	0.000338142	0.00225428	0.0424932	0.195334	0.00698828	0.00946799	0	Cluster II (Enhancer-like regions)	Enhancer_like
57	HMGXB3[FLAG]	0.000120424	0.00457611	0.000240848	0.0131262	0	0.000842967	0.000240848	0	0.266498	0.0752649	0.0169798	0.00204721	0.00385356	0.000361272	0.000361272	0.000240848	0.000602119	0.00782755	0.00132466	0.000481696	0	0.000481696	0.000361272	0.0697254	0.00481696	0.00228805	0.0116811	0	0	0.00132466	0.0055395	0.0712909	0.415462	0.00794798	0.0140896	0	Cluster V (Promoter and Enhancer-like regions)	Promoter_and_Enhancer_like
58	HMGXB4[FLAG]	0	0.000730514	0	0.0374753	0	0	0	0	0.109139	0.0110308	0.00314121	7.30514e-05	0.000219154	0	0	0	0	0.0250566	0.000365257	0	0	7.30514e-05	0	0.231719	0.0027029	0.000949668	0.00423698	0	0	0	7.30514e-05	0.100665	0.452334	0.00642852	0.0135145	7.30514e-05	Cluster IV (Promoter-like regions)	Promoter_like
59	HNF1A	0	0.000111136	0.000222272	0.00500111	0	0	0.000222272	0	0.430096	0.318849	0.00711269	0.0261169	0.00866859	0.00144477	0.000444543	0.000111136	0.000111136	0.00133363	0.0140031	0.00133363	0	0.00111136	0.000111136	0.0258946	0.015559	0.00344521	0.00844632	0	0	0.000889086	0.000222272	0.0186708	0.0915759	0.0157813	0.0031118	0	Cluster II (Enhancer-like regions)	Enhancer_like
60	HNF4A	0	0.000693925	0.000266894	0.0146792	0	0.000106758	0.000640547	0	0.346696	0.333778	0.0185759	0.0301591	0.0261023	0.00272232	0.000160137	0.000160137	0.00096082	0.00731291	0.0210313	0.00160137	0	0.000854062	0	0.0382727	0.017615	0.000587168	0.0241273	0	0	0.000800683	0.000747304	0.0178819	0.0743568	0.0125974	0.00645884	5.33789e-05	Cluster II (Enhancer-like regions)	Enhancer_like
61	HNF4G	6.66889e-05	0.0006002	6.66889e-05	0.0147382	0	6.66889e-05	0.000466822	0	0.378126	0.301234	0.0196065	0.0174058	0.0178726	0.00146716	0.000466822	0	0.000466822	0.00893631	0.0187396	0.0006002	0	0.000400133	0	0.0403468	0.0168723	0.000333444	0.025075	0	0	0.000666889	0.000666889	0.0282761	0.0831611	0.0146049	0.00866956	0	Cluster II (Enhancer-like regions)	Enhancer_like
62	HOMEZ[FLAG]	0	0.00234141	0.000146338	0.0188044	0	0	0.00153655	0	0.322163	0.262896	0.00914612	0.0113412	0.00241458	0.000292676	0.00131704	0.000292676	0.000439014	0.0106827	0.0223897	0.000512183	0	0.000292676	0.000146338	0.0714129	0.00482915	0.00263408	0.00548767	7.31689e-05	0	0	0.000146338	0.0190971	0.218263	0.00592668	0.00497549	0	Cluster II (Enhancer-like regions)	Enhancer_like
63	HSF1_human	0	0	0.00226501	0.0226501	0	0	0	0	0.288788	0.0577576	0.00792752	0.0011325	0.00453001	0	0	0	0.0011325	0.00792752	0.0011325	0	0	0	0	0.0622877	0.00906002	0	0.0396376	0	0	0	0.00226501	0.0702152	0.372593	0.00453001	0.0441676	0	Cluster V (Promoter and Enhancer-like regions)	Promoter_and_Enhancer_like
64	IRF3_human	0	0.00608519	0	0.00811359	0	0	0.0040568	0	0.0689655	0.00608519	0	0.0040568	0.0020284	0	0	0	0	0	0.0020284	0.0020284	0	0.0020284	0	0.0040568	0.0040568	0	0.0040568	0	0	0	0.0020284	0.00811359	0.868154	0.0020284	0.0020284	0	Cluster IV (Promoter-like regions)	Promoter_like
65	JARID2_iso1[FLAG]	0	0.0164141	0	0.030303	0	0	0	0	0.155303	0.0113636	0.0454545	0	0	0	0	0	0.00126263	0.0113636	0	0	0	0	0	0.118687	0.00252525	0.00126263	0.0164141	0	0	0.00126263	0.00378788	0.0820707	0.479798	0.00378788	0.0189394	0	Cluster IV (Promoter-like regions)	Promoter_like
66	JUND_human	0.00103917	0.000716666	0.00512416	0.0188842	0.0001075	0.000609166	0.0371233	0.0001075	0.122693	0.156448	0.0100692	0.0456516	0.0475508	0.00788333	0.0373741	0.00103917	0.00677249	0.00953166	0.0348658	0.147239	0.000179167	0.113233	0.0003225	0.0221808	0.0123267	0.000788333	0.00920916	0.000250833	0.000859999	0.0793349	0.0059125	0.0102483	0.0385566	0.0110367	0.00458666	0.000143333	Cluster II (Enhancer-like regions)	Enhancer_like
67	JUN_human	0.000659631	0.00103656	0.00273276	0.0155484	0.000188466	0.000471165	0.0227101	0	0.196947	0.239352	0.00942329	0.0440068	0.0398605	0.00866943	0.0265737	0.000942329	0.00367508	0.00763287	0.0313796	0.105164	0.000188466	0.0728421	0.000188466	0.0189408	0.0107426	0.000565398	0.00650207	0.000188466	0.000659631	0.0574821	0.00282699	0.0104599	0.0434414	0.0147003	0.00310969	0.000188466	Cluster II (Enhancer-like regions)	Enhancer_like
68	KAT2B_human	0.000652742	0.00261097	0.00195822	0.0130548	0	0	0.0254569	0	0.152089	0.24282	0.00652742	0.0926893	0.0306789	0.0195822	0.0469974	0.00195822	0.00261097	0.00261097	0.0424282	0.0907311	0	0.0593995	0.00261097	0.0182768	0.0150131	0	0.00979112	0	0	0.0345953	0.00326371	0.0156658	0.0385117	0.0215405	0.00587467	0	Cluster II (Enhancer-like regions)	Enhancer_like
69	KAT7[FLAG]	0	0.000835003	0	0.000167001	0	0	0	0	0.164496	0.0334001	0.00400802	0	0	0	0	0	0	0.00183701	0.001169	0	0	0	0	0.0434202	0.00150301	0.00233801	0.001002	0	0	0	0.000167001	0.231463	0.467936	0.0349031	0.011356	0	Cluster IV (Promoter-like regions)	Promoter_like
70	KAT8[FLAG]	0	0.00121312	7.82656e-05	0.0172576	0	7.82656e-05	0	0	0.260977	0.116968	0.00669171	0.00191751	0.00133052	3.91328e-05	3.91328e-05	3.91328e-05	7.82656e-05	0.00892228	0.00187838	0	0	3.91328e-05	0.00027393	0.0904751	0.00626125	0.00246537	0.00892228	0	0	3.91328e-05	0.000665258	0.0719261	0.373914	0.00806136	0.0193316	0.000117398	Cluster V (Promoter and Enhancer-like regions)	Promoter_and_Enhancer_like
71	KDM1A_human	0.000104515	0.000940635	0.00167224	0.00992893	0	0.000104515	0.00794314	0	0.422136	0.220318	0.0104515	0.00857023	0.0236204	0.00062709	0.00271739	0.000104515	0.00647993	0.00700251	0.0220527	0.00041806	0	0.00188127	0.000104515	0.0476589	0.0169314	0.000940635	0.0076296	0	0	0.0055393	0.00198579	0.0483905	0.0840301	0.0272784	0.0124373	0	Cluster II (Enhancer-like regions)	Enhancer_like
72	KDM2A[FLAG]	0	0.00155632	0.000294439	0.0383612	0	0.000126188	4.20628e-05	0	0.141962	0.0164045	0.0227139	8.41255e-05	0.000588879	0	0	8.41255e-05	0.00479515	0.0250694	0.000715067	0	0	0	0.00105157	0.153319	0.00294439	0.00189282	0.016783	0	0	0.000210314	0.00143013	0.121645	0.399091	0.00660385	0.0421889	4.20628e-05	Cluster IV (Promoter-like regions)	Promoter_like
73	KDM3A[FLAG]	0	0.000866551	0	0.0164645	0	0	0	0	0.249443	0.0413469	0.00581827	0.000247586	0.000247586	0	0	0	0.000247586	0.0211686	0.000371379	0	0	0	0.000123793	0.157836	0.00111414	0.0018569	0.00606586	0	0	0	0.000123793	0.0721713	0.40307	0.00371379	0.0177024	0	Cluster V (Promoter and Enhancer-like regions)	Promoter_and_Enhancer_like
74	KDM6A_human	0.000852636	0.0015158	0.00397897	0.195585	0	0	0.000994742	0	0.22557	0.128464	0.00473687	0.00251054	0.00416844	0.000236843	0.000378949	0	0.000331581	0.0724741	0.00582635	0.000236843	0	0.000284212	4.73687e-05	0.21387	0.00672635	0.000473687	0.00369476	0	0	0.000805267	0.000426318	0.029037	0.0720477	0.0188054	0.00587372	4.73687e-05	Cluster III (CTCF Bound regions)	CTCF_Bound
75	KLF10	0.000375987	0.00250658	0.000250658	0.00150395	0	0.000751974	0.000501316	0	0.20767	0.0510089	0.00726908	0.00213059	0.0112796	0	0.000501316	0	0.00150395	0.00100263	0.00162928	0.000501316	0	0.00162928	0	0.0152901	0.00375987	0.000125329	0.00664244	0	0	0.00714375	0.0047625	0.0560221	0.601704	0.00288257	0.00965033	0	Cluster IV (Promoter-like regions)	Promoter_like
76	KLF11[FLAG]	0	0.00688525	0.000491803	0.012459	0	0.000163934	0	0	0.264918	0.0585246	0.0190164	0.00114754	0.00147541	0	0.000327869	0	0.000327869	0.00704918	0.00262295	0	0	0.000163934	0.000491803	0.0752459	0.00327869	0.00180328	0.00983607	0	0	0.000491803	0.00409836	0.0978689	0.388033	0.022623	0.0206557	0	Cluster V (Promoter and Enhancer-like regions)	Promoter_and_Enhancer_like
77	KLF16[FLAG]	9.66697e-05	0.00241674	0.000386679	0.0232007	0	0.000435014	0.000145005	0	0.239983	0.107352	0.0101987	0.00236841	0.00270675	4.83349e-05	0.000145005	0.000193339	0.000338344	0.0117454	0.00261008	0.000145005	0	0.000145005	9.66697e-05	0.095993	0.00348011	0.00159505	0.00966697	0	0	0.000435014	0.00285176	0.0811059	0.373097	0.010392	0.0165789	4.83349e-05	Cluster V (Promoter and Enhancer-like regions)	Promoter_and_Enhancer_like
78	KLF6_v2[FLAG]	0	0.00415819	0.000176944	0.00875874	0	0.000707777	0	0	0.209944	0.0570645	0.0138016	0.000973193	0.00283111	8.84721e-05	8.84721e-05	0	0.000265416	0.00451208	0.0015925	0.000265416	0	0.000353888	0.000176944	0.0663541	0.00309652	0.00168097	0.0109705	0	0	0.000796249	0.00486596	0.111032	0.468991	0.00716624	0.0192869	0	Cluster IV (Promoter-like regions)	Promoter_like
79	KLF9[FLAG]	0.000256608	0.00436233	0	0.00744162	0	0	0	0	0.235053	0.0397742	0.0133436	0.000513215	0.00102643	0	0	0	0.000256608	0.00590198	0.000256608	0	0	0	0.000256608	0.0677444	0.000769823	0.000513215	0.00692841	0	0	0	0.00153965	0.0908391	0.494226	0.0138568	0.0151399	0	Cluster V (Promoter and Enhancer-like regions)	Promoter_and_Enhancer_like
80	KMT2B[FLAG]	0	0.00259691	6.33392e-05	0.00690398	0	6.33392e-05	0.000190018	0	0.181467	0.0514315	0.00829744	0.000506714	0.000886749	0	0.000126678	0	0.000380035	0.00557385	0.0014568	0	0	0.000126678	0.000506714	0.0577021	0.00437041	0.00126678	0.0064606	0	0	0.000126678	0.00114011	0.136686	0.485495	0.0179883	0.0281226	6.33392e-05	Cluster IV (Promoter-like regions)	Promoter_like
81	MAFF_human	0.0010551	0.000322392	0.00674091	0.0166471	0.000117233	0.000791325	0.0641559	0.000117233	0.0526084	0.0664713	0.00369285	0.0444314	0.026905	0.00838218	0.0729777	0.00149472	0.00753224	0.0056272	0.0350528	0.291266	0.000146542	0.144695	0.000996483	0.0109906	0.0128957	0.000234467	0.00298945	0.000615475	0.00087925	0.0876905	0.00334115	0.00483587	0.00999414	0.0111079	0.0017585	0.000439625	Cluster I (Heterochromatin and Repressed)	Heterochromatin_and_Repressed
82	MAFK_human	0.00110823	0.000347354	0.00653357	0.0112807	0.000132325	0.000827034	0.0677506	0.000115785	0.02845	0.0424268	0.00315927	0.0390195	0.0225284	0.00732752	0.0811982	0.00191872	0.00779066	0.00425096	0.0307987	0.349835	0.000281192	0.152836	0.00137288	0.00706287	0.0109003	0.000181947	0.0023984	0.000760871	0.00095936	0.0912715	0.0032916	0.00332468	0.00760871	0.00868386	0.00145558	0.000810493	Cluster I (Heterochromatin and Repressed)	Heterochromatin_and_Repressed
83	MAX	0	0.00048771	0.000243855	0.0100468	0	4.8771e-05	0.000146313	0	0.19128	0.0731565	0.0124854	0.00234101	0.0108272	0.000292626	0	0	0.000438939	0.00536481	0.00380414	0	0	0.000146313	9.75419e-05	0.0686208	0.0149239	0.000536481	0.0300917	0	0	0.00048771	0.00156067	0.124854	0.377	0.0153141	0.0554038	0	Cluster V (Promoter and Enhancer-like regions)	Promoter_and_Enhancer_like
84	MAZ_human	0	0.00103864	0.000207727	0.0113211	0	0	0	0	0.14811	0.0132946	0.00394682	0.000207727	0.000623182	0	0	0	0	0.0104902	0.000311591	0	0	0.000103864	0	0.096074	0.000623182	0	0.0071666	0	0	0	0.000207727	0.0545285	0.635023	0.0011425	0.0155796	0	Cluster IV (Promoter-like regions)	Promoter_like
85	MBD1_v1[FLAG]	0.000168322	0.00286147	0.000504965	0.0525164	0	0	0	0	0.246423	0.0715368	0.0183471	0.000673287	0.00252483	0.000168322	0	0	0	0.0496549	0.00589126	0	0	0	0	0.21461	0.00673287	0.000168322	0.0207036	0	0	0	0.00134657	0.0565561	0.194075	0.0205353	0.034001	0	Cluster V (Promoter and Enhancer-like regions)	Promoter_and_Enhancer_like
86	MBD1_v2[FLAG]	0	0.00454769	0.000368732	0.0279007	0	0.000368732	0	0	0.24619	0.0749754	0.0194199	0.000737463	0.0046706	0.000368732	0.000122911	0	0.000245821	0.0201573	0.00368732	0	0	0.000368732	0	0.134341	0.00577679	0.000122911	0.023353	0	0	0.000614553	0.00442478	0.0709194	0.313545	0.015118	0.0276549	0	Cluster V (Promoter and Enhancer-like regions)	Promoter_and_Enhancer_like
87	MBD4	0	0.00201072	0.000223414	0.0080429	0	0	0.000670241	0	0.440125	0.151475	0.0330652	0.00134048	0.000223414	0	0	0	0.00402145	0.0109473	0.00379803	0	0	0	0.00424486	0.0576408	0.00290438	0.000446828	0.00223414	0	0	0	0	0.0741734	0.158847	0.0326184	0.0109473	0	Cluster II (Enhancer-like regions)	Enhancer_like
88	MIER2[FLAG]	0.000377216	0.00518672	0.00405507	0.0453602	9.4304e-05	0.00867597	0.00216899	0	0.282063	0.10298	0.0198038	0.00311203	0.0215956	0.000660128	0.00301773	9.4304e-05	0.00405507	0.0131083	0.00292343	0.0159374	0	0.0194266	0	0.111656	0.00518672	0.000565824	0.0200868	0	9.4304e-05	0.0327235	0.0259336	0.0366843	0.19304	0.00594115	0.0132969	9.4304e-05	Cluster II (Enhancer-like regions)	Enhancer_like
89	MIER3[FLAG]	0	0.00204988	0	0.0143492	0	0	0	0	0.357249	0.136545	0.00933834	0.00148047	0.000569411	0	0	0.000113882	0.000113882	0.00763011	0.00250541	0	0	0	0	0.0878032	0.00273317	0.00136659	0.00660517	0	0	0	0.000683293	0.03872	0.316251	0.00603576	0.00785787	0	Cluster V (Promoter and Enhancer-like regions)	Promoter_and_Enhancer_like
90	MIXL1[FLAG]	0.000159236	0.00244161	0.000212314	0.0651274	0	0.000477707	0.000159236	0	0.296444	0.231635	0.0104565	0.0138004	0.00376858	0.000583864	0.000159236	0.000106157	5.30786e-05	0.0238854	0.00812102	0.000796178	0	0.000636943	0.000530786	0.0934713	0.00658174	0.00212314	0.00599788	0	0	0.000318471	0.00153928	0.0260085	0.18827	0.0104565	0.00567941	0	Cluster II (Enhancer-like regions)	Enhancer_like
91	MLX[FLAG]	0	0.00198544	0.00018909	0.00623995	0	0	0.000283634	0	0.422237	0.171599	0.0138981	0.00425451	0.00576723	0.000283634	9.45448e-05	9.45448e-05	9.45448e-05	0.00472724	0.00264725	0.00018909	0	0.000472724	0.00018909	0.0540796	0.00756358	0.00245816	0.0123854	0	0	0.000283634	0.000945448	0.0323343	0.239387	0.00614541	0.00917084	0	Cluster II (Enhancer-like regions)	Enhancer_like
92	MTA1[FLAG]	0	0.00343774	0	0.0026738	0	0	0	0	0.548892	0.07945	0.013369	0	0	0	0	0	0.000381971	0.00802139	0.000763942	0	0	0	0	0.0912911	0.00190985	0.00152788	0.00840336	0	0	0	0.000381971	0.0332315	0.191367	0.00152788	0.013369	0	Cluster II (Enhancer-like regions)	Enhancer_like
93	MXD3_v1[FLAG]	0	0.00264308	0.000101657	0.00467622	0	0.000203314	0	0	0.103182	0.00701433	0.0114872	0.000304971	0.000609942	0	0	0	0.000304971	0.00426959	0.000304971	0	0	0	0.000101657	0.0709566	0.00223645	0.000711599	0.0151469	0	0	0.000101657	0.00335468	0.187049	0.534614	0.00630273	0.0442208	0.000101657	Cluster IV (Promoter-like regions)	Promoter_like
94	MXD4[FLAG]	0	0.00198397	0	0.00761844	0	0	7.93588e-05	0	0.204587	0.0320609	0.0105547	0.000158718	0.00063487	0	0	0	7.93588e-05	0.0080946	0.00126974	0	0	7.93588e-05	0	0.0852313	0.00396794	0.000317435	0.00666614	0	0	0	0.000872947	0.124514	0.478613	0.00936434	0.0232521	0	Cluster IV (Promoter-like regions)	Promoter_like
95	MXI1_human	0	0.00131958	0.000119962	0.00431862	0	0	0	0	0.147073	0.0121161	0.00731766	0.000239923	0.000239923	0	0	0	0	0.00707774	0.00071977	0	0	0	0	0.0651392	0.00119962	0	0.00767754	0	0	0	0.000599808	0.0747361	0.650552	0.00551823	0.0140355	0	Cluster IV (Promoter-like regions)	Promoter_like
96	MYBL2	7.04672e-05	0.000704672	0	0.00620111	0	0	0	0	0.370023	0.170742	0.00930167	0.00105701	0.000775139	0	0	0	0.000352336	0.00676485	0.00225495	0	0	7.04672e-05	0.00049327	0.06335	0.00352336	0.00049327	0.00528504	0	0	0	7.04672e-05	0.0672257	0.26996	0.010711	0.0105701	0	Cluster V (Promoter and Enhancer-like regions)	Promoter_and_Enhancer_like
97	MYC_human	0	0	0	0.0105465	0	0	0	0	0.230105	0.00958773	0.00287632	0	0	0	0	0	0	0.00671141	0	0	0	0	0	0.0747843	0	0	0.000958773	0	0	0	0	0.0977948	0.559923	0.00287632	0.00383509	0	Cluster IV (Promoter-like regions)	Promoter_like
98	NCoA2[FLAG]	0	0.00100287	0	0.00229226	0	0.000143266	0	0	0.555444	0.284097	0.00644699	0.00286533	0	0	0	0.000573066	0	0.000716332	0.0012894	0.000143266	0	0	0	0.0289398	0.000716332	0.0034384	0.0030086	0	0	0	0.000143266	0.0157593	0.0853868	0.00544413	0.002149	0	Cluster II (Enhancer-like regions)	Enhancer_like
99	NFE2L2_human	0.000587717	0.000734646	0.00514252	0.0130767	0.000146929	0.000734646	0.0395239	0.000146929	0.108728	0.13253	0.00940347	0.0759624	0.0561269	0.0111666	0.0493682	0.00191008	0.0060241	0.00822803	0.0433441	0.15501	0.000146929	0.124155	0.0010285	0.0202762	0.0155745	0.000440788	0.0070526	0.000146929	0.000293858	0.0583309	0.00411402	0.00999118	0.0257126	0.012489	0.00220394	0.000146929	Cluster II (Enhancer-like regions)	Enhancer_like
100	NFIA_v1[FLAG]	0.000115861	0.00173792	0.00167999	0.0289654	0	0.000231723	0.00700962	0	0.274997	0.22199	0.0223033	0.0287916	0.042637	0.00422894	0.00330205	0.00144827	0.00521376	0.0138454	0.0265323	0.00393929	0	0.00712548	0.000868961	0.0699803	0.0220137	0.00196964	0.0254316	5.79307e-05	0	0.00747306	0.00561928	0.0277488	0.117773	0.0119337	0.0128606	0.000173792	Cluster II (Enhancer-like regions)	Enhancer_like
101	NFIC	9.57854e-05	0.000191571	0	0.00344828	0	0	0	0	0.431034	0.270402	0.0098659	0.00469349	0.00172414	0.000287356	0	0	0.000287356	0.00191571	0.00249042	9.57854e-05	0	0	0.000478927	0.034387	0.00249042	0.000766284	0.0039272	0	0	0	0	0.0425287	0.174904	0.0104406	0.00354406	0	Cluster II (Enhancer-like regions)	Enhancer_like
102	NFIL3[FLAG]	0.000146033	0.00102223	0.00127779	0.0276003	3.65083e-05	3.65083e-05	0.00335877	0	0.281078	0.285532	0.0110985	0.0324924	0.0182177	0.00313972	0.00321273	0.00197145	0.00102223	0.0121938	0.0276733	0.00383338	0	0.0030667	0.000584133	0.0622467	0.0159907	0.00408893	0.0119017	0.00021905	0	0.00354131	0.0008762	0.021978	0.133109	0.019678	0.00704611	0.000730167	Cluster II (Enhancer-like regions)	Enhancer_like
103	NFYC[FLAG]	0.000430441	0.002927	0.00137741	0.00955579	0	0.00223829	0.0036157	0	0.163137	0.048812	0.0218664	0.00628444	0.0289256	0.00094697	0.00137741	0.00705923	0.00611226	0.00542355	0.00456267	0.00103306	0	0.00396006	0.00550964	0.0419249	0.00955579	0.00637052	0.0227273	0.00258264	0	0.0128271	0.00990014	0.0327135	0.506198	0.00645661	0.0222107	0.00137741	Cluster IV (Promoter-like regions)	Promoter_like
104	NPAS2_iso2[FLAG]	0	0.0166016	0	0.0146484	0	0	0	0	0.15918	0.0126953	0.0537109	0	0.000976562	0	0	0	0.000976562	0.00195312	0	0	0	0	0	0.0429688	0.00585938	0.00195312	0.0244141	0	0	0.00195312	0.00878906	0.138672	0.477539	0.0126953	0.0244141	0	Cluster IV (Promoter-like regions)	Promoter_like
105	NR1H2	0	0.0021322	0	0.00266525	0	0	0	0	0.413646	0.0591684	0.0117271	0.0010661	0.0010661	0	0	0	0	0.00159915	0.00159915	0	0	0	0	0.0474414	0.00373134	0.000533049	0.0101279	0	0	0.000533049	0	0.076226	0.347548	0.0101279	0.00906183	0	Cluster V (Promoter and Enhancer-like regions)	Promoter_and_Enhancer_like
106	NR2C2_human	0	0.000456621	0.000913242	0.00593607	0	0.000456621	0	0	0.112785	0.0356164	0.00547945	0.00365297	0.00593607	0.000456621	0	0	0.000456621	0.00410959	0.00273973	0.000456621	0	0.000456621	0	0.0205479	0.0086758	0.000913242	0.0109589	0	0	0	0.000913242	0.0899543	0.664384	0.00730594	0.0164384	0	Cluster IV (Promoter-like regions)	Promoter_like
107	NR2F1[FLAG]	0.000116782	0.0018685	0.000233563	0.0129627	0	0	0.000583908	0	0.38351	0.245008	0.0217214	0.0152984	0.0207871	0.00163494	0.000350345	0.00116782	0.000583908	0.00887539	0.0169333	0.000700689	0	0.00116782	0.000467126	0.0493986	0.0151816	0.00467126	0.0248745	0	0	0.00163494	0.00210207	0.0338666	0.109775	0.0117949	0.0126124	0.000116782	Cluster II (Enhancer-like regions)	Enhancer_like
108	NR2F2	0.000126678	0.00152014	0.000126678	0.00810742	0	0.000380035	0.00190018	0	0.344946	0.410058	0.0154548	0.0302762	0.0224221	0.00228021	0.000380035	0.000126678	0.00202686	0.00544718	0.0214087	0.00240689	0	0.00202686	0.000506714	0.021282	0.0135546	0.00253357	0.0157081	0	0	0.00228021	0.000886749	0.0214087	0.0364834	0.0108944	0.00304028	0	Cluster II (Enhancer-like regions)	Enhancer_like
109	NR2F6[FLAG]	3.63557e-05	0.00167236	0.000436268	0.0207228	0	3.63557e-05	0.00145423	0	0.301825	0.248564	0.0199593	0.0155966	0.0182142	0.00127245	0.00076347	0.00127245	0.000981604	0.0131971	0.0203592	0.000618047	0	0.000836181	0.000618047	0.0733658	0.016869	0.00461717	0.0226132	0	0	0.00076347	0.00185414	0.0300662	0.155348	0.0129063	0.0130517	0.000109067	Cluster II (Enhancer-like regions)	Enhancer_like
110	NR3C1_human	0	0	0	0	0	0	0	0	0.00925926	0	0	0	0	0	0	0	0	0	0	0	0	0	0	0.00925926	0	0	0	0	0	0	0	0.0185185	0.953704	0	0.00925926	0	Cluster IV (Promoter-like regions)	Promoter_like
111	NRF1	0.000418655	0.000502386	0.00217701	0.0153228	8.37311e-05	0.00075358	0.00125597	0	0.121326	0.0373441	0.00510759	0.00611237	0.0180859	0.00125597	0.000586117	0.000167462	0.000669848	0.0037679	0.00343297	0.00544252	0	0.00803818	0	0.057607	0.0160764	0.00125597	0.0330738	8.37311e-05	8.37311e-05	0.0134807	0.00560998	0.0895085	0.490664	0.0144855	0.0461358	8.37311e-05	Cluster IV (Promoter-like regions)	Promoter_like
112	PAF1_v1[FLAG]	0	0.00422914	0	0.000384468	0	0	0.0138408	0	0.125336	0.0103806	0.28489	0.000384468	0.000384468	0.000384468	0.00230681	0.000384468	0.154556	0.029604	0.0380623	0	0	0	0.0457516	0.0288351	0.000384468	0.00230681	0.0011534	0	0	0	0.0011534	0.0784314	0.0799692	0.0911188	0.00538255	0.000384468	Cluster VI (Active Gene Body regions)	Active_Gene_Body
113	PAXIP1_iso1[FLAG]	0	0	0	0.000214362	0	0	0	0	0.678671	0.1597	0.00407288	0.000214362	0.000214362	0	0	0	0	0.000857449	0.000214362	0	0	0	0	0.0325831	0.00128617	0.00235798	0.00707395	0	0	0	0	0.0111468	0.0921758	0.00192926	0.00728832	0	Cluster II (Enhancer-like regions)	Enhancer_like
114	PBX2[FLAG]	0.000202102	0.00181892	0.000404204	0.013945	0	0.00101051	0.00222312	0	0.259903	0.149151	0.0175829	0.0117219	0.03173	0.00181892	0.000606306	0	0.00202102	0.0107114	0.0129345	0.00262732	0	0.00343573	0	0.0452708	0.0161681	0.000808407	0.0282943	0.000202102	0	0.00545675	0.00383994	0.035772	0.312449	0.0125303	0.0153597	0	Cluster V (Promoter and Enhancer-like regions)	Promoter_and_Enhancer_like
115	POLR2A_human	0	0.000484112	0	0	0	0	0.00184843	0	0.196374	0.00616143	0.0486753	4.40102e-05	8.80204e-05	0	0	0	0.0272863	0.00510518	0.00800986	0	0	4.40102e-05	0.00308071	0.0189684	0.000748174	0.000572133	0.00184843	0	0	0.000132031	4.40102e-05	0.165346	0.455462	0.0412816	0.0183963	0	Cluster IV (Promoter-like regions)	Promoter_like
116	POLR2AphosphoS2_human	0	0.0014771	0	0.000295421	0	0	0.0425406	0	0.0892171	0.00827179	0.167208	0	0.0014771	0.000295421	0.00502216	0.000295421	0.136484	0.0274742	0.05613	0	0	0.000295421	0.0215657	0.0106352	0.000295421	0.000295421	0.00177253	0	0	0.0014771	0.000590842	0.0726736	0.314328	0.0360414	0.00384047	0	Cluster VI (Active Gene Body regions)	Active_Gene_Body
117	POLR2AphosphoS5	0	0.000349467	0	4.36834e-05	0	0	0.0102656	0	0.178796	0.00786301	0.0527695	4.36834e-05	8.73668e-05	0	0.000829984	0	0.046217	0.00755723	0.0181286	0	0	4.36834e-05	0.00642146	0.0166871	0.000611567	0.000873668	0.000829984	0	0	4.36834e-05	4.36834e-05	0.11148	0.488118	0.0338109	0.0180849	0	Cluster IV (Promoter-like regions)	Promoter_like
118	PPARG_v1[FLAG]	5.24742e-05	0.0018366	0.000367319	0.0236658	0	0.000262371	0.000419793	0	0.321299	0.254815	0.0131185	0.0170016	0.00797607	0.000682164	0.000682164	0.000577216	0.000419793	0.0126463	0.0164244	0.000577216	0	0.000839587	0.000314845	0.071155	0.0128037	0.00194154	0.00991762	0	0	0.000419793	0.000997009	0.0292281	0.177415	0.0123839	0.00970772	5.24742e-05	Cluster II (Enhancer-like regions)	Enhancer_like
119	PRDM10[FLAG]	0	0.00215459	0.000359099	0.00969566	0	0	0.000269324	0	0.31475	0.0909417	0.0111321	0.00368076	0.00763085	0.000718197	0.000269324	0.000359099	0.000987521	0.00655355	0.00655355	8.97747e-05	0	0.00125685	8.97747e-05	0.0714606	0.0144537	0.00224437	0.0146333	0	0	0.00179549	0.00116707	0.078104	0.322381	0.0133764	0.0228925	0	Cluster V (Promoter and Enhancer-like regions)	Promoter_and_Enhancer_like
120	PROX1	4.94829e-05	0.000742244	0	0.00588847	0	0	9.89658e-05	0	0.38854	0.391558	0.0137562	0.0217725	0.0112821	0.000940175	0.000197932	0.000395863	9.89658e-05	0.0034638	0.018853	0.000197932	0	0.000247415	4.94829e-05	0.037607	0.0168737	0.00321639	0.014548	0	0	0.000247415	0.000148449	0.0125687	0.0385472	0.0136078	0.00445346	4.94829e-05	Cluster II (Enhancer-like regions)	Enhancer_like
121	RAD21[FLAG]	1.82545e-05	0.000346836	0.0356145	0.374546	0	0	0.000547635	0	0.123948	0.0687465	0.00627955	0.00239134	0.00501999	0.000237309	0.000146036	5.47635e-05	0.000346836	0.109436	0.0028477	0.000383345	0	0.000584144	1.82545e-05	0.173801	0.00350486	0.000310327	0.00549461	1.82545e-05	1.82545e-05	0.000766689	0.00056589	0.00753911	0.0703164	0.00219054	0.00388821	7.3018e-05	Cluster III (CTCF Bound regions)	CTCF_Bound
122	RARA[FLAG]	0.00011191	0.00201438	0.000307753	0.0122821	0	0.000307753	0.00209831	0	0.259631	0.287161	0.0219064	0.0363708	0.0325938	0.0036091	0.00125899	0.00195843	0.00212629	0.00780572	0.0283692	0.00148281	0	0.00324539	0.000839325	0.0493803	0.0200039	0.00551157	0.0237249	2.79775e-05	0	0.00302157	0.00397281	0.029796	0.132865	0.0148561	0.0110791	0.000279775	Cluster II (Enhancer-like regions)	Enhancer_like
123	RCOR1_human	0.000338295	0.0108254	0	0.0240189	0	0.00101488	0	0	0.223613	0.0446549	0.0338295	0.00067659	0.00338295	0	0	0.000338295	0	0.0104871	0.00169147	0	0	0	0.000338295	0.0950609	0.00101488	0	0.017253	0	0	0.00067659	0.0064276	0.0456698	0.462449	0.00372124	0.0125169	0	Cluster V (Promoter and Enhancer-like regions)	Promoter_and_Enhancer_like
124	RCOR2[FLAG]	0	0.00112518	7.03235e-05	0.0104782	0	0	0.000562588	0	0.394233	0.300844	0.0125879	0.00907173	0.00548523	0.00021097	0.000562588	0.000632911	0.000281294	0.00590717	0.0135724	7.03235e-05	0	0.000140647	0.00021097	0.0648383	0.0118143	0.007173	0.00724332	0	0	0.000140647	0.00021097	0.0227145	0.0988045	0.0186357	0.0123066	7.03235e-05	Cluster II (Enhancer-like regions)	Enhancer_like
125	RERE[FLAG]	0.000242895	0.0025504	0.000242895	0.00352198	0	0	0.000121448	0	0.423002	0.249332	0.00850134	0.00898713	0.00522225	0.00145737	0.000121448	0.000242895	0.000121448	0.00157882	0.00497935	0.00121448	0	0.000485791	0.000364343	0.0388632	0.00291474	0.0027933	0.00850134	0.000121448	0	0.000364343	0.000485791	0.0329123	0.188487	0.00619383	0.00607238	0	Cluster II (Enhancer-like regions)	Enhancer_like
126	REST	0.000338066	0.00619788	0.00743746	0.0160018	0.000225378	0.011945	0.00642326	0	0.237435	0.0671625	0.0219743	0.00732477	0.0316655	0.00169033	0.00709939	0.000112689	0.00766284	0.00349335	0.00642326	0.0360604	0	0.0402299	0	0.0270453	0.00642326	0.000112689	0.0216362	0	0.000338066	0.0682894	0.0361731	0.0566824	0.246112	0.00833897	0.0118323	0.000112689	Cluster V (Promoter and Enhancer-like regions)	Promoter_and_Enhancer_like
127	RFX3_iso1[FLAG]	0.000440335	0.00396301	0.00176134	0.0173932	0	0.001321	0.00154117	0	0.218626	0.10546	0.0215764	0.0121092	0.0339058	0.00110084	0.00264201	0.000220167	0.00330251	0.00330251	0.0136504	0.001321	0	0.00440335	0.000220167	0.047336	0.0147512	0.000880669	0.0350066	0	0	0.00968736	0.0110084	0.047336	0.340599	0.0134302	0.0317041	0	Cluster V (Promoter and Enhancer-like regions)	Promoter_and_Enhancer_like
128	RFX5_human	0.000202429	0.001417	0.00425101	0.0176113	0.000202429	0.00101215	0.00769231	0	0.13664	0.0568826	0.0115385	0.0129555	0.0255061	0.00283401	0.00668016	0	0.00668016	0.00850202	0.0125506	0.0097166	0	0.0210526	0.000202429	0.0483806	0.0103239	0	0.0143725	0	0.000202429	0.0321862	0.00668016	0.0362348	0.489879	0.00587045	0.0117409	0	Cluster IV (Promoter-like regions)	Promoter_like
129	RFXANK[FLAG]	0	0.00507872	0.00101574	0.0116811	0	0.000507872	0.000507872	0	0.235145	0.0449467	0.0152362	0.00126968	0.00482478	0.000507872	0.000507872	0	0.00203149	0.00812595	0.00304723	0.000253936	0	0.00177755	0	0.0728796	0.00126968	0.000761808	0.00837989	0	0	0.0035551	0.00457085	0.0688167	0.483748	0.00660234	0.0129507	0	Cluster V (Promoter and Enhancer-like regions)	Promoter_and_Enhancer_like
130	RING1_human	0	0.00681431	0	0.0153322	0	0	0	0	0.0783646	0.0221465	0	0	0.00340716	0	0.00340716	0	0	0	0	0.00170358	0	0.0204429	0	0.0783646	0.0187394	0	0.107325	0	0	0.0664395	0.0834753	0.105622	0.262351	0.0102215	0.115843	0	Cluster IV (Promoter-like regions)	Promoter_like
131	RREB1_iso2[FLAG]	0	0.00149492	9.96612e-05	0.0400638	0	9.96612e-05	0	0	0.381503	0.165338	0.0175404	0.00239187	0.00647797	0	0	0	0.000398645	0.0258122	0.00677696	0	0	9.96612e-05	0	0.137034	0.00498306	0.00109627	0.012358	0	0	0.000597967	0.00139526	0.0275065	0.148694	0.00727526	0.0108631	9.96612e-05	Cluster II (Enhancer-like regions)	Enhancer_like
132	RUVBL1	0	0.000762195	0	0.000762195	0	0	0	0	0.160442	0.00266768	0	0	0	0	0	0	0	0	0.000381098	0	0	0	0	0.0141006	0.00190549	0	0.000762195	0	0	0	0	0.226372	0.570503	0.0110518	0.0102896	0	Cluster IV (Promoter-like regions)	Promoter_like
133	RXRA	0	0.00110824	0	0.0112055	0	0.000123138	0.000369413	0	0.439724	0.250092	0.0157616	0.00972787	0.0131757	0.000615688	0.000123138	0.000123138	0.000861963	0.00923532	0.0102204	0.000123138	0	0.000369413	0	0.0523335	0.00935845	0.000369413	0.0187169	0	0	0.000615688	0.00160079	0.019702	0.119936	0.00726512	0.00714198	0	Cluster II (Enhancer-like regions)	Enhancer_like
134	RXRB[FLAG]	7.41482e-05	0.00177956	7.41482e-05	0.0224669	0	0.000111222	0.000333667	0	0.304675	0.252438	0.0154599	0.0131242	0.00956512	0.000778556	0.000222445	0.000519038	0.000296593	0.0121232	0.00989879	0.000333667	0	0.000370741	0.000148296	0.0797093	0.0113076	0.00304008	0.0165721	0	0	0.000296593	0.00181663	0.0301042	0.191636	0.0108998	0.00982464	0	Cluster II (Enhancer-like regions)	Enhancer_like
135	SAP130[FLAG]	1.89283e-05	0.0011357	0.000227139	0.0152562	0	0.000151426	0.000397494	0	0.216805	0.173989	0.014518	0.00516742	0.00613276	0.00011357	7.57131e-05	3.78566e-05	0.000302852	0.0161648	0.0128902	0.00011357	0	0.00011357	0.000132498	0.0814484	0.0160323	0.00319888	0.02031	0	0	0.000227139	0.00147641	0.0896443	0.256554	0.0360205	0.0312317	0.00011357	Cluster V (Promoter and Enhancer-like regions)	Promoter_and_Enhancer_like
136	SIN3A	0	0.0014576	0	0.00120038	0	0	8.57412e-05	0	0.162651	0.0143188	0.00934579	8.57412e-05	0.000342965	0	0	0	8.57412e-05	0.00162908	0.00068593	0	0	0	8.57412e-05	0.0297522	0.00214353	8.57412e-05	0.0054017	0	0	0.000171482	0.000771671	0.168224	0.556975	0.0256366	0.0188631	0	Cluster IV (Promoter-like regions)	Promoter_like
137	SIN3B_human	0	0.00125	0.0003125	0.005625	0	0	0	0	0.0440625	0.0015625	0.003125	0	0	0	0	0	0.000625	0.0115625	0	0	0	0	0	0.0509375	0.000625	0	0.000625	0	0	0	0	0.128125	0.736875	0.0065625	0.008125	0	Cluster IV (Promoter-like regions)	Promoter_like
138	SIX4_iso1[FLAG]	0	0.00374659	0.000340599	0.0108992	0	0.000113533	0.000567666	0	0.375908	0.197888	0.0156676	0.0143052	0.00976385	0.0010218	0.000340599	0.000340599	0.000567666	0.00420073	0.00726612	0.000681199	0	0.0010218	0	0.0432561	0.00658492	0.00215713	0.0144187	0	0	0.000794732	0.00283833	0.0324705	0.234332	0.00999092	0.00851499	0	Cluster II (Enhancer-like regions)	Enhancer_like
139	SLC30A9[FLAG]	0	0.00379387	0.000158078	0.0140689	0	0	0	0	0.282011	0.0700285	0.0147012	0.000948467	0.00110654	0	0.000158078	0	0.000316156	0.00885236	0.00300348	0	0	0	0	0.0804616	0.00474233	0.00110654	0.00901043	0	0	0.000316156	0.00173886	0.0790389	0.388239	0.0170724	0.0191274	0	Cluster V (Promoter and Enhancer-like regions)	Promoter_and_Enhancer_like
140	SMAD4_iso1[FLAG]	8.78838e-05	0.00146473	0.000175768	0.0189536	0	5.85892e-05	0.000615186	0	0.272938	0.227853	0.0191001	0.0145301	0.0182505	0.00128896	0.000292946	0.000498008	0.000908132	0.0120694	0.0167858	0.000410124	0	0.000615186	0.000292946	0.0818491	0.0155261	0.00389618	0.0239337	0	0	0.000996016	0.00184556	0.0369112	0.199525	0.012128	0.0159948	0.000205062	Cluster II (Enhancer-like regions)	Enhancer_like
141	SMC3_human	0	0.000196021	0.00156817	0.537538	0	0	0	0	0.0575811	0.0107321	0.000784083	0	9.80104e-05	0	0	0	4.90052e-05	0.138195	0.000147016	0	0	0	0	0.230275	4.90052e-05	0	9.80104e-05	0	0	0	0	0.00151916	0.0206802	0.000343036	0.000147016	0	Cluster III (CTCF Bound regions)	CTCF_Bound
142	SOX13	0.00020284	0.00121704	0	0.00365112	0	0	0.00040568	0	0.524746	0.29432	0.00993915	0.00892495	0.0040568	0.000608519	0	0.00020284	0	0.00121704	0.00385396	0	0	0.000608519	0	0.0259635	0.00162272	0.00162272	0.0123732	0	0	0	0.00040568	0.0125761	0.0831643	0.00527383	0.0030426	0	Cluster II (Enhancer-like regions)	Enhancer_like
143	SOX13_iso1[FLAG]	8.84095e-05	0.00141455	0.000206289	0.0124952	0	8.84095e-05	0.00159137	0	0.266289	0.341408	0.0133793	0.042967	0.0168567	0.00406684	0.00117879	0.00182713	0.000265229	0.00612973	0.0279374	0.00333009	0	0.00277016	0.000677806	0.0490083	0.0141455	0.00462676	0.0145876	0.000117879	0	0.00150296	0.00129667	0.0209531	0.128017	0.012672	0.00751481	0.000589397	Cluster II (Enhancer-like regions)	Enhancer_like
144	SOX5[FLAG]	4.65116e-05	0.00130233	0	0.0119535	0	0	0.000325581	0	0.334372	0.32614	0.0113953	0.025907	0.0101395	0.00204651	0.00027907	0.000511628	9.30233e-05	0.00604651	0.0133023	0.000837209	0	0.000930233	0.00027907	0.0542791	0.00976744	0.00302326	0.0126512	0	0	0.000883721	0.000744186	0.0162326	0.142512	0.00930233	0.00455814	0.000139535	Cluster II (Enhancer-like regions)	Enhancer_like
145	SP1[FLAG]	0	0.0011383	0	0.00845597	0	0.000162615	0	0	0.135702	0.011383	0.00918774	8.13074e-05	0.000569152	0	0	0	0.00032523	0.010326	0.000569152	0	0	0	0	0.0863485	0.000975689	0.00138223	0.010326	0	0	8.13074e-05	0.000650459	0.0533377	0.640459	0.00211399	0.0264249	0	Cluster IV (Promoter-like regions)	Promoter_like
146	SP2	0	0.00133749	0	0.000445831	0	0	0.000445831	0	0.0601872	0.0084708	0.00312082	0.00178333	0	0	0	0	0	0.00178333	0.00133749	0	0	0	0	0.0227374	0.000891663	0	0.00445831	0	0	0	0	0.0392332	0.838609	0.00624164	0.00891663	0	Cluster IV (Promoter-like regions)	Promoter_like
147	SP5[FLAG]	0	0.00120961	0.000115201	0.00702724	0	0	0.000115201	0	0.306434	0.130983	0.0129025	0.00403203	0.00489603	0.000288002	5.76004e-05	0.000345602	5.76004e-05	0.00529923	0.00455043	5.76004e-05	0	0.000115201	0.000403203	0.0584644	0.00737285	0.00552964	0.0204481	0	0	0.000172801	0.000460803	0.0415875	0.358735	0.00691204	0.0213121	0.000115201	Cluster V (Promoter and Enhancer-like regions)	Promoter_and_Enhancer_like
148	SREBF1_human	0	0	0	0.000990099	0	0	0	0	0.179208	0.00792079	0.00891089	0	0.000990099	0	0	0	0	0	0.0019802	0	0	0	0	0.0287129	0	0.000990099	0.00594059	0	0	0	0.000990099	0.0386139	0.70495	0.0019802	0.0178218	0	Cluster IV (Promoter-like regions)	Promoter_like
149	SRF	0	0.00101859	0.00458365	0.0305577	0.000254647	0.000763942	0.00636618	0	0.200662	0.152279	0.00713012	0.0280112	0.0247008	0.00560224	0.00534759	0	0.00101859	0.0112045	0.0229183	0.00662083	0	0.0152788	0.000509295	0.0458365	0.0147695	0.000509295	0.0119684	0	0	0.0134963	0.00229183	0.0369239	0.319073	0.0178253	0.0124777	0	Cluster V (Promoter and Enhancer-like regions)	Promoter_and_Enhancer_like
150	SSRP1[FLAG]	0	0.00243394	0	0.0125174	0	0	0.0036509	0	0.310675	0.0820584	0.0879694	0.00069541	0.000869263	0	0	0	0.0349444	0.0232962	0.0166898	0	0	0.000173853	0.00591099	0.0928373	0.00643255	0.000347705	0.0036509	0	0	0	0.000347705	0.106572	0.133693	0.0592837	0.0149513	0	Cluster II (Enhancer-like regions)	Enhancer_like
151	SUZ12_human	0.00184957	0.00431566	0	0.0203453	0	0	0	0	0.0474723	0.0123305	0.0135635	0	0.00924784	0	0	0	0.00123305	0.00616523	0.00184957	0	0	0.000616523	0	0.0610358	0.00308261	0	0.0117139	0	0	0	0.00554871	0.0425401	0.736745	0.00369914	0.0166461	0	Cluster IV (Promoter-like regions)	Promoter_like
152	TAF1	7.12251e-05	0.000569801	0.000569801	0.000213675	0	0.000498575	0.000925926	0	0.0675214	0.00106838	0.00277778	0	0.0022792	0	0	0	0.00655271	0.00106838	0.000854701	7.12251e-05	0	0	7.12251e-05	0.00933048	0.0017094	0.00014245	0.00263533	0	0	0.00206553	0.00163818	0.180698	0.680556	0.00591168	0.0301994	0	Cluster IV (Promoter-like regions)	Promoter_like
153	TBL1XR1_human	0	0.00115053	0	0.0084372	0	0	0.000191755	0	0.378907	0.187344	0.00805369	0.00747843	0.00728667	0.000958773	0.000191755	0	0.000767018	0.00575264	0.00498562	0.000383509	0	0.000383509	0	0.0469799	0.00268456	0.000191755	0.0063279	0	0	0.000191755	0.000575264	0.0324065	0.287248	0.0063279	0.00479386	0	Cluster V (Promoter and Enhancer-like regions)	Promoter_and_Enhancer_like
154	TBP_human	0	0.000622713	0.000155678	0.00116759	0	7.78392e-05	0.000311357	0	0.258037	0.019382	0.0035806	0.00093407	0.00140111	0	0.000155678	7.78392e-05	0.000467035	0.000778392	0.000311357	0.000389196	0	0.00093407	7.78392e-05	0.0249085	0.00194598	0.000856231	0.00311357	0	0	0.00155678	0.000778392	0.109208	0.541605	0.013077	0.0140889	0	Cluster IV (Promoter-like regions)	Promoter_like
155	TCF12	0	0.00505051	0	0	0	0	0	0	0.80303	0.0252525	0.00505051	0	0	0	0	0	0	0	0	0	0	0	0	0.0454545	0	0	0	0	0	0	0	0.010101	0.106061	0	0	0	Cluster II (Enhancer-like regions)	Enhancer_like
156	TCF25[FLAG]	0	0.00545455	0.000363636	0.0778182	0	0	0	0	0.184727	0.0232727	0.0145455	0	0.000363636	0	0	0	0.000363636	0.0323636	0.000363636	0	0	0	0	0.258909	0.000363636	0	0.00836364	0	0	0	0.00145455	0.0378182	0.345818	0.00218182	0.00545455	0	Cluster V (Promoter and Enhancer-like regions)	Promoter_and_Enhancer_like
157	TCF7	0.000167856	0.000587495	8.39278e-05	0.00579102	0	8.39278e-05	0.00109106	0	0.372472	0.415191	0.00704994	0.0349979	0.0158624	0.00411246	0.00117499	0.000923206	0.000335711	0.00218212	0.019807	0.00226605	0	0.00109106	0.000167856	0.0241712	0.00847671	0.00218212	0.0123374	0	0	0.00167856	0.000167856	0.0122535	0.0364247	0.0123374	0.00436425	0.000167856	Cluster II (Enhancer-like regions)	Enhancer_like
158	TCF7L2_human	0.005631	0.00264988	0.00132494	0.00331236	0	0	0.00364359	0	0.433919	0.409407	0.00264988	0.0271613	0.00596224	0.00596224	0.00331236	0	0	0.000331236	0.0119245	0.0155681	0	0.00397483	0.000331236	0.0129182	0.00198741	0.00132494	0.00397483	0	0	0.000662471	0.000331236	0.00794965	0.0218615	0.00960583	0.00231865	0	Cluster II (Enhancer-like regions)	Enhancer_like
159	TEAD1[FLAG]	7.65961e-05	0.00149362	0.000957451	0.0518172	0	7.65961e-05	0.00157022	0	0.276129	0.293478	0.0114511	0.026732	0.0129447	0.00145533	0.000651067	0.00111064	0.000114894	0.0194171	0.0180001	0.000765961	0	0.00145533	0.000229788	0.0782812	0.011183	0.00325533	0.0111064	0	0	0.000804259	0.00103405	0.0224044	0.132243	0.0128681	0.00681705	7.65961e-05	Cluster II (Enhancer-like regions)	Enhancer_like
160	TEAD3[FLAG]	4.1799e-05	0.00108677	0.00267514	0.0512874	0	0.000167196	0.00100318	0	0.289876	0.235287	0.0132503	0.0146715	0.0163016	0.000710584	0.000543387	0.00121217	0.000376191	0.0238672	0.0173466	0.000292593	0	0.000626985	0.000334392	0.0938388	0.0150477	0.00305133	0.0152984	4.1799e-05	0	0.00125397	0.000961378	0.0211085	0.157917	0.0110349	0.00944658	4.1799e-05	Cluster II (Enhancer-like regions)	Enhancer_like
161	TEAD4	0	0.000664599	0.000221533	0.0241471	0	0	0	0	0.486486	0.30638	0.00575986	0.00775366	0.00420913	0.000443066	0	0	0.000221533	0.00686752	0.00310146	0	0	0	0	0.0423128	0.00398759	0.000886132	0.00487373	0	0	0.000221533	0.000443066	0.0148427	0.0784227	0.00575986	0.0019938	0	Cluster II (Enhancer-like regions)	Enhancer_like
162	TFAP4	0	0.000463134	0.000277881	0.0243609	0	9.26269e-05	0.000833642	0	0.331141	0.17349	0.0196369	0.0149129	0.017136	0.0010189	0.000833642	9.26269e-05	0.000833642	0.0134309	0.0147277	0.000648388	0	0.000926269	9.26269e-05	0.0726195	0.0167655	0.000370508	0.0222305	9.26269e-05	0	0.00111152	0.00157466	0.0451093	0.1897	0.0163023	0.0191738	0	Cluster II (Enhancer-like regions)	Enhancer_like
163	TFDP1[FLAG]	0	0.00157445	0.000112461	0.00618534	0	0	0	0	0.167341	0.0178812	0.00596041	0	0.00112461	0	0	0	0	0.00224921	0.000224921	0	0	0	0	0.0783851	0.00213675	0.000337382	0.0151822	0	0	0	0.000337382	0.0754611	0.581534	0.00326136	0.0405983	0.000112461	Cluster IV (Promoter-like regions)	Promoter_like
164	TFE3[FLAG]	0.000121974	0.00311033	0.000243947	0.0142099	0	0.000548881	6.09868e-05	0	0.329511	0.169238	0.0156736	0.00530585	0.00798927	0.000609868	0.000121974	0.000243947	0.000243947	0.00744039	0.00433006	0.000304934	0	0.000426907	0.000121974	0.0675123	0.00835519	0.00237848	0.0150637	0	0	0.000609868	0.00493993	0.0491553	0.271391	0.00841617	0.0123193	0	Cluster V (Promoter and Enhancer-like regions)	Promoter_and_Enhancer_like
165	TGIF2[FLAG]	7.74893e-05	0.0029446	0.000309957	0.0127857	0	0.000619915	7.74893e-05	0	0.264471	0.0710577	0.0154979	0.00100736	0.00317706	0	0.000232468	0	0.000464936	0.0102286	0.00309957	0.000154979	0	0.000232468	0	0.0733049	0.0051143	0.000387447	0.0119334	0	0	0.000619915	0.00402945	0.115537	0.353506	0.0279737	0.0211546	0	Cluster V (Promoter and Enhancer-like regions)	Promoter_and_Enhancer_like
166	THAP11[FLAG]	0.00010412	0.00190886	0.000520598	0.0268282	0	0.000520598	0.000485892	0	0.229757	0.123555	0.0112449	0.00472009	0.00697602	0.000347066	0.000555305	0.000208239	0.000659425	0.0187762	0.00354007	0.000763544	0	0.00274182	0.00010412	0.0988096	0.0063513	0.00246417	0.0118349	0	0	0.00392184	0.00277652	0.0559123	0.355603	0.00944018	0.0182904	0.000277652	Cluster V (Promoter and Enhancer-like regions)	Promoter_and_Enhancer_like
167	THRA_iso1[FLAG]	0	0.00292848	0.000385327	0.0215783	0	0.000154131	7.70654e-05	0	0.337469	0.149044	0.0146424	0.00454686	0.0037762	0.000385327	0	0.000231196	0.000231196	0.014103	0.00331381	0	0	7.70654e-05	0	0.100647	0.00454686	0.00231196	0.0134094	0	0	0.000385327	0.0017725	0.0421547	0.261406	0.00786067	0.0124846	7.70654e-05	Cluster V (Promoter and Enhancer-like regions)	Promoter_and_Enhancer_like
168	THRB[FLAG]	0.000113843	0.00136612	0.00159381	0.0187842	0	0	0.00136612	0	0.371926	0.208219	0.0204918	0.0147996	0.0176457	0.00147996	0.000227687	0.00102459	0.000910747	0.0129781	0.0166211	0.00068306	0	0.00113843	0.00034153	0.0698998	0.0179872	0.0042122	0.0219718	0	0	0.00113843	0.00193534	0.0365437	0.11908	0.0218579	0.0134335	0.000227687	Cluster II (Enhancer-like regions)	Enhancer_like
169	UBP1[FLAG]	0	0.00322754	8.96539e-05	0.0268065	0	0.000179308	0	0	0.223956	0.0379236	0.0111171	0.000179308	0.00107585	0	0	0	8.96539e-05	0.0196342	0.0011655	0	0	8.96539e-05	8.96539e-05	0.128295	0.00340685	0.00107585	0.00779989	0	0	8.96539e-05	0.00188273	0.0919849	0.413932	0.00779989	0.0181101	0	Cluster V (Promoter and Enhancer-like regions)	Promoter_and_Enhancer_like
170	USF1	0.000451992	0.00129141	0.00665074	0.0334474	6.45703e-05	0.00142055	0.00529476	0	0.155292	0.112869	0.0202105	0.031704	0.0843288	0.00458449	0.00426164	0.000387422	0.00723187	0.0120746	0.0221476	0.00858785	0	0.0254407	0.000258281	0.0481049	0.0371279	0.000387422	0.0313812	0	0	0.0672177	0.0178214	0.0428747	0.174985	0.0206625	0.0213728	6.45703e-05	Cluster V (Promoter and Enhancer-like regions)	Promoter_and_Enhancer_like
171	USF2	0.000397377	0.00109279	0.00769919	0.0297536	9.93443e-05	0.00158951	0.00536459	0	0.156368	0.110024	0.0186271	0.0295053	0.0782833	0.00551361	0.00466918	0.00134115	0.00665607	0.0113749	0.0227002	0.0100834	0	0.0300517	0.000447049	0.0476356	0.0352672	0.00203656	0.0296046	0.000198689	9.93443e-05	0.0734651	0.0163421	0.0398867	0.180161	0.0223028	0.0211603	0.000198689	Cluster V (Promoter and Enhancer-like regions)	Promoter_and_Enhancer_like
172	YY1	0	0.000436999	0.000145666	0.00961398	0	0	0.000291333	0	0.0978878	0.00655499	0.00101966	0	0.00145666	0	0	0	0.000145666	0.00553532	0.000436999	0	0	0	0	0.0553532	0.00233066	0.000145666	0.00378733	0	0	0.000728332	0.000291333	0.128769	0.666278	0.00407866	0.0147123	0	Cluster IV (Promoter-like regions)	Promoter_like
173	ZBTB21[FLAG]	0	0.00392744	0.000748083	0.00710679	0	0	0.000374042	0	0.290817	0.141388	0.0149617	0.0125304	0.0222555	0.00224425	0.000561062	0	0.00149617	0.00355339	0.0114083	0.000187021	0	0.00280531	0.000187021	0.0383393	0.0129044	0.000561062	0.0149617	0.000187021	0	0.00504956	0.0044885	0.0604077	0.313073	0.0162708	0.0172059	0	Cluster V (Promoter and Enhancer-like regions)	Promoter_and_Enhancer_like
174	ZBTB26[FLAG]	0.000345066	0.00437083	0.000230044	0.0173683	0	0.000230044	0.000690131	0	0.26478	0.0886818	0.0184035	0.00816655	0.00908673	0.000690131	0.000575109	0.000115022	0.000690131	0.00977686	0.0083966	0.000345066	0	0.000690131	0.000115022	0.0845411	0.00713135	0.000690131	0.015528	0	0	0.00241546	0.00621118	0.0869565	0.338624	0.00724638	0.0169082	0	Cluster V (Promoter and Enhancer-like regions)	Promoter_and_Enhancer_like
175	ZBTB33	0	0.00297089	0.000594177	0.00297089	0	0	0	0	0.0814023	0.0457516	0.0106952	0.000594177	0.00118835	0	0	0	0.000594177	0.0160428	0.00237671	0	0	0	0.000594177	0.0273321	0.00297089	0.000594177	0.0077243	0	0	0.000594177	0	0.0968509	0.670826	0.00534759	0.0219846	0	Cluster IV (Promoter-like regions)	Promoter_like
176	ZBTB7A	0	0.000863931	0	0.012239	0	0	0	0	0.2455	0.0534197	0.00835133	0.000719942	0.00259179	0	0	0	0.000143988	0.0109431	0.00201584	0	0	0	0	0.120374	0.00431965	0.000287977	0.0174226	0	0	0.000143988	0.000287977	0.109287	0.37077	0.0050396	0.0352772	0	Cluster V (Promoter and Enhancer-like regions)	Promoter_and_Enhancer_like
177	ZC3H4[FLAG]	0	0.00311648	0	0.00077912	0	0	0	0	0.267628	0.0280483	0.0693416	0	0.00077912	0	0	0	0.00857032	0.00506428	0.00272692	0	0	0	0.00116868	0.0249318	0.00545384	0.0038956	0.0019478	0	0	0	0.00038956	0.255162	0.214647	0.0919361	0.0144137	0	Cluster V (Promoter and Enhancer-like regions)	Promoter_and_Enhancer_like
178	ZCCHC11[FLAG]	0	0.00964712	0.000507743	0.0304646	0	0.00101549	0	0	0.219345	0.0423965	0.0266565	0.000507743	0.00431582	0	0.000253872	0	0.000507743	0.0137091	0.000507743	0.000253872	0	0	0	0.098756	0.00228484	0.000253872	0.0147245	0	0	0.00101549	0.0106626	0.0992638	0.394516	0.00939325	0.0190404	0	Cluster V (Promoter and Enhancer-like regions)	Promoter_and_Enhancer_like
179	ZEB1	0.000307787	0.000923361	0.00123115	0.0172361	0	0	0.00153894	0	0.353955	0.263466	0.010157	0.0126193	0.0129271	0.000615574	0	0.000615574	0.00492459	0.0070791	0.0123115	0	0	0.000307787	0.000307787	0.0557094	0.0193906	0.00215451	0.0172361	0	0	0.0024623	0.000923361	0.0541705	0.105571	0.0184672	0.0233918	0	Cluster II (Enhancer-like regions)	Enhancer_like
180	ZFP1_v1[FLAG]	0.000181324	0.00181324	0.000906618	0.00670898	0.000181324	0.000181324	0.0099728	0	0.366455	0.109157	0.00834089	0.00471442	0.00181324	0.000725295	0.0125113	0.000543971	0.00181324	0.00398912	0.00543971	0.0181324	0	0.0110607	0.00108794	0.0543971	0.00145059	0.00199456	0.00290118	0.000181324	0	0.00634633	0.000906618	0.056029	0.29175	0.0119674	0.006165	0.000181324	Cluster V (Promoter and Enhancer-like regions)	Promoter_and_Enhancer_like
181	ZFP64[FLAG]	0	0.00295306	0.00341933	0.0183401	0	0.000621697	0.0226919	0	0.160398	0.0742928	0.0202052	0.0228474	0.0341933	0.00279764	0.0149207	0.000777122	0.0110351	0.00823749	0.0293752	0.00714952	0	0.0214486	0.000466273	0.0519117	0.0228474	0.000466273	0.0209823	0	0.000310849	0.0433634	0.00730494	0.0932546	0.24728	0.0226919	0.0334162	0	Cluster V (Promoter and Enhancer-like regions)	Promoter_and_Enhancer_like
182	ZGPAT[FLAG]	3.641e-05	0.00105589	3.641e-05	0.010304	0	0	3.641e-05	0	0.276206	0.157364	0.00782814	0.00294921	0.000837429	0.00010923	0	0.00010923	0.00010923	0.00786455	0.00375023	7.282e-05	0	3.641e-05	0.00029128	0.0822865	0.00422356	0.003641	0.00819224	0	0	0	0.00010923	0.0877116	0.316293	0.00862916	0.0198434	7.282e-05	Cluster V (Promoter and Enhancer-like regions)	Promoter_and_Enhancer_like
183	ZHX2	0	0.000777001	0	0.00019425	0	0	0.00019425	0	0.189782	0.0215618	0.00485625	0	0.00135975	0	0	0	0.0003885	0.00291375	0.000777001	0	0	0	0	0.0363248	0.000777001	0.00019425	0.00407925	0	0	0.00019425	0	0.0716783	0.650544	0.003108	0.0102953	0	Cluster IV (Promoter-like regions)	Promoter_like
184	ZHX3_iso1[FLAG]	0	0.0106075	0	0.00867888	0	0.00048216	0	0	0.189007	0.0207329	0.0308582	0	0.00144648	0	0.00048216	0	0.00048216	0.00385728	0.00096432	0	0	0	0	0.0448409	0.00192864	0.00096432	0.0144648	0	0	0.00048216	0.00626808	0.0940212	0.54677	0.00578592	0.0168756	0	Cluster IV (Promoter-like regions)	Promoter_like
185	ZKSCAN8[FLAG]	0	0.00203355	0.000635486	0.0142349	0	0	0.00177936	0	0.38879	0.14362	0.0106762	0.0045755	0.0109304	0.000635486	0.000635486	0.000127097	0.00381291	0.0102949	0.00597356	0.000127097	0	0.00101678	0.000762583	0.0780376	0.00851551	0.00177936	0.00775292	0	0	0.0044484	0.00165226	0.0421962	0.237163	0.00813421	0.00965938	0	Cluster II (Enhancer-like regions)	Enhancer_like
186	ZMYM3	0.000449236	0.000673854	0.00224618	0.0168464	0	0	0.0171833	0	0.193621	0.205863	0.0215633	0.0373989	0.0628931	0.00280773	0.00527853	0.00190925	0.0131402	0.0107817	0.0612084	0.000786164	0	0.00404313	0.00112309	0.0499775	0.0572776	0.00909704	0.0201033	0.000112309	0	0.0133648	0.006177	0.041779	0.0480683	0.0631177	0.0311096	0	Cluster II (Enhancer-like regions)	Enhancer_like
187	ZNF12[FLAG]	0.000195771	0.003426	0.0020556	0.0179131	0	0.000195771	0.0142913	9.78857e-05	0.247749	0.149667	0.0138019	0.0280932	0.0232968	0.0054816	0.0132146	0.000978857	0.00420908	0.0075372	0.0186962	0.0166406	0	0.0380775	9.78857e-05	0.0585356	0.0119421	0.0013704	0.0117463	9.78857e-05	0.000293657	0.0506069	0.00460063	0.0416014	0.193912	0.00871182	0.0107674	9.78857e-05	Cluster V (Promoter and Enhancer-like regions)	Promoter_and_Enhancer_like
188	ZNF143_human	0.000124254	0.00291998	0.000807654	0.281064	0	0.00124254	0.000869781	0	0.0293241	0.00832505	0.0106238	0.00155318	0.00838718	6.21272e-05	0.000559145	0	0.00124254	0.0959866	0.00111829	0.000248509	0	0.00130467	0	0.276031	0.00267147	6.21272e-05	0.00795229	0	0	0.00397614	0.00695825	0.0168986	0.230741	0.000994036	0.00795229	0	Cluster III (CTCF Bound regions)	CTCF_Bound
189	ZNF189	0	0.00242571	0.00303214	0.0236507	0	0.00121286	0.0103093	0	0.223166	0.0685264	0.0200121	0.00909642	0.0345664	0.00181928	0.00242571	0.000606428	0.0121286	0.0133414	0.0163736	0.000606428	0	0.00181928	0	0.0776228	0.0236507	0	0.0175864	0	0	0.021225	0.00363857	0.0776228	0.296543	0.012735	0.0242571	0	Cluster V (Promoter and Enhancer-like regions)	Promoter_and_Enhancer_like
190	ZNF219[FLAG]	5.97354e-05	0.00167259	0.000179206	0.0212957	0	0.000268809	0.00038828	0	0.272602	0.240614	0.0144858	0.0129626	0.010394	0.000985634	5.97354e-05	0.000119471	0.000238941	0.0114095	0.0105134	0.000298677	0	0.000597354	5.97354e-05	0.081479	0.0119769	0.000955766	0.0215645	0	0	0.000477883	0.00182193	0.0467429	0.202115	0.0147845	0.0188465	2.98677e-05	Cluster II (Enhancer-like regions)	Enhancer_like
191	ZNF274_human	0	0.00746269	0	0	0	0	0.410448	0	0	0.00746269	0	0	0	0	0.246269	0	0.0746269	0	0.0149254	0.223881	0	0.00746269	0	0	0	0	0	0	0	0.00746269	0	0	0	0	0	0	Cluster I (Heterochromatin and Repressed)	Heterochromatin_and_Repressed
192	ZNF281[FLAG]	0	0.00288739	0	0.012787	0	0.000137495	0.000549979	0	0.289977	0.0961089	0.0219992	0.00632476	0.00976213	0.000824969	0.000549979	0.00549979	0.00109996	0.00824969	0.00659975	0.000549979	0	0.000549979	0.00178743	0.0508731	0.0204867	0.0259865	0.0336862	0.00137495	0	0.000412485	0.00206242	0.0833219	0.270727	0.013887	0.0262615	0.00467482	Cluster V (Promoter and Enhancer-like regions)	Promoter_and_Enhancer_like
193	ZNF331[FLAG]	0.000117661	0.00282386	0.000823626	0.0184139	0	0.000647135	0.00329451	0	0.306918	0.134663	0.0125309	0.00388281	0.00629486	0.000470644	0.00182374	0.000176491	0.00111778	0.0109425	0.00429462	0.00458878	0	0.00917755	0.000176491	0.0935404	0.00352983	0.00200024	0.011119	0	0	0.0160607	0.00288269	0.0422991	0.287857	0.00470644	0.0127074	0.000117661	Cluster V (Promoter and Enhancer-like regions)	Promoter_and_Enhancer_like
194	ZNF334_iso1[FLAG]	0	0.0187997	0.000723066	0.0173536	0	0	0	0	0.104121	0.0101229	0.0477223	0	0.00289226	0	0.00144613	0	0.00144613	0.00361533	0	0	0	0	0	0.0542299	0.000723066	0.000723066	0.0281996	0	0	0.00144613	0.010846	0.151844	0.516269	0.00939986	0.0180766	0	Cluster IV (Promoter-like regions)	Promoter_like
195	ZNF335[FLAG]	0.000106576	0.00362357	0.000106576	0.0142811	0	0.000532879	0	0	0.259618	0.059043	0.0150272	0.000852606	0.003517	0.000106576	0	0	0.000106576	0.0103378	0.00415645	0.000106576	0	0	0	0.0769477	0.00618139	0.00170521	0.0122562	0	0	0.000639454	0.0030907	0.0873921	0.408718	0.0121496	0.0193968	0	Cluster V (Promoter and Enhancer-like regions)	Promoter_and_Enhancer_like
196	ZNF384_human	8.62069e-05	0.000517241	0.00431034	0.0937069	8.62069e-05	0.000517241	0.0106034	0	0.154138	0.250259	0.0123276	0.0518103	0.0306034	0.00474138	0.0087069	0.0025	0.00327586	0.0319828	0.0412931	0.00456897	0	0.00965517	0.0012069	0.077069	0.0253448	0.00732759	0.00905172	0	0	0.00741379	0.00163793	0.0306897	0.0846552	0.0316379	0.00827586	0	Cluster II (Enhancer-like regions)	Enhancer_like
197	ZNF3[FLAG]	0	0.00288351	0.00317186	0.0233564	0.000288351	0	0.00836217	0	0.247982	0.191465	0.0227797	0.0343137	0.0320069	0.00432526	0.00720877	0.00230681	0.00547866	0.00865052	0.0320069	0.00288351	0	0.00605536	0	0.0487313	0.0297001	0.0011534	0.0118224	0.000288351	0	0.0210496	0.00519031	0.078143	0.118224	0.0322953	0.0178777	0	Cluster II (Enhancer-like regions)	Enhancer_like
198	ZNF48[FLAG]	0.000328677	0.0032046	0.000246508	0.0149548	0	0.000575185	0.000575185	0	0.230731	0.0433032	0.0142975	0.00262942	0.00953164	8.21693e-05	0.000246508	8.21693e-05	0.00147905	0.00977814	0.00287592	0	0	0.000493016	0.000246508	0.115694	0.011668	0.00156122	0.019885	0.000246508	0	0.00665571	0.00550534	0.117256	0.352588	0.00838127	0.0246508	0.000246508	Cluster V (Promoter and Enhancer-like regions)	Promoter_and_Enhancer_like
199	ZNF511[FLAG]	9.17095e-05	0.00330154	0	0.0196258	0	0.000183419	0.000183419	0	0.330062	0.0979457	0.0117388	0.000550257	0.000733676	0	0	0	9.17095e-05	0.0130227	0.000733676	9.17095e-05	0	9.17095e-05	0.000183419	0.100422	0.00210932	0.00128393	0.00660308	0	0	0.000183419	0.00229274	0.0516324	0.338041	0.00752018	0.0112803	0	Cluster V (Promoter and Enhancer-like regions)	Promoter_and_Enhancer_like
200	ZNF544_iso1[FLAG]	0	0.0053286	0.000273261	0.0102473	0	0.00122968	0	0	0.300314	0.0590245	0.0209045	0.000683153	0.00382566	0	0.000136631	0	0.000956415	0.00601175	0.00136631	0.000273261	0	0.000409892	0.000136631	0.0650362	0.000819784	0.00204946	0.0116136	0	0	0.000956415	0.00724143	0.0761033	0.403197	0.00696817	0.0146195	0.000273261	Cluster V (Promoter and Enhancer-like regions)	Promoter_and_Enhancer_like
201	ZNF580[FLAG]	0.000123442	0.00395013	0.000246883	0.0191334	0	0	0	0	0.247994	0.0403654	0.0132082	0.000123442	0.000864091	0	0.000123442	0	0.000123442	0.0114801	0.000864091	0	0	0	0.000246883	0.110974	0.00283916	0.00135786	0.009505	0	0	0.000370325	0.00222195	0.0856684	0.425009	0.00629552	0.0169115	0	Cluster V (Promoter and Enhancer-like regions)	Promoter_and_Enhancer_like
202	ZNF644[FLAG]	0.000175706	0.00304557	0.00040998	0.0320956	0	0.00040998	0.000644254	0	0.32693	0.325173	0.0120651	0.0277615	0.0174534	0.00240131	0.000937097	0.000468549	0.000351412	0.00925384	0.0209676	0.000937097	0	0.00163992	0.000175706	0.0675881	0.0180391	0.00398266	0.0141736	0	0	0.0011128	0.00169849	0.0169263	0.0761977	0.0103081	0.00667682	0	Cluster II (Enhancer-like regions)	Enhancer_like
203	ZNF652[FLAG]	0.000338945	0.00169472	0.00598802	0.0379618	0	0.000112982	0.0180771	0	0.213309	0.173992	0.0162693	0.0499379	0.0342334	0.00406734	0.0146876	0.00225963	0.00666591	0.0134448	0.0502768	0.00632697	0	0.0114111	0.00135578	0.0506157	0.0408993	0.00327647	0.0214665	0	0	0.0140097	0.00666591	0.0413513	0.0977291	0.0411253	0.0199977	0.000451926	Cluster II (Enhancer-like regions)	Enhancer_like
204	ZNF792[FLAG]	0	0.00357198	0	0.0116478	0	0.000155304	0.000388259	0	0.305172	0.101103	0.0143656	0.00248486	0.00333903	0.000310607	0.000776518	7.76518e-05	0.000232955	0.00729927	0.00388259	0.00116478	0	0.00139773	7.76518e-05	0.0820003	0.0041932	0.00201895	0.0108713	0	0	0.00170834	0.00248486	0.0658487	0.347492	0.0108713	0.0150645	0	Cluster V (Promoter and Enhancer-like regions)	Promoter_and_Enhancer_like
205	ZNF7_iso2[FLAG]	0.00097561	0.00565854	0.00780488	0.0269268	0	0	0.0423415	0	0.123122	0.128976	0.0222439	0.0542439	0.0419512	0.0105366	0.0567805	0.00429268	0.00585366	0.00936585	0.0542439	0.0552195	0.000390244	0.0760976	0.000780488	0.0327805	0.0232195	0.00234146	0.0167805	0.00117073	0.000195122	0.0532683	0.00565854	0.0302439	0.0772683	0.0199024	0.00936585	0	Cluster II (Enhancer-like regions)	Enhancer_like
206	ZSCAN29_iso1[FLAG]	0	0.00367085	0.00122362	0.0076476	0	0	0	0	0.254512	0.0792291	0.0125421	0.00550627	0.00489446	0	0.000611808	0.000305904	0.000917712	0.00122362	0.00397675	0	0	0.000611808	0	0.0599572	0.00978893	0.00611808	0.0232487	0.000305904	0	0.000305904	0.00244723	0.144081	0.317834	0.0204956	0.0385439	0	Cluster V (Promoter and Enhancer-like regions)	Promoter_and_Enhancer_like
207	ZSCAN9[FLAG]	0.000186689	0.00448054	0.000466723	0.0164286	0	0.00186689	0	0	0.304957	0.106879	0.0147484	0.00158686	0.00448054	9.33445e-05	0.000186689	0	0.000280034	0.00840101	0.0016802	0.000560067	0	0.000746756	0.000186689	0.0810231	0.00364044	0.000933445	0.0112013	0	0	0.00149351	0.00812097	0.0675814	0.337347	0.00821432	0.0122281	0	Cluster V (Promoter and Enhancer-like regions)	Promoter_and_Enhancer_like

## Sheet: Supplementary_table_3
Supplementary Table 3: Factors in Extended Data heatmaps
Heatmaps in Extended Data Figures 2a, 5, and 6a plot large numbers of factors. These factors are listed in this table in the order in which they appear on the heatmaps. For ED 2a and ED 5, the heatmap rows and columns are the same, and these are listed from left to right and top to bottom. For ED 6a, columns and rows represent motifs (i.e. "SP5.1" designates the factor SP5, motif 1, from Suppleme…
ED Fig2a	ED Fig5	ED Fig6a columns left to right	ED Fig6a rows top to bottom
RFXANK	RERE	SP5.1	GATAD2A.2
POLR2AphosphoS5	HHEX	DRAP1.1	ARID5B.1
POLR2A	ZNF511	SP1.1	ZNF219.1
RCOR1	ZSCAN9	RCOR2.2	PROX1.2
NFYC	ZBTB21	ZMYM3.2	SOX5.2
RFX5	ZNF3	TFAP4.1	ELF3.2
E2F7_iso1	ATF1	ZNF331.1	RARA.2
KLF6_v2	SRF	ZSCAN9.2	RXRB.2
KLF9	SP2	GATA4.2	GATA4.2
DMAP1	ZNF274	NCOA2.1	ETV4.2
HMGXB4	SMC3	SOX13.2	SP5.2
CEBPD	ZNF143	THRB.3	MLX.3
ZNF335	RFX5	FOXO1.2	ERF.2
GATAD1	EZH2	NR2F2.2	MIXL1.1
ZCCHC11	E2F7_iso1	RXRA.2	ZGPAT.1
KDM2A	NPAS2_iso2	HNF4A.3	SOX13.2
RING1	ZNF544_iso1	HNF4G.3	MYBL2.3
MAX	ZNF334_iso1	FOSL2.4	HMG20A.1
UBP1	PBX2	JUN.2	NCOA2.1
ZNF580	PAF1_v1	HLF.1	NFIC.1
ATF1	ZC3H4	NFIL3.1	FOXA3.1
ZNF544_iso1	RAD21	HMG20A.4	FOXA3.2
DRAP1	CTCF	PROX1.3	FOXA1.1
HMGXB3	DMAP1	NFIC.2	FOXA2.1
KLF11	GATAD1	RERE.2	FOXA2.2
GATA4	KMT2B	SP5.3	CEBPA.2
KDM3A	MAZ	NR2F2.1	TEAD1.3
SLC30A9	SP1	NR2F2.4	HNF4A.3
TGIF2	MXI1	MLX.4	HNF4G.3
KAT8	CHD2	HMG20A.3	NR2F2.2
ASH2L	SIX4_iso1	HOMEZ.3	RXRA.2
DNMT3B	ZNF792	NR2F1.5	THRB.3
NR1H2	ZFP64	NFIC.3	HSF1.2
KLF16	MIER2	SP5.4	MBD4.3
ZNF48	HMG20B_v2	JUN.1	NCOA2.4
FOS	HMGXB3	JUND.1	CUX1.4
CREB1	NR3C1	ZNF384.1	MIXL1.3
PRDM10	ZBTB33	HNF1A.1	GATA4.1
ZBTB21	CUX1	SOX13.3	MLX.4
CREM	BRCA1	TCF7L2.1	HMG20A.3
SRF	ZNF48	GATA4.1	HOMEZ.3
POLR2AphosphoS2	TGIF2	SOX13.1	SP5.3
SP5	MXD4	ARID3A.5	SOX13.3
ZC3H4	HCFC1	FOXP1.4	TCF7L2.1
ARID4B	NR2C2	NCOA2.4	NFIC.2
MIER3	HLF	FOSL2.5	RERE.2
ETV4	NFYC	MAFF.1	ZKSCAN8.1
ZFP1_v1	MAFK	MAFK.1	ZKSCAN8.3
ZNF189	MAFF	BACH1.3	PROX1.3
HSF1	FOXP1	BACH1.1	ZNF644.3
BHLHE40	JUND	NFE2L2.1	RXRB.3
MYBL2	JUN	THRB.1	ZNF219.2
ZNF331	GMEB2	FOS.4	ARID5B.3
PBX2	ZNF7_iso2	ZNF644.4	GATAD2A.1
ZFP64	RFX3_iso1	TEAD4.1	HMG20A.4
FOXK1	CEBPZ	CEBPD.1	ARID3A.5
ZBTB26	SIN3B	ZNF644.3	FOXP1.4
TCF25	SUZ12	ERF.1	FOSL2.4
ZSCAN29_iso1	THRB	KLF16.1	PROX1.1
GABPA	NFE2L2	REST.2	GATAD2A.3
RFX3_iso1	KAT2B	TCF25.1	HNF4A.1
ZNF792	BMI1	ZSCAN9.1	HNF4G.1
THAP11	NCOA2	TGIF2.1	ARID5B.2
ZSCAN9	BACH1	ZNF580.1	HNF4A.4
ZGPAT	IRF3	HBP1.1	SP5.4
CBX5	BRD4	KLF11.1	RXRA.1
ZBTB7A	RING1	SLC30A9.1	RXRB.1
ERF	ZNF384	ZNF792.1	ZNF3.2
ZNF51	TCF7L2	UBP1.1	MTA1.2
MBD1_v2	FOXA3	ZNF511.1	ZNF331.2
THRA_iso1	RXRB	ZNF48.2	ZNF331.4
MBD1_v1	SOX13_iso1	ZNF331.4	CEBPD.1
SAP130	BCL6_iso1	TGIF2.2	ZBTB26.1
REST	TEAD1	ZNF331.2	NFIC.3
ZNF281	TCF7	DRAP1.3	TEAD4.1
TFE3	FOXO1	ZNF652.1	NR2F1.5
TBL1XR1	CEBPG	ZBTB26.1	NR2F2.4
SIX4_iso1	CEBPB	ZNF644.2	ESRRA.1
MLX	CEBPA	ZBTB7A.1	RCOR2.2
ZKSCAN8	NFIL3	MXD4.1	ZMYM3.1
ELF3	ZNF644	BHLHE40.1	FOSL2.5
CUX1	NR2F1	MLX.1	FOXK1.1
ZNF143	FOS	ZBTB21.1	ZSCAN9.2
HMG20B_v2	TFE3	MXI1.2	CUX1.3
ZNF219	MLX	GATAD1.2	FOXO1.2
HOMEZ	CREB1	ZHX2.1	ZNF3.1
MIER2	TBL1XR1	RFX5.1	NFIL3.1
ZNF12	ARID3A	RFXANK.1	FOXP1.2
NR2F6	PPARG_v1	FOS.2	HNF1A.1
TEAD3	MIXL1	FOS.3	SOX5.1
ARID5B	KDM6A	ATF3.1	NR2F2.1
RREB1_iso2	NFIA_v1	ATF3.5	PROX1.5
SOX5	POLR2AphosphoS2	NR2C2.1	ZNF219.4
HDAC2	KLF16	NR2C2.4	ARID5B.4
RARA	DRAP1	ATF3.3	TCF7.1
GATAD2A	TFAP4	GMEB2.2	HMG20A.2
TEAD1	CREM	MXI1.1	SOX13.1
ESRRA	TBP	ZBTB33.1	CUX1.1
THRB	NRF1	ZMYM3.3	ZNF12.1
NFIA_v1	BHLHE40	IRF3.1	ZNF12.2
SOX13_iso1	USF2	IRF3.2	ZNF12.3
NFIL3	USF1	ZNF3.2	RARA.1
ZEB1	ELF3	DNMT3B.1	NR2F1.1
KDM1A	ASH2L	REST.1	NR2F6.1
NR2F1	HMG20A	REST.4	ATF4.1
ZNF652	KDM1A	RCOR1.1	TEAD1.1
ZNF7_iso2	MYBL2	ZCCHC11.1	TEAD3.1
RCOR2	FOXA2	PRDM10.1	FOXA1.2
CEBPG	SOX5	SRF.1	FOXP1.1
PPARG_v1	FOXK1	ZEB1.1	JUN.2
NFIC	ZNF281	ZNF384.2	FOSL2.1
SSRP1	PAXIP_iso1	ZFP64.1	FOSL2.2
TFAP4	NR2F6	ZFP64.3	FOS.4
ATF4	HNF4A	CUX1.3	ZNF644.4
FOXA3	ZNF219	SREBF1.5	HSF1.1
BCL6_iso1	GATAD2A	HSF1.3	HSF1.4
EZH2	EP300	NR1H2.1	ZMYM3.3
MBD4	ARID5B	HSF1.1	ZNF189.3
ZNF3	RARA	HSF1.2	ZMYM3.2
MTA1	PROX1	HSF1.4	ZNF384.1
SMAD4_iso1	HNF4G	ZNF189.2	ZNF384.3
USF2	SOX13	ZNF189.3	JUN.1
USF1	HNF1A	ZFP64.2	JUND.1
RERE	GATA4	MYC.1	THRB.1
EP300	FOXA1	ZNF189.1	ZNF644.2
RXRA	NFIC	TFDP1.3	ELF3.1
ARID3A	HOMEZ	SREBF1.1	TFAP4.1
KDM6A	ZNF652	SP2.2	HLF.1
HHEX	RCOR2	SP2.3	CEBPA.1
ZMYM3	TEAD4	NR2C2.2	CEBPG.1
ZNF384	ZEB1	RCOR1.2	CEBPA.3
BMI1	DNMT3B	TCF25.3	CEBPB.1
PROX1	ATF4	ESRRA.1	SRF.1
NFE2L2	RFXANK	ZMYM3.1	ZNF652.1
FOXA2	KLF9	ZNF3.1	MAFF.1
TCF7	ZHX3_iso1	MTA1.2	MAFK.1
HLF	KLF11	ZKSCAN8.1	BACH1.3
TCF7L2	ZCCHC11	ZNF12.1	BACH1.1
SMC3	SSRP1	ATF4.1	NFE2L2.1
MAFF	MBD1_v2	ZKSCAN8.3	HSF1.3
MAFK	MBD1_v1	MBD4.3	NR1H2.1
JUND	ZNF12	CUX1.1	ETV4.1
CEBPB	ZKSCAN8	CUX1.4	TGIF2.2
JUN	JARID2_iso1	ZNF12.2	ZEB1.1
FOXA1	KDM3A	ZNF12.3	REST.1
HMG20A	CIZ1	TFE3.1	ZNF331.1
NR2F2	SLC30A9	USF1.5	ZNF48.2
KAT2B	ZFP1_v1	CREM.1	DRAP1.3
PAXIP1_iso1	ZGPAT	ATF1.1	PRDM10.1
BACH1	ARID4B	CREB1.1	TFE3.1
CTCF	POLR2AphosphoS5	MXI1.3	ZFP64.2
RAD21	POLR2A	YY1.1	REST.2
CEBPA	SIN3A	ZHX2.2	REST.4
TEAD4	THAP11	KLF10.1	RAD21.2
FOSL2	KAT8	KLF10.2	CTCF.1
HNF4A	GABPA	ZNF143.1	CTCF.2
SOX13	REST	ZNF143.2	HMGXB4.1
TCF12	KLF10	MAX.1	TCF25.1
ZNF644	MBD4	TFDP1.1	RAD21.1
FOXP1	CEBPD	KLF9.1	ZNF384.2
FOXO1	HSF1	ZNF335.2	ZNF189.2
PAF1_v1	RUVBL1	RFX5.2	DNMT3B.1
NCOA2	ZNF189	RFXANK.2	ERF.1
HNF4G	RCOR1	PBX2.1	ZNF792.1
HNF1A	NR1H2	SP2.4	TGIF2.1
ZNF274	ZNF335	NFYC.5	ZNF511.1
KLF10	UBP1	PBX2.3	ZSCAN9.1
ZNF334_iso1	ZNF580	FOS.1	KLF11.1
ATF3	ZSCAN29_iso1	FOS.5	SLC30A9.1
SP1	THRA_iso1	PBX2.4	KLF16.1
MXD3_v1	KLF6_v2	SP2.1	ZNF580.1
MXI1	TEAD3	NFYC.1	HBP1.1
BRD4	ZMYM3	NFYC.2	UBP1.1
MYC	RXRA	MAZ.1	RCOR1.1
GABPB1_v2	SP5	MAZ.4	ZCCHC11.1
KMT2B	ZBTB7A	GABPA.1	ZNF189.1
TBP	ATF3	GABPA.2	ZFP64.1
JARID2_iso1	ZBTB26	ARID4B.1	ZFP64.3
NPAS2_iso2	MTA1	GATAD1.1	SP5.1
NRF1	TFDP1	USF1.1	MLX.1
HBP1	SREBF1	USF2.1	ZNF281.1
MXD4	KDM2A	NRF1.1	MYC.1
SIN3A	MXD3_v1	NRF1.2	ZBTB7A.1
TFDP1	GABPB1_v2	HMGXB4.1	ZNF143.1
ZHX3_iso1	YY1	THAP11.1	ZNF143.2
MAZ	ERF	THAP11.2	KLF10.1
KAT7	TAF1	RAD21.1	KLF10.2
NR2C2	SMAD4_iso1	CTCF.1	THAP11.1
YY1	SAP130	CTCF.2	THAP11.2
ZBTB33	MAX	ELF3.1	NR2C2.2
TAF1	FOSL2	ETV4.1	ZBTB21.1
CBX1	ETV4	ZNF281.1	MXD4.1
CEBPZ	ZHX2	RAD21.2	MXI1.1
CHD2	ESRRA	FOXA1.2	BHLHE40.1
ZHX2	ZNF331	FOXA2.1	MAX.1
SREBF1	PRDM10	FOXA2.2	ZNF335.2
SUZ12	HMGXB4	CEBPA.2	NRF1.1
RUVBL1	HBP1	SOX5.2	NRF1.2
NR3C1	KAT7	TEAD1.3	TFDP1.1
IRF3	MYC	FOXK1.1	MAZ.1
SIN3B	RREB1_iso2	ETV4.2	MAZ.4
SP2	CBX5	MLX.3	ATF3.3
HCFC1	CBX1	MYBL2.3	GMEB2.2
BRCA1	HDAC2	HMG20A.1	NR2C2.4
CIZ1	NR2F2	NFIC.1	GABPA.1
GMEB2	TCF25	ERF.2	ARID4B.1
	MIER3	SP5.2	GABPA.2
	TCF12	FOXP1.1	GATAD1.1
		MIXL1.1	MXI1.3
		PROX1.2	FOS.2
		RXRB.3	FOS.3
		ARID5B.3	ATF3.1
		GATAD2A.1	ATF3.5
		ZNF219.2	SREBF1.1
		CEBPB.1	TFDP1.3
		CEBPG.1	KLF9.1
		CEBPA.1	DRAP1.1
		CEBPA.3	SP1.1
		ZNF384.3	SP2.2
		FOXP1.2	TCF25.3
		TCF7.1	MXI1.2
		HMG20A.2	YY1.1
		SOX5.1	ZHX2.2
		PROX1.5	CREM.1
		ZNF219.4	ATF1.1
		NR2F1.1	CREB1.1
		RXRA.1	GATAD1.2
		TEAD1.1	ZHX2.1
		TEAD3.1	NR2C2.1
		FOSL2.1	RCOR1.2
		FOSL2.2	ZBTB33.1
		NR2F6.1	RFX5.1
		RARA.1	RFXANK.1
		HNF4A.4	PBX2.3
		RXRB.1	USF1.5
		ARID5B.4	USF1.1
		MIXL1.3	USF2.1
		GATAD2A.3	RFX5.2
		ARID5B.2	RFXANK.2
		PROX1.1	SREBF1.5
		HNF4A.1	NFYC.1
		HNF4G.1	NFYC.2
		ELF3.2	IRF3.1
		ZGPAT.1	IRF3.2
		RARA.2	PBX2.4
		RXRB.2	FOS.1
		ARID5B.1	SP2.1
		GATAD2A.2	SP2.3
		ZNF219.1	FOS.5
		FOXA1.1	NFYC.5
		FOXA3.1	PBX2.1
		FOXA3.2	SP2.4

## Sheet: Supplementary_table_4
Supplementary Table 4: Motif calls for each experiment
Table of motifs called for each CAP experiment, including MEME statistics, annotation of concordance, and manual curation notes.
	Target	MOTIF_ID	Target_ID	MEME E-value	Centrimo_E-value	Cmo_binwidth	Peakcount	Peak_fraction	Tomtom_CISBPTophit	Tomtom_Orientation	Tomtom_E-value	Target_name	Closest_Target	Match_Expt_Source (CISBP)	TomTom Similarity Annotation	Manual Annotation in Figures 3A, 3B	HA FWD Motif	HA Rev Motif	CIS-BP vs HA Motif comparision	Manual Curation Notes	Adjusted offset from center of peak
0	HSF1_human	MOTIF1	HSF1.1	4.6e-671	1.8e-021	149	884	0.324661	M4569_1.02	+	2.54979e-23	HSF1	HSF1	HSF1.ChIP-seq	concordant to discordant database motif	discordant				The HSF1 ChIP-seq motif in databases does not match the HSF1 SELEX-derived motif. This is not likely to be HSF1 motif.	0
1	CTCF	MOTIF1	CTCF.1	1.5e-1241	1.7e-13499	53	47501	0.82112	M4559_1.02	+	1.45254e-22	CTCF	CTCF	CTCF.ChIP-seq	concordant	concordant					0
2	SRF	MOTIF1	SRF.1	1.0e-746	2.2e-569	63	3930	0.515267	M4577_1.02	-	3.41436e-22	SRF	SRF	SRF.ChIP-seq	concordant	concordant					4
3	JUND_human	MOTIF1	JUND.1	1.2e-693	3.3e-6660	59	27955	0.493042	M4571_1.02	-	1.63048e-21	JUND	JUND	JUND.ChIP-seq	concordant	concordant					4
4	SP2	MOTIF2	SP2.2	1.5e-171	1.3e-031	82	2246	0.193232	M4632_1.02	-	5.84712e-21	SP2	SP2	SP2.ChIP-seq	concordant to discordant database motif	discordant				This database SP2 motif is likely incorrect. See PMID 8451169.	9
5	NR2C2_human	MOTIF1	NR2C2.1	2.4e-537	2.8e-094	86	2190	0.386758	M4549_1.02	-	2.29231e-19	NR2C2	NR2C2	NR2C2.ChIP-seq	concordant to discordant database motif	discordant				This database NR2C2 motif is likely incorrect.	6
6	YY1	MOTIF1	YY1.1	5.5e-1113	1.4e-582	83	6872	0.471915	M4603_1.02	+	1.75276e-18	YY1	YY1	YY1.ChIP-seq	concordant	concordant					9
7	RXRA	MOTIF1	RXRA.1	4.3e-247	1.9e-467	143	8133	0.451494	M4576_1.02	+	1.11115e-17	RXRA	RXRA	RXRA.ChIP-seq	concordant	concordant					16
8	NR2C2_human	MOTIF2	NR2C2.2	7.9e-140	5.7e-075	82	2190	0.36758	M2303_1.02	+	1.59766e-17	NR2C2	NR2C2	NR2C2.JASPAR	concordant	concordant					10
9	TCF7L2_human	MOTIF1	TCF7L2.1	1.3e-439	2.8e-086	140	3024	0.696098	M2319_1.02	+	3.20732e-17	TCF7L2	TCF7L2	TCF7L2.JASPAR	concordant	concordant					21
10	RFX5_human	MOTIF1	RFX5.1	1.4e-574	1.5e-368	57	4950	0.357778	M4546_1.02	-	1.24105e-16	RFX5	RFX5	RFX5.ChIP-seq	concordant	concordant					3
11	CTCF	MOTIF2	CTCF.2	1.1e-379	4.1e-15656	51	47501	0.794194	M4446_1.02	-	1.47171e-16	CTCF	CTCF	CTCF.ChIP-seq	concordant	concordant					0
12	ZNF143_human	MOTIF1	ZNF143.1	8.6e-1771	3.6e-235	83	16118	0.175146	M4484_1.02	+	6.90731e-15	ZNF143	ZNF143	ZNF143.ChIP-seq	concordant (?)	discordant				Database SELEX-derived ZNF143 motif does not resemble this one. Other evidence suggests this is THAP11/ZNF143 complex motif.	29
13	SP1[FLAG]	MOTIF1	SP1.1	1.7e-548	4.5e-431	132	12316	0.53191	M6480_1.02	+	3.1667e-14	SP1	SP1	SP1.HocoMoco	concordant	concordant					15
14	HNF4G	MOTIF1	HNF4G.1	1.1e-638	1.0e-2259	107	15020	0.694341	M2286_1.02	-	3.43013e-13	HNF4G	HNF4G	HNF4G.JASPAR	concordant	concordant					9
15	ZBTB7A	MOTIF1	ZBTB7A.1	8.0e-377	3.8e-328	100	6951	0.350453	M4640_1.02	+	4.1687e-13	ZBTB7A	ZBTB7A	ZBTB7A.ChIP-seq	concordant to discordant database motif	discordant				This database ZBTB7A ChIP-seq motif is likely incorrect. Doubtful concordance.	6
16	JUN_human	MOTIF1	JUN.1	9.9e-648	5.6e-1083	71	10627	0.524984	M4557_1.02	+	8.46239e-12	JUN	JUN	JUN.ChIP-seq	concordant	concordant					4
17	MYC_human	MOTIF1	MYC.1	2.5e-261	3.0e-133	109	1044	0.407088	M4558_1.02	+	1.1108e-11	MYC	MYC	MYC.ChIP-seq	concordant	concordant					10
18	USF1	MOTIF1	USF1.1	2.8e-1137	1.1e-3059	62	15503	0.661936	M4637_1.02	+	1.66393e-11	USF1	USF1	USF1.ChIP-seq	concordant	concordant					0
19	MAFF_human	MOTIF1	MAFF.1	5.8e-1406	3.4e-6814	53	34203	0.751162	M5607_1.02	+	3.28033e-11	MAFF	MAFF	MAFF.SELEX	concordant	concordant					0
20	MAFK_human	MOTIF1	MAFK.1	6.8e-1447	6.8e-10722	49	60606	0.700228	M4573_1.02	-	5.42464e-11	MAFK	MAFK	MAFK.ChIP-seq	concordant	concordant					0
21	HSF1_human	MOTIF3	HSF1.3	1.7e-211	2.8e-037	50	884	0.364253	M2288_1.02	+	5.89859e-11	HSF1	HSF1	HSF1.JASPAR	concordant	concordant					8
22	REST	MOTIF1	REST.1	4.8e-1670	2.4e-469	56	8888	0.313456	M4655_1.02	+	7.44957e-11	REST	REST	REST.ChIP-seq	concordant	concordant					0
23	HNF4A	MOTIF1	HNF4A.1	2.6e-753	2.6e-2918	110	18762	0.657393	M1936_1.02	+	1.36839e-10	HNF4A	HNF4A	HNF4A.JASPAR	concordant	concordant					8
24	CEBPB_human	MOTIF1	CEBPB.1	7.2e-752	3.1e-8056	58	28703	0.65575	M4606_1.02	-	5.13282e-10	CEBPB	CEBPB	CEBPB.ChIP-seq	concordant	concordant					0
25	PPARG_v1[FLAG]	MOTIF1	PPARG.1	1.6e-520	6.7e-544	124	19082	0.37648	M6433_1.02	-	1.03627e-09	PPARG	PPARG	PPARG.HocoMoco	concordant to discordant database motif	discordant				This PPARG database motif is likely incorrect. This is possibly HNF4A motif.	18
26	FOXA2	MOTIF2	FOXA2.2	3.0e-123	7.9e-4881	72	26669	0.526416	M6233_1.02	+	1.39791e-09	FOXA2	FOXA2	FOXA2.HocoMoco	concordant	concordant					7
27	NRF1	MOTIF1	NRF1.1	1.4e-1186	3.3e-925	65	11968	0.53877	M6398_1.02	+	3.96629e-09	NRF1	NRF1	NRF1.HocoMoco	concordant	concordant					3
28	MXI1_human	MOTIF2	MXI1.2	9.8e-076	2.2e-036	79	8343	0.13796	M4678_1.02	+	6.49597e-08	MXI1	MXI1	MXI1.ChIP-seq	concordant	concordant					18
29	ATF3	MOTIF1	ATF3.1	5.3e-355	5.6e-236	78	2369	0.382018	M4451_1.02	-	1.46252e-07	ATF3	ATF3	ATF3.ChIP-seq	concordant to discordant database motif	discordant				The ATF3 ChIP-seq motif in the database (shown here) is discordant. This is an E-box motif (MYC, MAX, etc.)	3
30	RFX3_iso1[FLAG]	MOTIF1	RFX3.1	3.8e-1122	1.0e-666	65	4552	0.608963	M5775_1.02	-	1.93491e-07	RFX3	RFX3	RFX3.SELEX	concordant	concordant					6
31	CEBPA[FLAG]	MOTIF3	CEBPA.3	4.3e-043	7.0e-6026	61	45299	0.343363	M6169_1.02	+	2.53164e-07	CEBPA	CEBPA	CEBPA.HocoMoco	concordant	concordant					6
32	NRF1	MOTIF2	NRF1.2	7.8e-098	3.7e-934	64	11968	0.485545	M2305_1.02	+	2.9484e-07	NRF1	NRF1	NRF1.JASPAR	concordant	concordant					6
33	ZNF281[FLAG]	MOTIF1	ZNF281.1	1.6e-1115	8.9e-683	112	7293	0.85109	M6552_1.02	-	4.75388e-07	ZNF281	ZNF281	ZNF281.HocoMoco	concordant	concordant					19
34	ZBTB33	MOTIF1	ZBTB33.1	9.5e-880	1.4e-108	113	1687	0.450504	M2323_1.02	+	6.72998e-07	ZBTB33	ZBTB33	ZBTB33.JASPAR	concordant to discordant database motif	discordant				This database ZBTB33 motif is likely incorrect. This motif resembles BRCA1 motif.	4
35	USF2	MOTIF1	USF2.1	2.6e-1093	1.1e-3541	65	20162	0.636346	M4515_1.02	+	1.35665e-06	USF2	USF2	USF2.ChIP-seq	concordant	concordant					2
36	KLF9[FLAG]	MOTIF1	KLF9.1	1.2e-253	2.2e-031	131	3902	0.455664	M5592_1.02	-	1.46072e-06	KLF9	KLF9	KLF9.SELEX	concordant	concordant					49
37	NR2F1[FLAG]	MOTIF1	NR2F1.1	1.1e-541	2.9e-887	104	8576	0.566581	M5679_1.02	-	3.24853e-06	NR2F1	NR2F1	NR2F1.SELEX	concordant	concordant					10
38	CEBPA[FLAG]	MOTIF1	CEBPA.1	1.4e-611	3.8e-7110	63	45299	0.410031	M1925_1.02	-	3.99071e-06	CEBPA	CEBPA	CEBPA.JASPAR	concordant	concordant					3
39	BACH1_human	MOTIF3	BACH1.3	5.8e-070	3.7e-1031	76	4408	0.83235	M4681_1.02	-	6.92196e-06	BACH1	BACH1	BACH1.ChIP-seq	concordant (?)	concordant				This is an AP-1 motif. As BACH1 does not have a previous directly measured motif, concordance is unknown.	3
40	FOXA1	MOTIF1	FOXA1.1	8.6e-572	1.2e-6662	69	38646	0.514749	M1965_1.02	+	6.9844e-06	FOXA1	FOXA1	FOXA1.JASPAR	concordant	concordant					7
41	MAZ_human	MOTIF4	MAZ.4	1.1e-014	2.2e-076	117	9638	0.543681	M6336_1.02	+	7.15936e-06	MAZ	MAZ	MAZ.HocoMoco	concordant	concordant					11
42	MAX	MOTIF1	MAX.1	2.0e-400	6.5e-945	78	20545	0.214797	M4627_1.02	+	1.10876e-05	MAX	MAX	MAX.ChIP-seq	concordant	concordant					8
43	FOXP1[FLAG]	MOTIF1	FOXP1.1	1.2e-385	1.5e-1288	117	18694	0.403605	M2283_1.02	-	1.17928e-05	FOXP1	FOXP1	FOXP1.JASPAR	concordant	concordant					15
44	FOSL2	MOTIF1	FOSL2.1	8.6e-977	3.8e-1824	79	14852	0.647455	M2280_1.02	-	2.88991e-05	FOSL2	FOSL2	FOSL2.JASPAR	concordant	concordant				Called concordant because this is the AP-1 motif.	2
45	FOXA1	MOTIF2	FOXA1.2	6.2e-092	3.4e-5329	74	38646	0.379315	M6114_1.02	+	3.38667e-05	FOXA1	FOXA1	FOXA1.ChIP-seq	concordant	concordant					12
46	HNF1A	MOTIF1	HNF1A.1	4.0e-676	2.8e-563	126	9016	0.496229	M5521_1.02	-	3.65855e-05	HNF1A	HNF1A	HNF1A.SELEX	concordant	concordant					16
47	ATF4[FLAG]	MOTIF1	ATF4.1	3.2e-1047	6.1e-349	68	2794	0.728346	M5292_1.02	+	4.3476e-05	ATF4	ATF4	ATF4.SELEX	concordant	concordant					1
48	BACH1_human	MOTIF1	BACH1.1	8.5e-1556	5.1e-809	82	4408	0.892241	M4681_1.02	+	4.4304e-05	BACH1	BACH1	BACH1.ChIP-seq	concordant (?)	concordant				This is an AP-1 motif. As BACH1 does not have a previous directly measured motif, concordance is unknown.	1
49	NFYC[FLAG]	MOTIF1	NFYC.1	3.4e-693	3.5e-943	94	11634	0.518308	M6373_1.02	-	7.3571e-05	NFYC	NFYC	NFYC.HocoMoco	concordant (?)	concordant				CCAAT box motif.	5
50	ZEB1	MOTIF1	ZEB1.1	7.3e-425	2.3e-114	113	3254	0.513215	M4483_1.02	+	7.5248e-05	ZEB1	ZEB1	ZEB1.ChIP-seq	concordant	concordant					24
51	NFIL3[FLAG]	MOTIF1	NFIL3.1	2.2e-735	1.0e-2162	80	27441	0.289931	M5663_1.02	-	0.000116901	NFIL3	NFIL3	NFIL3.SELEX	concordant	concordant					10
52	TFE3[FLAG]	MOTIF1	TFE3.1	1.7e-334	2.8e-624	92	16417	0.230615	M5930_1.02	+	0.000138226	TFE3	TFE3	TFE3.SELEX	concordant	concordant					13
53	GABPA[FLAG]	MOTIF1	GABPA.1	6.6e-743	1.8e-1465	97	20336	0.351298	M4540_1.02	-	0.000140829	GABPA	GABPA	GABPA.ChIP-seq	concordant	concordant					11
54	ZNF143_human	MOTIF2	ZNF143.2	3.6e-392	3.1e-193	62	16118	0.224097	M4484_1.02	-	0.000151692	ZNF143	ZNF143	ZNF143.ChIP-seq	concordant (?)	discordant				Database SELEX-derived ZNF143 motif does not resemble this one. Other evidence suggests this is THAP11/ZNF143 complex motif.	16
55	NFYC[FLAG]	MOTIF2	NFYC.2	2.0e-123	1.9e-814	96	11634	0.493983	M6373_1.02	-	0.000152263	NFYC	NFYC	NFYC.HocoMoco	concordant (?)	concordant				CCAAT box motif.	7
56	GABPA[FLAG]	MOTIF2	GABPA.2	8.3e-136	8.5e-1565	97	20336	0.24764	M4540_1.02	-	0.000174281	GABPA	GABPA	GABPA.ChIP-seq	concordant	concordant					12
57	THRA_iso1[FLAG]	MOTIF1	THRA.1	1.1e-267	7.3e-117	112	12996	0.19683	M6522_1.02	-	0.000198889	THRA	THRA	THRA.HocoMoco	concordant	concordant					21
58	FOS_human	MOTIF1	FOS.1	1.4e-358	1.2e-154	104	4959	0.280903	M6231_1.02	-	0.000276761	FOS	FOS	FOS.HocoMoco	concordant to discordant database motif	discordant				CCAAT box motif.	7
59	NR2F2	MOTIF1	NR2F2.1	2.2e-337	6.2e-463	119	7907	0.485013	M4702_1.02	-	0.000307512	NR2F2	NR2F2	NR2F2.ChIP-seq	concordant	concordant					16
60	FOSL2	MOTIF2	FOSL2.2	2.1e-032	1.2e-2404	77	14852	0.650148	M6230_1.02	-	0.000327324	FOSL2	FOSL2	FOSL2.HocoMoco	concordant	concordant				Called concordant because this is the AP-1 motif.	6
61	FOS_human	MOTIF4	FOS.4	1.4e-046	7.8e-209	85	4959	0.328494	M4607_1.02	+	0.000331883	FOS	FOS	FOS.ChIP-seq	concordant	concordant				Called concordant because this is the AP-1 motif.	9
62	SREBF1_human	MOTIF5	SREBF1.5	5.0e-017	1.6e-027	113	1013	0.259625	M6487_1.02	-	0.000338609	SREBF1	SREBF1	SREBF1.HocoMoco	concordant	concordant					12
63	NFE2L2_human	MOTIF1	NFE2L2.1	1.1e-1612	1.1e-1192	64	6818	0.819889	M6360_1.02	+	0.000356456	NFE2L2	NFE2L2	NFE2L2.HocoMoco	concordant (?)	concordant				This is likely AP-1 motif.	0
64	NR2C2_human	MOTIF4	NR2C2.4	5.9e-037	8.5e-048	109	2190	0.325571	M4549_1.02	+	0.000436503	NR2C2	NR2C2	NR2C2.ChIP-seq	concordant to discordant database motif	discordant					13
65	BHLHE40_human	MOTIF1	BHLHE40.1	5.7e-543	3.9e-1133	70	14079	0.266425	M4553_1.02	-	0.000456392	BHLHE40	BHLHE40	BHLHE40.ChIP-seq	concordant	concordant				E-box motif.	4
66	REST	MOTIF4	REST.4	1.2e-059	3.2e-339	48	8888	0.219959	M3666_1.02	-	0.000473441	REST	REST	REST.Transfac	concordant	concordant					2
67	USF1	MOTIF5	USF1.5	8.7e-019	4.9e-2895	62	15503	0.519383	M4429_1.02	+	0.000497171	USF1	USF1	USF1.ChIP-seq	concordant	concordant					2
68	ETV4	MOTIF1	ETV4.1	1.3e-360	6.2e-805	116	12521	0.423289	M5423_1.02	+	0.000510458	ETV4	ETV4	ETV4.SELEX	concordant	concordant					18
69	FOXA2	MOTIF1	FOXA2.1	3.4e-575	1.9e-4416	72	26669	0.528366	M4567_1.02	+	0.000575569	FOXA2	FOXA2	FOXA2.ChIP-seq	concordant	concordant					5
70	TEAD1[FLAG]	MOTIF1	TEAD1.1	6.1e-475	1.1e-1067	72	26151	0.274368	M5905_1.02	-	0.000618523	TEAD1	TEAD1	TEAD1.SELEX	concordant	concordant					12
71	NFIA_v1[FLAG]	MOTIF1	NFIA.1	1.7e-844	4.5e-1583	91	17279	0.54627	M5660_1.02	+	0.000621451	NFIA	NFIA	NFIA.SELEX	concordant	concordant					7
72	THRB[FLAG]	MOTIF1	THRB.1	1.7e-570	8.5e-522	111	8802	0.497387	M6523_1.02	-	0.000676795	THRB	THRB	THRB.HocoMoco	concordant	concordant					14
73	SP5[FLAG]	MOTIF1	SP5.1	2.8e-440	1.7e-734	119	17398	0.590873	M6482_1.02	+	0.000812295	SP5	SP5	SP5.HocoMoco	concordant	concordant					14
74	PPARG_v1[FLAG]	MOTIF3	PPARG.3	2.4e-009	1.4e-355	112	19082	0.286605	M3785_1.02	+	0.000820246	PPARG	PPARG	PPARG.Transfac	concordant to discordant database motif	discordant				This PPARG database motif is likely incorrect. This is possibly HNF4A motif.	23
75	CEBPG[FLAG]	MOTIF1	CEBPG.1	1.0e-751	6.1e-5277	70	34242	0.426319	M6173_1.02	+	0.000973542	CEBPG	CEBPG	CEBPG.HocoMoco	concordant	concordant					3
76	CREB1[FLAG]	MOTIF1	CREB1.1	2.0e-442	9.3e-160	107	19386	0.182245	M6180_1.02	+	0.000974057	CREB1	CREB1	CREB1.HocoMoco	concordant	concordant					17
77	MXI1_human	MOTIF1	MXI1.1	1.5e-116	4.7e-144	104	8343	0.127652	M4679_1.02	+	0.00112861	MXI1	MXI1	MXI1.ChIP-seq	concordant	concordant					14
78	CEBPD	MOTIF1	CEBPD.1	1.5e-466	5.7e-476	64	6157	0.336852	M6171_1.02	-	0.00155981	CEBPD	CEBPD	CEBPD.HocoMoco	concordant	concordant					7
79	ESRRA_human	MOTIF1	ESRRA.1	2.2e-365	3.2e-056	130	438	0.705479	M2384_1.02	-	0.00173783	ESRRA	ESRRA	ESRRA.JASPAR	concordant	concordant					14
80	BCL6_iso1[FLAG]	MOTIF1	BCL6.1	9.3e-275	1.0e-229	146	31115	0.254636	M6159_1.02	+	0.00182268	BCL6	BCL6	BCL6.HocoMoco	concordant	concordant					23
81	JUN_human	MOTIF2	JUN.2	5.2e-206	3.8e-691	91	10627	0.419874	M4591_1.02	+	0.00246707	JUN	JUN	JUN.ChIP-seq	concordant	concordant					7
82	ATF3	MOTIF5	ATF3.5	2.7e-027	7.7e-116	118	2369	0.389616	M4451_1.02	-	0.00272083	ATF3	ATF3	ATF3.ChIP-seq	concordant to discordant database motif	discordant				The ATF3 ChIP-seq motif in the database (shown here) is discordant. This is an E-box motif (MYC, MAX, etc.)	9
83	ELF3[FLAG]	MOTIF1	ELF3.1	8.8e-477	1.8e-764	107	29643	0.371487	M5376_1.02	+	0.00375147	ELF3	ELF3	ELF3.SELEX	concordant	concordant					23
84	HNF4A	MOTIF4	HNF4A.4	5.8e-015	5.9e-1162	105	18762	0.465142	M4698_1.02	-	0.0061859	HNF4A	HNF4A	HNF4A.ChIP-seq	concordant	concordant					9
85	GATA4	MOTIF1	GATA4.1	1.1e-207	2.8e-084	124	6434	0.237177	M5478_1.02	-	0.0064201	GATA4	GATA4	GATA4.SELEX	concordant	concordant					19
86	MAZ_human	MOTIF1	MAZ.1	4.1e-384	9.6e-214	100	9638	0.609774	M6336_1.02	-	0.00646367	MAZ	MAZ	MAZ.HocoMoco	concordant	concordant					19
87	SOX13_iso1[FLAG]	MOTIF1	SOX13.1	2.7e-301	9.2e-750	143	34000	0.275324	M6471_1.02	-	0.00766025	SOX13	SOX13	SOX13.HocoMoco	concordant	concordant					21
88	NR2F2	MOTIF4	NR2F2.4	5.6e-013	1.0e-137	135	7907	0.396611	M6178_1.02	+	0.0100882	NR2F2	NR2F2	NR2F2.HocoMoco	concordant	concordant					21
89	REST	MOTIF2	REST.2	1.1e-167	7.4e-524	44	8888	0.32932	M6450_1.02	+	0.0234976	REST	REST	REST.HocoMoco	concordant	concordant					1
90	TGIF2[FLAG]	MOTIF2	TGIF2.2	2.4e-118	1.9e-151	104	12929	0.169464	M5934_1.02	+	0.0265372	TGIF2	TGIF2	TGIF2.SELEX	concordant	concordant					32
91	ZNF652[FLAG]	MOTIF1	ZNF652.1	4.0e-918	1.0e-1089	82	8871	0.63003	M6111_1.02	+	0.0310921	ZNF652	ZNF652	ZNF652.SELEX	concordant	concordant					6
92	TEAD3[FLAG]	MOTIF1	TEAD3.1	5.9e-593	9.0e-1372	71	23959	0.323594	M5907_1.02	+	0.0328951	TEAD3	TEAD3	TEAD3.SELEX	concordant	concordant					12
93	ATF1[FLAG]	MOTIF1	ATF1.1	2.3e-626	3.5e-096	85	9987	0.217182	M6152_1.02	-	0.0334448	ATF1	ATF1	ATF1.HocoMoco	concordant	concordant				Peripheral GC content in called motif.	21
94	HLF[FLAG]	MOTIF1	HLF.1	2.9e-968	4.3e-7842	74	55814	0.642366	M6277_1.02	+	0.0520022	HLF	HLF	HLF.HocoMoco	concordant	concordant					3
95	FOS_human	MOTIF5	FOS.5	3.0e-047	3.0e-120	80	4959	0.262956	M6231_1.02	-	0.057372	FOS	FOS	FOS.HocoMoco	concordant to discordant database motif	discordant				CCAAT box motif.	4
96	CUX1_human	MOTIF1	CUX1.1	5.1e-415	2.8e-197	101	2606	0.378358	M3020_1.02	+	0.102645	CUX1	CUX1	CUX1.Transfac	concordant	concordant					9
97	TFDP1[FLAG]	MOTIF1	TFDP1.1	1.1e-236	8.8e-192	95	8906	0.265551	M6515_1.02	+	0.109866	TFDP1	TFDP1	TFDP1.HocoMoco	concordant	concordant					24
98	NR2F6[FLAG]	MOTIF1	NR2F6.1	1.5e-503	2.7e-1260	108	27557	0.38981	M5681_1.02	+	0.128649	NR2F6	NR2F6	NR2F6.SELEX	concordant	concordant					16
99	SMAD4_iso1[FLAG]	MOTIF4	SMAD4.4	2.7e-018	5.7e-102	124			M6466_1.02	-	0.228458	SMAD4	SMAD4	SMAD4.HocoMoco	concordant	concordant
100	RARA[FLAG]	MOTIF1	RARA.1	9.2e-232	8.7e-1034	120	35797	0.343437	M5763_1.02	-	0.242287	RARA	RARA	RARA.SELEX	concordant	concordant					14
101	TFAP4	MOTIF1	TFAP4.1	2.9e-740	3.2e-1706	71	10807	0.576663	M5926_1.02	-	0.279344	TFAP4	TFAP4	TFAP4.SELEX	concordant	concordant					6
102	ATF3	MOTIF3	ATF3.3	1.1e-053	8.6e-067	76	2369	0.181511	M4597_1.02	-	0.637971	ATF3	ATF3	ATF3.ChIP-seq	concordant	concordant				Peripheral GC content in called motif.	3
103	KLF10	MOTIF1	KLF10.1	4.1e-2231	7.0e-151	94	7991	0.287824	M4461_1.02	-	6.55513e-23	KLF10	ETS1	ETS1.ChIP-seq	discordant (matches associated CAP's discordant database motif)	discordant				This database ETS1 motif is likely incorrect. Likely THAP11/ZNF143 motif.	15
104	DNMT3B[FLAG]	MOTIF1	DNMT3B.1	1.2e-440	5.4e-042	54	4708	0.170986	M4655_1.02	+	3.91074e-22	DNMT3B	REST	REST.ChIP-seq	discordant (matches associated CAP)	discordant					41
105	THAP11[FLAG]	MOTIF1	THAP11.1	3.8e-1964	7.9e-147	88	28865	0.226468	M4461_1.02	+	8.81143e-22	THAP11	ETS1	ETS1.ChIP-seq	discordant	discordant				ETS1 database ChIP-seq motif is likely incorrect. This resembles ZNF143 SELEX motif. Because of motif offset in peaks (66 bp avg) and its similarity to ZNF143, we denote this as discordant.	66
106	ZSCAN9[FLAG]	MOTIF1	ZSCAN9.1	2.8e-728	4.0e-089	67	10726	0.18926	M4655_1.02	+	4.27822e-21	ZSCAN9	REST	REST.ChIP-seq	discordant (matches associated CAP)	discordant					48
107	ZNF384_human	MOTIF2	ZNF384.2	1.5e-191	4.7e-136	58	11629	0.257804	M4648_1.02	+	1.55643e-19	ZNF384	CTCF	CTCF.ChIP-seq	discordant (matches associated CAP)	discordant					2
108	KLF10	MOTIF2	KLF10.2	1.5e-288	1.0e-224	70	7991	0.303341	M4527_1.02	+	1.90674e-19	KLF10	SMARCC2	SMARCC2.ChIP-seq	discordant (matches associated CAP)	discordant				Likely THAP11/ZNF143 motif.	21
109	UBP1[FLAG]	MOTIF1	UBP1.1	6.9e-357	5.7e-034	62	11181	0.209552	M4655_1.02	+	3.25205e-19	UBP1	REST	REST.ChIP-seq	discordant (matches associated CAP)	discordant					81
110	SLC30A9[FLAG]	MOTIF1	SLC30A9.1	3.0e-258	1.4e-019	63	6337	0.203409	M4655_1.02	+	8.0482e-19	SLC30A9	REST	REST.ChIP-seq	discordant (matches associated CAP)	discordant					73
111	ZNF334_iso1[FLAG]	MOTIF1	ZNF334.1	9.5e-620	6.7e-022	70	1386	0.252525	M6450_1.02	-	1.46453e-18	ZNF334	REST	REST.HocoMoco	discordant (matches associated CAP)	discordant					6
112	TCF7	MOTIF1	TCF7.1	1.5e-458	2.0e-767	102	11929	0.457373	M2319_1.02	-	7.23235e-18	TCF7	TCF7L2	TCF7L2.JASPAR	discordant, possibly concordant (matches homologous CAP)	concordant				Possibly concordant, matches TCF7 SELEX motif.	12
113	TCF25[FLAG]	MOTIF1	TCF25.1	7.3e-524	9.3e-188	65	2752	0.417878	M4668_1.02	-	9.68525e-18	TCF25	CTCF	CTCF.ChIP-seq	discordant (matches associated CAP)	discordant					4
114	TGIF2[FLAG]	MOTIF1	TGIF2.1	1.2e-225	2.8e-060	41	12929	0.139531	M4655_1.02	+	1.34053e-17	TGIF2	REST	REST.ChIP-seq	discordant (matches associated CAP)	discordant					46
115	E2F7_iso1[FLAG]	MOTIF1	E2F7.1	3.4e-444	1.0e-020	74	1105	0.199095	M4655_1.02	-	1.67464e-17	E2F7	REST	REST.ChIP-seq	discordant (matches associated CAP)	discordant					8
116	KLF16[FLAG]	MOTIF1	KLF16.1	1.1e-273	1.0e-063	49	20722	0.204083	M4655_1.02	+	4.28246e-17	KLF16	REST	REST.ChIP-seq	discordant (matches associated CAP)	discordant					80
117	ZHX3_iso1[FLAG]	MOTIF1	ZHX3.1	2.8e-360	5.7e-029	58	2078	0.209817	M4655_1.02	-	1.3694e-16	ZHX3	REST	REST.ChIP-seq	discordant (matches associated CAP)	discordant					19
118	KLF6_v2[FLAG]	MOTIF1	KLF6.1	1.2e-504	2.2e-082	43	11328	0.168609	M6450_1.02	-	1.7313e-16	KLF6	REST	REST.HocoMoco	discordant (matches associated CAP)	discordant					44
119	RCOR1_human	MOTIF1	RCOR1.1	4.1e-368	8.7e-041	59	2960	0.181081	M4655_1.02	+	4.71545e-16	RCOR1	REST	REST.ChIP-seq	discordant (matches associated CAP)	discordant					11
120	RFXANK[FLAG]	MOTIF1	RFXANK.1	3.2e-204	5.4e-012	52	3941	0.195636	M4575_1.02	-	6.61874e-16	RFXANK	RFX5	RFX5.ChIP-seq	discordant (matches associated CAP's discordant database motif)	discordant				This database RFX5 ChIP-seq motif does not resemble the SELEX-derived RFX5 motif. The identity of this motif is unknown and is possibly novel.	41
121	ZNF511[FLAG]	MOTIF1	ZNF511.1	8.4e-210	2.1e-033	52	10922	0.187328	M4655_1.02	-	1.30556e-15	ZNF511	REST	REST.ChIP-seq	discordant (matches associated CAP)	discordant					67
122	MBD1_v1[FLAG]	MOTIF1	MBD1.1	8.0e-241	1.6e-171	66	5948	0.384667	M4446_1.02	+	1.93883e-15	MBD1	CTCF	CTCF.ChIP-seq	discordant (matches associated CAP)	discordant					16
123	MBD1_v2[FLAG]	MOTIF1	MBD1.1	7.5e-497	9.7e-068	57	8148	0.157585	M6450_1.02	-	3.15652e-15	MBD1	REST	REST.HocoMoco	discordant (matches associated CAP)	discordant					46
124	NFIA_v1[FLAG]	MOTIF2	NFIA.2	1.3e-024	3.0e-085	83	17279	0.210024	M4437_1.02	-	7.02933e-15	NFIA	CTCF	CTCF.ChIP-seq	discordant (matches associated CAP)	discordant					24
125	DRAP1[FLAG]	MOTIF1	DRAP1.1	1.1e-145	1.9e-077	149	18804	0.409434	M6482_1.02	-	2.08145e-14	DRAP1	SP7	SP7.HocoMoco	discordant (matches associated CAP)	discordant				This called motif could match any strong GC-rich motif.	29
126	GABPB1_v2[FLAG]	MOTIF1	GABPB1.1	6.5e-711	5.5e-649	102	21595	0.326001	M4540_1.02	-	3.02021e-14	GABPB1	GABPA	GABPA.ChIP-seq	discordant, possibly concordant (matches family member motif)	concordant				ETS motif. Possibly concordant.	19
127	ZNF580[FLAG]	MOTIF1	ZNF580.1	5.2e-274	3.6e-040	48	8109	0.244543	M6450_1.02	-	3.1341e-14	ZNF580	REST	REST.HocoMoco	discordant (matches associated CAP)	discordant					89
128	RAD21[FLAG]	MOTIF1	RAD21.1	1.3e-1076	2.3e-10080	46	54870	0.585384	M4560_1.02	-	1.35044e-13	RAD21	CTCF	CTCF.ChIP-seq	discordant (matches associated CAP)	discordant					1
129	NPAS2_iso2[FLAG]	MOTIF1	NPAS2.1	1.2e-434	9.1e-024	53	1025	0.314146	M6450_1.02	-	1.47342e-13	NPAS2	REST	REST.HocoMoco	discordant (matches associated CAP)	discordant					18
130	HBP1[FLAG]	MOTIF1	HBP1.1	6.1e-319	1.9e-068	59	8453	0.169526	M6450_1.02	+	8.53567e-13	HBP1	REST	REST.HocoMoco	discordant (matches associated CAP)	discordant					58
131	ZNF544_iso1[FLAG]	MOTIF1	ZNF544.1	2.4e-417	6.3e-061	55	7325	0.231399	M4657_1.02	-	9.35345e-13	ZNF544	REST	REST.ChIP-seq	discordant (matches associated CAP)	discordant					68
132	ERF[FLAG]	MOTIF1	ERF.1	8.2e-187	1.9e-051	50	19441	0.169436	M4574_1.02	+	9.49847e-13	ERF	REST	REST.ChIP-seq	discordant (matches associated CAP)	discordant					56
133	ZCCHC11[FLAG]	MOTIF1	ZCCHC11.1	6.7e-500	3.8e-061	60	3947	0.195338	M4589_1.02	-	1.04049e-12	ZCCHC11	REST	REST.ChIP-seq	discordant (matches associated CAP)	discordant					34
134	GATA4	MOTIF2	GATA4.2	4.5e-170	6.2e-061	144	6434	0.344887	M6232_1.02	+	2.44247e-12	GATA4	FOXA1	FOXA1.HocoMoco	discordant (matches pioneer factor)	discordant				Forkhead motif.	26
135	MXD3_v1[FLAG]	MOTIF1	MXD3.1	1.9e-298	2.9e-046	74	9858	0.172347	M4655_1.02	+	2.92944e-12	MXD3	REST	REST.ChIP-seq	discordant (matches associated CAP)	discordant					73
136	RFX5_human	MOTIF2	RFX5.2	1.9e-184	1.2e-129	127	4950	0.327475	M6372_1.02	+	3.13871e-12	RFX5	NFYB	NFYB.HocoMoco	discordant (matches associated CAP)	discordant				CCAAT box motif.	14
137	KLF11[FLAG]	MOTIF1	KLF11.1	2.0e-312	4.8e-032	49	6108	0.264244	M4657_1.02	-	3.20056e-12	KLF11	REST	REST.ChIP-seq	discordant (matches associated CAP)	discordant					79
138	ZGPAT[FLAG]	MOTIF1	ZGPAT.1	2.2e-035	2.0e-113	132	27522	0.361783	M4664_1.02	+	3.41714e-12	ZGPAT	FOXK2	FOXK2.ChIP-seq	discordant (matches pioneer factor)	discordant				Forkhead motif.	48
139	HMGXB4[FLAG]	MOTIF1	HMGXB4.1	1.2e-171	1.8e-415	105	13717	0.43632	M4594_1.02	-	4.19792e-12	HMGXB4	CTCF	CTCF.ChIP-seq	discordant (matches associated CAP)	discordant					21
140	RFXANK[FLAG]	MOTIF2	RFXANK.2	3.4e-161	4.8e-021	138	3941	0.231921	M6372_1.02	-	4.84186e-12	RFXANK	NFYB	NFYB.HocoMoco	discordant (matches associated CAP)	discordant				CCAAT box motif.	40
141	GATAD2A[FLAG]	MOTIF2	GATAD2A.2	1.2e-102	2.2e-613	114	41408	0.32443	M4567_1.02	-	1.31685e-11	GATAD2A	FOXA2	FOXA2.ChIP-seq	discordant (matches pioneer factor)	discordant				Forkhead motif.	23
142	ARID5B[FLAG]	MOTIF1	ARID5B.1	2.1e-188	6.1e-789	125	43339	0.352154	M4567_1.02	-	1.58937e-11	ARID5B	FOXA2	FOXA2.ChIP-seq	discordant (matches pioneer factor)	discordant				Forkhead motif.	23
143	ZNF792[FLAG]	MOTIF1	ZNF792.1	4.2e-170	6.1e-046	64	12903	0.146943	M4574_1.02	+	2.10777e-11	ZNF792	REST	REST.ChIP-seq	discordant (matches associated CAP)	discordant					50
144	HMG20A[FLAG]	MOTIF1	HMG20A.1	1.3e-204	2.8e-302	147	10664	0.421887	M4567_1.02	+	7.30444e-11	HMG20A	FOXA2	FOXA2.ChIP-seq	discordant (matches pioneer factor)	discordant				Forkhead motif.	22
145	RXRB[FLAG]	MOTIF2	RXRB.2	1.4e-062	7.4e-303	143	27012	0.325744	M4567_1.02	-	1.17684e-10	RXRB	FOXA2	FOXA2.ChIP-seq	discordant (matches pioneer factor)	discordant				Forkhead motif.	24
146	ZHX2	MOTIF2	ZHX2.2	3.8e-308	8.8e-076	131	5156	0.274244	M4490_1.02	+	1.17684e-10	ZHX2	YY1	YY1.ChIP-seq	discordant (matches associated CAP)	discordant					20
147	ELF3[FLAG]	MOTIF2	ELF3.2	2.5e-053	2.1e-193	122	29643	0.309921	M6114_1.02	-	2.38755e-10	ELF3	FOXA1	FOXA1.ChIP-seq	discordant (matches pioneer factor)	discordant				Forkhead motif.	30
148	MIXL1[FLAG]	MOTIF1	MIXL1.1	2.2e-128	2.7e-272	122	18871	0.325102	M6232_1.02	+	2.77579e-10	MIXL1	FOXA1	FOXA1.HocoMoco	discordant (matches pioneer factor)	discordant				Forkhead motif.	28
149	ARID3A_human	MOTIF5	ARID3A.5	1.6e-006	1.5e-092	115	14657	0.166132	M6169_1.02	-	4.16406e-10	ARID3A	CEBPA	CEBPA.HocoMoco	discordant (matches associated CAP)	discordant					26
150	PROX1	MOTIF1	PROX1.1	3.1e-130	2.8e-662	146	20236	0.458638	M4698_1.02	+	4.20326e-10	PROX1	HNF4A	HNF4A.ChIP-seq	discordant (matches associated CAP)	discordant					17
151	PROX1	MOTIF2	PROX1.2	3.1e-090	6.2e-444	137	20236	0.358668	M6232_1.02	-	4.81656e-10	PROX1	FOXA1	FOXA1.HocoMoco	discordant (matches pioneer factor)	discordant				Forkhead motif.	20
152	HMG20A[FLAG]	MOTIF4	HMG20A.4	2.2e-009	6.7e-162	132	10664	0.234902	M6169_1.02	+	5.84773e-10	HMG20A	CEBPA	CEBPA.HocoMoco	discordant (matches associated CAP)	discordant					21
153	NCoA2[FLAG]	MOTIF1	NCOA2.1	5.5e-163	2.5e-176	136	6990	0.461373	M6114_1.02	+	6.33061e-10	NCOA2	FOXS1	FOXS1.ChIP-seq	discordant (matches pioneer factor)	discordant				Forkhead motif.	26
154	IRF3_human	MOTIF1	IRF3.1	1.5e-544	2.2e-034	133	494	0.807692	M6371_1.02	-	7.21934e-10	IRF3	NFYA	NFYA.HocoMoco	discordant (matches associated CAP)	discordant					4
155	ZNF219[FLAG]	MOTIF1	ZNF219.1	2.0e-118	7.3e-375	118	33525	0.316271	M4567_1.02	-	8.97396e-10	ZNF219	FOXA2	FOXA2.ChIP-seq	discordant (matches pioneer factor)	discordant				Forkhead motif.	28
156	ETV4	MOTIF2	ETV4.2	1.9e-124	8.0e-093	145	12521	0.33312	M6233_1.02	-	1.13155e-09	ETV4	FOXA2	FOXA2.HocoMoco	discordant (matches pioneer factor)	discordant				Forkhead motif.	25
157	NCoA2[FLAG]	MOTIF4	NCOA2.4	1.0e-019	3.3e-056	110	6990	0.244635	M1925_1.02	-	1.3907e-09	NCOA2	CEBPA	CEBPA.JASPAR	discordant (matches associated CAP)	discordant					24
158	ZNF219[FLAG]	MOTIF2	ZNF219.2	1.9e-091	2.1e-324	93	33525	0.186398	M4529_1.02	-	1.47849e-09	ZNF219	CEBPB	CEBPB.ChIP-seq	discordant (matches associated CAP)	discordant					21
159	ZNF334_iso1[FLAG]	MOTIF2	ZNF334.2	3.4e-049	3.8e-032	58	1386	0.243146	M4589_1.02	+	2.83539e-09	ZNF334	REST	REST.ChIP-seq	discordant (matches associated CAP)	discordant					16
160	RARA[FLAG]	MOTIF2	RARA.2	1.7e-054	7.5e-464	142	35797	0.320809	M6232_1.02	-	2.9391e-09	RARA	FOXA1	FOXA1.HocoMoco	discordant (matches pioneer factor)	discordant				Forkhead motif.	25
161	FOXA3[FLAG]	MOTIF2	FOXA3.2	1.2e-034	5.9e-2546	75	37295	0.390025	M4567_1.02	-	3.24891e-09	FOXA3	FOXA2	FOXA2.ChIP-seq	discordant, possibly concordant (matches family member motif)	concordant				Forkhead motif, likely concordant.	19
162	TEAD1[FLAG]	MOTIF3	TEAD1.3	3.1e-056	5.8e-382	114	26151	0.3284	M6114_1.02	+	3.88476e-09	TEAD1	FOXS1	FOXS1.ChIP-seq	discordant (matches pioneer factor)	discordant				Forkhead motif.	28
163	NFIC	MOTIF1	NFIC.1	5.6e-216	3.2e-207	105	10454	0.431414	M6233_1.02	-	4.4482e-09	NFIC	FOXA2	FOXA2.HocoMoco	discordant (matches pioneer factor)	discordant				Forkhead motif.	22
164	RREB1_iso2[FLAG]	MOTIF1	RREB1.1	1.6e-068	2.9e-070	121	10047	0.287847	M4664_1.02	-	5.12118e-09	RREB1	FOXA1	FOXA1.ChIP-seq	discordant (matches pioneer factor)	discordant				Forkhead motif.	33
165	SOX5[FLAG]	MOTIF2	SOX5.2	1.7e-124	1.5e-495	139	21542	0.36329	M4567_1.02	-	9.07157e-09	SOX5	FOXA2	FOXA2.ChIP-seq	discordant (matches pioneer factor)	discordant				Forkhead motif.	21
166	SOX13_iso1[FLAG]	MOTIF2	SOX13.2	1.3e-119	1.6e-757	127	34000	0.334294	M6114_1.02	+	9.10256e-09	SOX13	FOXS1	FOXS1.ChIP-seq	discordant (matches pioneer factor)	discordant				Forkhead motif.	22
167	FOS_human	MOTIF2	FOS.2	1.6e-139	1.1e-091	86	4959	0.156282	M4515_1.02	+	9.66319e-09	FOS	USF2	USF2.ChIP-seq	discordant (matches associated CAP)	discordant					9
168	MLX[FLAG]	MOTIF3	MLX.3	4.8e-032	9.4e-141	135	10596	0.337863	M4566_1.02	-	1.15597e-08	MLX	FOXS1	FOXS1.ChIP-seq	discordant (matches pioneer factor)	discordant				Forkhead motif.	28
169	THAP11[FLAG]	MOTIF2	THAP11.2	9.5e-088	1.4e-090	84	28865	0.218396	M4484_1.02	+	1.1574e-08	THAP11	ZNF143	ZNF143.ChIP-seq	discordant (matches associated CAP)	discordant				Also matches SELEX-derived ZNF143 motif.	99
170	SREBF1_human	MOTIF1	SREBF1.1	1.1e-297	3.7e-032	81	1013	0.347483	M2308_1.02	+	1.55812e-08	SREBF1	RFX6	RFX6.JASPAR	discordant (matches associated CAP)	discordant				Core promoter motif?	9
171	ERF[FLAG]	MOTIF2	ERF.2	2.5e-008	2.0e-041	125	19441	0.297516	M2339_1.02	+	2.47754e-08	ERF	FOXD4L6	FOXD4L6.JASPAR	discordant (matches pioneer factor)	discordant				Forkhead motif.	54
172	RXRA	MOTIF2	RXRA.2	5.9e-064	3.1e-135	123	8133	0.330751	M6232_1.02	+	2.6398e-08	RXRA	FOXA1	FOXA1.HocoMoco	discordant (matches pioneer factor)	discordant				Forkhead motif.	22
173	CEBPA[FLAG]	MOTIF2	CEBPA.2	2.9e-057	1.7e-567	134	45299	0.241352	M4566_1.02	+	2.68595e-08	CEBPA	FOXD4L6	FOXD4L6.ChIP-seq	discordant (matches pioneer factor)	discordant				Forkhead motif.	21
174	RXRB[FLAG]	MOTIF1	RXRB.1	2.4e-163	3.2e-524	127	27012	0.292018	M4576_1.02	+	3.29491e-08	RXRB	RXRA	RXRA.ChIP-seq	discordant, possibly concordant (matches family member's similar motif)	concordant				This motif also resembles a database SELEX-derived RXRB motif.	26
175	GATAD2A[FLAG]	MOTIF1	GATAD2A.1	2.8e-173	7.7e-460	96	41408	0.209694	M2268_1.02	-	3.38395e-08	GATAD2A	CEBPB	CEBPB.JASPAR	discordant (matches associated CAP)	discordant					19
176	SP5[FLAG]	MOTIF2	SP5.2	1.6e-090	2.9e-130	135	17398	0.302046	M4689_1.02	+	4.49655e-08	SP5	FOXA1	FOXA1.ChIP-seq	discordant (matches pioneer factor)	discordant				Forkhead motif.	21
177	FOXA3[FLAG]	MOTIF1	FOXA3.1	2.4e-671	1.2e-2766	74	37295	0.401984	M1965_1.02	+	5.88032e-08	FOXA3	FOXE3	FOXE3.JASPAR	discordant, possibly concordant (matches family member motif)	concordant				Forkhead motif, likely concordant.	8
178	THRA_iso1[FLAG]	MOTIF2	THRA.2	1.9e-052	1.5e-121	149	12996	0.310711	M6114_1.02	+	6.13119e-08	THRA	FOXA1	FOXA1.ChIP-seq	discordant (matches pioneer factor)	discordant				Forkhead motif.	30
179	NR1H2	MOTIF1	NR1H2.1	5.9e-066	8.7e-016	79	1879	0.155934	M2288_1.02	-	1.33451e-07	NR1H2	HSF1	HSF1.JASPAR	discordant (matches associated CAP)	discordant					12
180	ARID5B[FLAG]	MOTIF3	ARID5B.3	2.0e-032	8.0e-341	97	43339	0.187499	M6170_1.02	+	1.52002e-07	ARID5B	CEBPB	CEBPB.HocoMoco	discordant (matches associated CAP)	discordant					22
181	IRF3_human	MOTIF2	IRF3.2	1.7e-090	3.8e-040	140	494	0.769231	M6372_1.02	+	1.83877e-07	IRF3	NFYB	NFYB.HocoMoco	discordant (matches associated CAP)	discordant					4
182	PROX1	MOTIF3	PROX1.3	2.9e-018	2.4e-180	108	20236	0.175578	M1925_1.02	+	2.62804e-07	PROX1	CEBPA	CEBPA.JASPAR	discordant (matches associated CAP)	discordant					17
183	MBD4	MOTIF3	MBD4.3	6.3e-012	6.6e-018	106	4485	0.204013	M6170_1.02	+	3.04894e-07	MBD4	CEBPB	CEBPB.HocoMoco	discordant (matches associated CAP)	discordant					35
184	SP2	MOTIF1	SP2.1	5.5e-259	2.7e-090	118	2246	0.530721	M6371_1.02	-	3.63065e-07	SP2	NFYA	NFYA.HocoMoco	discordant (matches associated CAP)	discordant				CCAAT box motif.	7
185	HMG20B_v2[FLAG]	MOTIF3	HMG20B.3	2.0e-042	9.1e-028	118	8882	0.155821	M6263_1.02	+	4.3677e-07	HMG20B	GFI1	GFI1.HocoMoco	discordant (matches associated CAP)	discordant					28
186	ARID5B[FLAG]	MOTIF4	ARID5B.4	3.7e-028	6.8e-206	141	43339	0.21821	M2319_1.02	+	5.30998e-07	ARID5B	TCF7L2	TCF7L2.JASPAR	discordant (matches associated CAP)	discordant					30
187	RCOR1_human	MOTIF2	RCOR1.2	6.5e-288	2.1e-025	78	2960	0.134122	M4528_1.02	+	6.2041e-07	RCOR1	BRCA1	BRCA1.ChIP-seq	discordant (matches associated CAP)	discordant					4
188	FOSL2	MOTIF5	FOSL2.5	1.1e-009	4.0e-185	125	14852	0.156949	M4664_1.02	+	9.14517e-07	FOSL2	FOXK2	FOXK2.ChIP-seq	discordant (matches pioneer factor)	discordant				Forkhead motif.	17
189	KLF6_v2[FLAG]	MOTIF2	KLF6.2	5.9e-031	4.3e-032	50	11328	0.191561	M4589_1.02	+	1.44132e-06	KLF6	REST	REST.ChIP-seq	discordant (matches associated CAP)	discordant					65
190	THRB[FLAG]	MOTIF3	THRB.3	6.4e-019	4.5e-056	130	8802	0.317314	M4566_1.02	+	1.72417e-06	THRB	FOXD4L6	FOXD4L6.ChIP-seq	discordant (matches pioneer factor)	discordant				Forkhead motif.	34
191	TFDP1[FLAG]	MOTIF3	TFDP1.3	6.0e-037	7.1e-021	72	8906	0.0981361	M4537_1.02	-	1.78887e-06	TFDP1	E2F4	E2F4.ChIP-seq	discordant (matches a discordant database motif)	discordant				E2F4 database ChIP-seq motif is likely incorrect as it does not match SELEX-derived motif.	35
192	PBX2[FLAG]	MOTIF4	PBX2.4	2.7e-052	2.2e-071	131	4955	0.243592	M4473_1.02	+	2.10713e-06	PBX2	PBX3	PBX3.ChIP-seq	discordant (matches family member motif)	discordant				CCAAT box motif. Possibly concordant as PBX3 has a slightly different motif in literature.	11
193	FOS_human	MOTIF3	FOS.3	8.8e-049	7.5e-092	67	4959	0.161928	M4515_1.02	+	2.58573e-06	FOS	USF2	USF2.ChIP-seq	discordant (matches associated CAP)	discordant					9
194	GATAD1[FLAG]	MOTIF1	GATAD1.1	7.7e-158	8.8e-143	113	19843	0.220178	M4522_1.02	-	2.78095e-06	GATAD1	ENSG00000235187	ENSG00000235187.ChIP-seq	discordant (matches associated CAP)	discordant					39
195	FOXO1	MOTIF2	FOXO1.2	4.0e-088	1.9e-282	123	8196	0.352855	M4689_1.02	+	3.52655e-06	FOXO1	FOXA1	FOXA1.ChIP-seq	discordant, possibly concordant (matches family member motif)	concordant				Forkhead motif, likely concordant.	33
196	MXI1_human	MOTIF3	MXI1.3	1.0e-038	1.4e-035	132	8343	0.191058	M4617_1.02	+	3.83967e-06	MXI1	ELF1	ELF1.ChIP-seq	discordant (matches associated CAP)	discordant					32
197	SIX4_iso1[FLAG]	MOTIF3	SIX4.3	1.0e-038	1.6e-103	111	8822	0.274201	M4972_1.02	-	4.13907e-06	SIX4	FOXB2	FOXB2.B1H	discordant (matches pioneer factor)	discordant				Forkhead motif.	29
198	GATAD2A[FLAG]	MOTIF3	GATAD2A.3	6.4e-034	3.7e-559	138	41408	0.339958	M3414_1.02	-	4.65572e-06	GATAD2A	HNF4A	HNF4A.Transfac	discordant (matches associated CAP)	discordant					26
199	MYBL2	MOTIF3	MYBL2.3	1.3e-058	3.1e-091	117	14204	0.368206	M3411_1.02	-	6.46774e-06	MYBL2	FOXA2	FOXA2.Transfac	discordant (matches pioneer factor)	discordant				Forkhead motif.	55
200	NFIC	MOTIF2	NFIC.2	3.4e-071	8.7e-046	137	10454	0.298355	M2319_1.02	+	6.47128e-06	NFIC	TCF7L2	TCF7L2.JASPAR	discordant (matches associated CAP)	discordant					30
201	SMAD4_iso1[FLAG]	MOTIF1	SMAD4.1	9.3e-236	2.7e-502	119	34185	0.252567	M6397_1.02	+	1.03282e-05	SMAD4	NR6A1	NR6A1.HocoMoco	discordant (matches associated CAP)	discordant					18
202	SOX13_iso1[FLAG]	MOTIF3	SOX13.3	8.2e-032	1.4e-488	142	34000	0.269353	M3785_1.02	+	1.141e-05	SOX13	PPARG	PPARG.Transfac	discordant (matches a discordant database motif)	discordant				This database PPARG motif is likely incorrect. Possibly HNF4A motif.	26
203	NR2F2	MOTIF2	NR2F2.2	2.1e-075	8.6e-226	140	7907	0.359808	M4567_1.02	-	1.28999e-05	NR2F2	FOXA2	FOXA2.ChIP-seq	discordant (matches pioneer factor)	discordant				Forkhead motif.	21
204	RAD21[FLAG]	MOTIF2	RAD21.2	6.1e-017	2.7e-346	134	54870	0.189575	M6483_1.02	-	3.04028e-05	RAD21	SP4	SP4.HocoMoco	discordant (matches associated CAP)	discordant				GC rich sequence, could also be CTCF.	7
205	CUX1_human	MOTIF4	CUX1.4	5.9e-013	3.1e-013	131	2606	0.255948	M5524_1.02	-	3.81858e-05	CUX1	HNF4A	HNF4A.SELEX	discordant (matches associated CAP)	discordant					23
206	ARID5B[FLAG]	MOTIF2	ARID5B.2	8.5e-058	6.6e-577	114	43339	0.293731	M1851_1.02	+	3.8551e-05	ARID5B	NR2F1	NR2F1.JASPAR	discordant (matches associated CAP)	discordant					24
207	SOX5[FLAG]	MOTIF1	SOX5.1	5.5e-317	3.7e-443	133	21542	0.281311	M6478_1.02	-	4.03879e-05	SOX5	SOX9	SOX9.HocoMoco	discordant, possibly concordant (matches family member's identical motif)	concordant				Possibly concordant, general SOX family motif.	21
208	ZBTB21[FLAG]	MOTIF1	ZBTB21.1	3.3e-449	2.7e-409	121	5366	0.335073	M6180_1.02	+	4.21458e-05	ZBTB21	CREB1	CREB1.HocoMoco	discordant (matches associated CAP)	discordant					15
209	HMG20A[FLAG]	MOTIF2	HMG20A.2	9.4e-052	8.6e-150	128	10664	0.314516	M2319_1.02	-	4.36994e-05	HMG20A	TCF7L2	TCF7L2.JASPAR	discordant (matches associated CAP)	discordant					27
210	FOSL2	MOTIF4	FOSL2.4	2.9e-015	7.9e-088	140	14852	0.227107	M6395_1.02	+	5.10038e-05	FOSL2	NR4A3	NR4A3.HocoMoco	discordant (matches associated CAP)	discordant				Also matches a SELEX-derived NR4A2 motif. Possibly concordant.	19
211	SP5[FLAG]	MOTIF3	SP5.3	1.2e-008	5.0e-017	94	17398	0.159386	M6512_1.02	+	5.5421e-05	SP5	TCF7L2	TCF7L2.HocoMoco	discordant (matches associated CAP)	discordant					24
212	ARID4B[FLAG]	MOTIF1	ARID4B.1	1.4e-116	1.2e-098	146	38053	0.136205	M4688_1.02	-	6.02816e-05	ARID4B	ELF1	ELF1.ChIP-seq	discordant (matches associated CAP)	discordant					47
213	HNF4A	MOTIF3	HNF4A.3	4.2e-016	3.2e-244	138	18762	0.190491	M6239_1.02	-	7.51724e-05	HNF4A	FOXE3	FOXE3.HocoMoco	discordant (matches pioneer factor)	discordant				Forkhead motif.	18
214	ZNF219[FLAG]	MOTIF4	ZNF219.4	7.2e-020	5.0e-116	141	33525	0.196152	M6214_1.02	-	7.85944e-05	ZNF219	ESRRA	ESRRA.HocoMoco	discordant (matches associated CAP)	discordant					40
215	ZNF644[FLAG]	MOTIF2	ZNF644.2	3.8e-045	2.3e-071	125	17120	0.175818	M6528_1.02	-	8.6683e-05	ZNF644	YY1	YY1.HocoMoco	discordant (matches associated CAP)	discordant					22
216	BCL6_iso1[FLAG]	MOTIF2	BCL6.2	3.3e-101	2.8e-575	125	31115	0.345653	M6234_1.02	-	9.40069e-05	BCL6	FOXB2	FOXB2.HocoMoco	discordant (matches pioneer factor)	discordant				Forkhead motif.	22
217	CUX1_human	MOTIF3	CUX1.3	1.5e-014	5.9e-026	144	2606	0.222563	M6114_1.02	-	0.000105628	CUX1	FOXS1	FOXS1.ChIP-seq	discordant (matches pioneer factor)	discordant				Forkhead motif.	27
218	ZNF644[FLAG]	MOTIF3	ZNF644.3	1.2e-023	1.0e-199	120	17120	0.152687	M6170_1.02	+	0.000122622	ZNF644	CEBPB	CEBPB.HocoMoco	discordant (matches associated CAP)	discordant					18
219	RXRB[FLAG]	MOTIF3	RXRB.3	9.1e-009	1.8e-152	99	27012	0.175885	M2268_1.02	-	0.000132882	RXRB	CEBPB	CEBPB.JASPAR	discordant (matches associated CAP)	discordant					21
220	MIXL1[FLAG]	MOTIF3	MIXL1.3	5.8e-032	9.3e-149	143	18871	0.272005	M6383_1.02	+	0.000139085	MIXL1	NR1H2	NR1H2.HocoMoco	discordant (matches associated CAP)	discordant				Possibly HNF4A motif.	30
221	NFIA_v1[FLAG]	MOTIF4	NFIA.4	1.1e-016	4.3e-101	124	17279	0.212223	M6114_1.02	+	0.000140816	NFIA	FOXS1	FOXS1.ChIP-seq	discordant (matches pioneer factor)	discordant				Forkhead motif.	27
222	MXD3_v1[FLAG]	MOTIF2	MXD3.2	7.0e-039	2.5e-063	93	9858	0.131365	M4645_1.02	+	0.00026033	MXD3	MYC	MYC.ChIP-seq	discordant (matches associated CAP, motif likely concordant)	concordant				General E-box motif, likely concordant.	35
223	HMG20A[FLAG]	MOTIF3	HMG20A.3	2.7e-014	3.1e-091	145	10664	0.252907	M5786_1.02	-	0.000270199	HMG20A	RORA	RORA.SELEX	discordant (matches associated CAP)	discordant					32
224	ZNF644[FLAG]	MOTIF4	ZNF644.4	2.5e-010	4.9e-072	128	17120	0.183061	M6317_1.02	-	0.000271108	ZNF644	JUNB	JUNB.HocoMoco	discordant (matches associated CAP)	discordant				AP-1 motif.	29
225	MXD4[FLAG]	MOTIF1	MXD4.1	5.4e-201	6.2e-144	111	12621	0.164805	M4679_1.02	+	0.000276875	MXD4	MXI1	MXI1.ChIP-seq	discordant (matches associated CAP, motif likely concordant)	concordant				General E-box motif, likely concordant.	24
226	ZHX2	MOTIF1	ZHX2.1	6.0e-280	5.8e-145	111	5156	0.202483	M6180_1.02	+	0.000285715	ZHX2	CREB1	CREB1.HocoMoco	discordant (matches associated CAP)	discordant					7
227	SP5[FLAG]	MOTIF4	SP5.4	3.4e-008	1.4e-056	140	17398	0.212611	M4576_1.02	-	0.000332599	SP5	RXRA	RXRA.ChIP-seq	discordant (matches associated CAP)	discordant					27
228	GABPB1_v2[FLAG]	MOTIF2	GABPB1.2	1.8e-069	1.7e-411	96	21595	0.248298	M4554_1.02	+	0.000441704	GABPB1	NR2C2	NR2C2.ChIP-seq	discordant, possibly concordant (matches family member motif)	concordant				This ETS motif is erroneously associated with NR2C2 in databases. Possibly concordant.	35
229	HNF4G	MOTIF3	HNF4G.3	7.8e-017	1.5e-118	132	15020	0.192876	M4689_1.02	+	0.000452722	HNF4G	FOXA1	FOXA1.ChIP-seq	discordant (matches pioneer factor)	discordant				Forkhead motif.	20
230	RERE[FLAG]	MOTIF2	RERE.2	1.1e-020	1.3e-015	137	8241	0.208713	M2319_1.02	+	0.000531744	RERE	TCF7L2	TCF7L2.JASPAR	discordant (matches associated CAP)	discordant					33
231	TCF25[FLAG]	MOTIF3	TCF25.3	2.2e-033	9.4e-029	77	2752	0.118459	M6180_1.02	+	0.000577459	TCF25	CREB1	CREB1.HocoMoco	discordant (matches associated CAP)	discordant				Peripheral GC content in called motif.	8
232	BCL6_iso1[FLAG]	MOTIF3	BCL6.3	1.5e-011	1.4e-216	120	31115	0.235738	M1936_1.02	-	0.000746459	BCL6	HNF4A	HNF4A.JASPAR	discordant (matches associated CAP)	discordant					26
233	THRA_iso1[FLAG]	MOTIF3	THRA.3	2.0e-038	6.1e-118	123	12996	0.182902	M6430_1.02	-	0.000844262	THRA	PPARA	PPARA.HocoMoco	discordant, possibly concordant (matches homologous CAP)	concordant				Motif also resembles SELEX-derived THRA motif and is possibly concordant.	34
234	HOMEZ[FLAG]	MOTIF3	HOMEZ.3	2.8e-010	2.0e-131	137	13693	0.223107	M6177_1.02	-	0.00115808	HOMEZ	NR2F1	NR2F1.HocoMoco	discordant (matches associated CAP)	discordant				This motif also resembles a SELEX-derived HOMEZ motif and is possibly concordant.	40
235	TEAD4	MOTIF1	TEAD4.1	1.6e-411	7.6e-423	80	4520	0.465708	M5905_1.02	+	0.00150095	TEAD4	TEAD1	TEAD1.SELEX	discordant, possibly concordant (matches family member's identical motif)	concordant				Possibly concordant.	10
236	CREM	MOTIF1	CREM.1	2.8e-242	1.9e-110	93	17686	0.172509	M4484_1.02	+	0.00174053	CREM	ZNF143	ZNF143.ChIP-seq	concordant (matches associated CAP's identical motif)	concordant				This motif also strongly resembles a CREM SELEX-derived motif and is essentially concordant. Peripheral GC sequence in called motif.	31
237	ZSCAN9[FLAG]	MOTIF2	ZSCAN9.2	8.1e-007	1.2e-064	141	10726	0.257971	M4567_1.02	-	0.00175664	ZSCAN9	FOXA2	FOXA2.ChIP-seq	discordant (matches pioneer factor)	discordant				Forkhead motif.	35
238	GMEB2[FLAG]	MOTIF2	GMEB2.2	1.6e-116	8.5e-080	136	4169	0.161909	M6275_1.02	+	0.00209944	GMEB2	NPAS1	NPAS1.HocoMoco	discordant (matches associated CAP's similar motif)	concordant				Also resembles a SELEX-derived GMEB2 motif and is possibly concordant.	16
239	PROX1	MOTIF5	PROX1.5	9.4e-007	3.9e-219	122	20236	0.277624	M4697_1.02	+	0.00358609	PROX1	ESR1	ESR1.ChIP-seq	discordant (matches associated CAP)	discordant					21
240	ZNF335[FLAG]	MOTIF2	ZNF335.2	8.3e-055	3.7e-015	105	9399	0.304288	M4657_1.02	-	0.00360811	ZNF335	REST	REST.ChIP-seq	discordant	discordant				Resembles previous ZNF335 ChIP-seq motifs more than REST motif. Because of offset of motif in peaks (67 bp avg) we denote as discordant.	67
241	MLX[FLAG]	MOTIF4	MLX.4	7.0e-019	2.3e-064	143	10596	0.244054	M6177_1.02	-	0.00462478	MLX	NR2F1	NR2F1.HocoMoco	discordant (matches associated CAP)	discordant					34
242	FOXK1[FLAG]	MOTIF1	FOXK1.1	7.0e-211	2.5e-328	95	10896	0.350863	M1879_1.02	+	0.00524625	FOXK1	FOXS1	FOXS1.JASPAR	discordant, possibly concordant (matches family member motif)	concordant				Forkhead motif, likely concordant.	20
243	MLX[FLAG]	MOTIF1	MLX.1	1.9e-211	4.2e-297	90	10596	0.164968	M5613_1.02	-	0.00536275	MLX	MAX	MAX.SELEX	discordant, possibly concordant (matches famly member's similar motif)	concordant				Also matches SELEX-derived MLX motif and is likely concordant.	11
244	NR2F1[FLAG]	MOTIF5	NR2F1.5	1.6e-018	9.5e-311	107	8576	0.378148	M6395_1.02	+	0.00728203	NR2F1	NR4A3	NR4A3.HocoMoco	discordant, possibly concordant (matches family member's identical motif)	concordant				Motif is very similar to NR2F1 SELEX-derived motif.	17
245	SP2	MOTIF4	SP2.4	1.3e-071	1.8e-056	111	2246	0.327694	M4473_1.02	+	0.00937123	SP2	PBX3	PBX3.ChIP-seq	discordant (matches associated CAP)	discordant				CCAAT box motif with extraneous sequence.	1
246	FOXP1[FLAG]	MOTIF2	FOXP1.2	8.4e-016	2.4e-080	113	18694	0.328234	M6244_1.02	-	0.0110817	FOXP1	FOXM1	FOXM1.HocoMoco	discordant, possibly concordant (matches family member motif)	concordant				Weak Forkhead motif, possibly concordant.	27
247	MTA1[FLAG]	MOTIF2	MTA1.2	5.9e-049	1.9e-019	128	2623	0.342356	M6179_1.02	-	0.0146475	MTA1	NR2F2	NR2F2.HocoMoco	discordant (matches associated CAP)	discordant					32
248	NFIC	MOTIF3	NFIC.3	2.1e-057	2.7e-053	86	10454	0.295294	M5662_1.02	+	0.0161811	NFIC	NFIB	NFIB.SELEX	discordant (matches family member motif)	discordant				Possibly concordant.	31
249	DRAP1[FLAG]	MOTIF3	DRAP1.3	1.3e-045	1.8e-032	54	18804	0.126835	M4010_1.02	-	0.0201914	DRAP1	TBP	TBP.Transfac	discordant (matches associated CAP)	discordant					56
250	ZNF331[FLAG]	MOTIF1	ZNF331.1	1.2e-692	3.2e-078	66	17017	0.30211	M5013_1.02	+	0.0225539	ZNF331	NHLH2	NHLH2.B1H	likely discordant (matches associated CAP's discordant motif)	discordant				This database NHLH2 motif is likely incorrect. The called motif matches previous ZNF331 ChIP-seq experiments. ZNF331 has no SELEX-derived motifs. Because of the offset of this motif from peak center (64 bp avg), we assign discordant.	64
251	PBX2[FLAG]	MOTIF3	PBX2.3	1.7e-098	1.0e-494	58	4955	0.465388	M5620_1.02	-	0.0298569	PBX2	MEIS2	MEIS2.SELEX	discordant (matches associated CAP)	discordant					9
252	GATAD1[FLAG]	MOTIF2	GATAD1.2	2.0e-103	5.6e-044	110	19843	0.0883939	M0309_1.02	-	0.0308662	GATAD1	CREB5	CREB5.PBM	discordant (matches associated CAP)	discordant					32
253	ZNF3[FLAG]	MOTIF2	ZNF3.2	2.8e-119	1.4e-014	80	3475	0.277698	M4630_1.02	-	0.0448287	ZNF3	REST	REST.ChIP-seq	discordant (matches associated CAP)	discordant				Weak REST motif.	29
254	PBX2[FLAG]	MOTIF1	PBX2.1	2.2e-566	1.1e-139	59	4955	0.212714	M4473_1.02	-	0.0509963	PBX2	PBX3	PBX3.ChIP-seq	discordant (matches family member motif)	discordant				CCAAT box motif. Possibly concordant as PBX3 has a slightly different motif in literature.	0
255	ZKSCAN8[FLAG]	MOTIF3	ZKSCAN8.3	1.7e-052	9.4e-083	124	7877	0.252761	M4712_1.02	-	0.127681	ZKSCAN8	FOXD4L6	FOXD4L6.ChIP-seq	discordant (matches pioneer factor)	discordant				Weak forkhead motif.	39
256	FOXP1[FLAG]	MOTIF4	FOXP1.4	2.3e-012	3.3e-103	114	18694	0.127528	M1925_1.02	+	0.134137	FOXP1	CEBPA	CEBPA.JASPAR	discordant (matches associated CAP)	discordant					24
257	ZNF384_human	MOTIF3	ZNF384.3	3.6e-085	3.1e-1323	126	11629	0.825092	M4836_1.02	-	0.149844	ZNF384	FOXP4	FOXP4.B1H	discordant (matches pioneer factor?)	concordant				ZNF384 has a SELEX-derived motif that resembles this poly-A sequence. Possibly concordant.	13
258	ZNF189	MOTIF1	ZNF189.1	6.6e-622	1.0e-163	50	1651	0.500303	M4440_1.02	-	0.251763	ZNF189	NR3C1	NR3C1.ChIP-seq	discordant (matches associated CAP)	discordant					4
259	RERE[FLAG]	MOTIF3	RERE.3	8.5e-012	2.5e-092	140			M6232_1.02	-	0.326813	RERE	FOXA1	FOXA1.HocoMoco	discordant (matches pioneer factor)	discordant				Forkhead motif.
260	ZBTB26[FLAG]	MOTIF5	ZBTB26.5	1.6e-026	2.9e-077	115			M5968_1.02	+	0.645368	ZBTB26	ZNF238	ZNF238.SELEX	discordant, possibly concordant (matches homologous CAP)	concordant				ZBTB26 and ZNF238 (ZBTB18) have similar motifs, and this is possibly concordant.
261	ZNF384_human	MOTIF1	ZNF384.1	1.0e-1987	7.5e-956	136	11629	0.576748	M6310_1.02	+	0.69193	ZNF384	IRF4	IRF4.HocoMoco	discordant, possibly concordant (matches associated CAP's discordant database motif)	concordant				ZNF384 has a SELEX-derived motif that resembles this poly-A sequence. Possibly concordant.	19
262	NFYC[FLAG]	MOTIF5	NFYC.5	7.2e-009	1.1e-035	116	11634	0.129964	M5621_1.02	-	0.79393	NFYC	MEIS3	MEIS3.SELEX	discordant (matches associated CAP)	discordant					20
263	SIX4_iso1[FLAG]	MOTIF1	SIX4.1	1.6e-668	7.0e-318	83	8822	0.28837	M5899_1.02	-	0.837759	SIX4	TBX5	TBX5.SELEX	discordant (matches associated CAP)	discordant					11
264	ZNF189	MOTIF3	ZNF189.3	6.4e-130	1.1e-021	59	1651	0.222895	M5907_1.02	-	0.970817	ZNF189	TEAD3	TEAD3.SELEX	discordant (matches associated CAP)	discordant					13
265	ZMYM3	MOTIF3	ZMYM3.3	4.6e-167	7.6e-119	137	8922	0.32022	M5236_1.02	-	0.972572	ZMYM3	AHRR	AHRR.B1H	discordant (matches associated CAP)	discordant				Unclear whether this AHRR motif is correct.	10
266	HSF1_human	MOTIF2	HSF1.2	2.8e-342	7.7e-031	114	884	0.317873	M6457_1.02	+	2.26	HSF1	RUNX1	RUNX1.HocoMoco	no_match	no_match					0
267	ZNF48[FLAG]	MOTIF2	ZNF48.2	1.7e-236	1.1e-054	146	12199	0.341585	M3206_1.02	+	25.4	ZNF48	ESR1	ESR1.Transfac	no_match	no_match					52
268	SP2	MOTIF3	SP2.3	1.5e-067	9.4e-036	117	2246	0.208816	M1837_1.02	+	3.69	SP2	ENSG00000250096	ENSG00000250096.JASPAR	no_match	no_match					18
269	ZNF7_iso2[FLAG]	MOTIF1	ZNF7.1	1.7e-577	1.1e-718	61	5130	0.495517	M0901_1.02	+	3.26	ZNF7	AC226150.2	AC226150.2	no_match (possibly concordant)	concordant				Motif matches previous ZNF7 ChIP-seq experiments and is possibly concordant.	2
270	ZNF7_iso2[FLAG]	MOTIF2	ZNF7.2	3.3e-326	2.1e-159	110	5130	0.271345	M1890_1.02	+	3.31	ZNF7	NFYA	NFYA.JASPAR	no_match	no_match					0
271	ZNF7_iso2[FLAG]	MOTIF3	ZNF7.3	6.7e-200	1.9e-121	113	5130	0.308187	M6148_1.02	+	7.39	ZNF7	ARID3A	ARID3A.HocoMoco	no_match	no_match					13
272	ZSCAN29_iso1[FLAG]	MOTIF1	ZSCAN29.1	3.1e-286	4.7e-073	89	3278	0.235815	M5808_1.02	+	3.63	ZSCAN29	SMAD3	SMAD3.SELEX	no_match (possibly concordant)	concordant				ZSCAN29 has a SELEX-derived motif that matches this motif. Possibly concordant.	12
273	ZSCAN29_iso1[FLAG]	MOTIF2	ZSCAN29.2	1.5e-068	2.0e-032	60	3278	0.16809	M5928_1.02	+	1.05	ZSCAN29	TFCP2	TFCP2.SELEX	no_match	no_match					19
274	PRDM10[FLAG]	MOTIF1	PRDM10.1	8.7e-175	1.6e-119	122	11152	0.188935	M6542_1.02	-	6.49	PRDM10	ZBTB6	ZBTB6.HocoMoco	no_match	no_match					29
275	ZNF3[FLAG]	MOTIF1	ZNF3.1	5.1e-686	1.4e-140	93	3475	0.395108	M0728_1.02	+	11.1	ZNF3	FOXS1	FOXS1.PBM	no_match	no_match					10
276	RREB1_iso2[FLAG]	MOTIF2	RREB1.2	1.7e-022	9.2e-097	130			M4570_1.02	-	1.95	RREB1	JUND	JUND.ChIP-seq	no_match	no_match
277	ZBTB26[FLAG]	MOTIF1	ZBTB26.1	8.4e-418	6.8e-092	114	8705	0.290752	M6529_1.02	+	4.77	ZBTB26	UBP1	UBP1.HocoMoco	no_match (possibly concordant)	concordant				Likely concordant, matches a database SELEX-derived ZBTB26 motif.	28
278	ZNF331[FLAG]	MOTIF4	ZNF331.4	4.8e-115	6.2e-022	61	17017	0.14844	M6409_1.02	-	1.37	ZNF331	PAX5	PAX5.HocoMoco	no_match	no_match					73
279	ZNF331[FLAG]	MOTIF2	ZNF331.2	1.1e-323	4.8e-029	41	17017	0.209496	M1868_1.02	+	23.3	ZNF331	GATA2	GATA2.JASPAR	no_match	no_match					82
280	RCOR2[FLAG]	MOTIF2	RCOR2.2	2.8e-235	4.2e-055	82	14238	0.244908	M6253_1.02	-	3.86	RCOR2	GATA1	GATA1.HocoMoco	no_match	no_match					53
281	ZFP1_v1[FLAG]	MOTIF1	ZFP1.1	4.8e-628	4.4e-044	111	5521	0.232204	M6026_1.02	+	13.8	ZFP1	HOXA11	HOXA11.SELEX	no_match (concordant?)	concordant				This motif resembles a SELEX-derived ZFP1 motif and is possibly concordant.	48
282	ZFP64[FLAG]	MOTIF1	ZFP64.1	3.5e-994	4.1e-609	86	6442	0.559143	M6156_1.02	+	2.22	ZFP64	BACH1	BACH1.HocoMoco	no_match	no_match					8
283	ZNF189	MOTIF2	ZNF189.2	1.9e-170	1.3e-021	79	1651	0.224712	M5764_1.02	-	1.82	ZNF189	RARB	RARB.SELEX	no_match	no_match					7
284	ZFP64[FLAG]	MOTIF2	ZFP64.2	8.4e-109	5.0e-060	91	6442	0.200714	M5787_1.02	-	2.86	ZFP64	RORA	RORA.SELEX	no_match	no_match					1
285	ZFP64[FLAG]	MOTIF3	ZFP64.3	7.2e-117	1.3e-402	92	6442	0.46973	M3676_1.02	-	2.95	ZFP64	POU2F1	POU2F1.Transfac	no_match	no_match					7
286	ZNF12[FLAG]	MOTIF2	ZNF12.2	1.8e-258	8.2e-200	76	10227	0.187543	M6228_1.02	-	17.1	ZNF12	FOSB	FOSB.HocoMoco	no_match	no_match					5
287	ZNF12[FLAG]	MOTIF1	ZNF12.1	2.5e-1017	9.4e-451	66	10227	0.3172	M4795_1.02	+	3.84	ZNF12	IRX4	IRX4.B1H	no_match	no_match					3
288	ZMYM3	MOTIF2	ZMYM3.2	1.1e-371	3.1e-294	77	8922	0.660166	M1972_1.02	-	1.09	ZMYM3	PLAG1	PLAG1.JASPAR	no_match	no_match					5
289	ZMYM3	MOTIF1	ZMYM3.1	1.9e-961	8.2e-363	90	8922	0.407196	M4595_1.02	-	3.23	ZMYM3	GATA2	GATA2.ChIP-seq	no_match	no_match					3
290	ZKSCAN8[FLAG]	MOTIF1	ZKSCAN8.1	4.8e-633	2.8e-059	93	7877	0.188016	M4790_1.02	+	7.38	ZKSCAN8	CDX4	CDX4.B1H	no_match	no_match					30
291	HSF1_human	MOTIF4	HSF1.4	1.1e-120	2.0e-012	90	884	0.168552	M4699_1.02	+	2.3	HSF1	HNF4A	HNF4A.ChIP-seq	no_match	no_match					0
292	ZNF12[FLAG]	MOTIF3	ZNF12.3	2.0e-254	1.7e-097	106	10227	0.196147	M6174_1.02	-	3.86	ZNF12	CEBPZ	CEBPZ.HocoMoco	no_match	no_match					31

## Sheet: Supplementary_table_5
Supplementary Table 5: IP-MS results from pulldown of FLAG-GATAD2A transformed HepG2 cells
Top peptides from immunoprecipitation followed by mass spectrometry for GATAD2A experiment. Fold-enrichment derived as outlined in methods.
Accession Number	Description	Fold Enrichment	UniquePeptideCount
Q13547	Histone deacetylase 1 n=3 Tax=Hominidae RepID=HDAC1_HUMAN	7.2752	8
Q86YP4	Transcriptional repressor p66-alpha n=2 Tax=Homo sapiens RepID=P66A_HUMAN	5.46149	24
Q14839	Chromodomain-helicase-DNA-binding protein 4 n=2 Tax=Homininae RepID=CHD4_HUMAN	4.73707	19
O94776	Metastasis-associated protein MTA2 n=4 Tax=Homininae RepID=MTA2_HUMAN	3.92611	6
O95983	Methyl-CpG-binding domain protein 3 n=4 Tax=Homininae RepID=MBD3_HUMAN	3.79056	3
Q13330	Metastasis-associated protein MTA1 n=3 Tax=Homo sapiens RepID=MTA1_HUMAN	1.7907	6
Q92769	Histone deacetylase 2 n=5 Tax=Homininae RepID=HDAC2_HUMAN	1.66483	11
Q13155	Aminoacyl tRNA synthase complex-interacting multifunctional protein 2 n=3 Tax=Homo sapiens RepID=AIMP2_HUMAN	0.990023	2
O60701	UDP-glucose 6-dehydrogenase n=14 Tax=Simiiformes RepID=UGDH_HUMAN	0.543842	3
P49411	Elongation factor Tu mitochondrial n=2 Tax=Homininae RepID=EFTU_HUMAN	0.465178	2
P68363	Tubulin alpha-1B chain n=23 Tax=Euteleostomi RepID=TBA1B_HUMAN	0.45688	5
Q8N1I0	Dedicator of cytokinesis protein 4 n=1 Tax=Homo sapiens RepID=DOCK4_HUMAN	0.409668	5
A2NUT2	Lambda-chain (AA -20 to 215) n=2 Tax=Homo sapiens RepID=A2NUT2_HUMAN	0.40667	2
P68104	Elongation factor 1-alpha 1 n=73 Tax=cellular organisms RepID=EF1A1_HUMAN	0.404005	3
P07437	Tubulin beta chain n=53 Tax=Amniota RepID=TBB5_HUMAN	0.396835	5
Q13151	Heterogeneous nuclear ribonucleoprotein A0 n=2 Tax=Hominidae RepID=ROA0_HUMAN	0.366672	2
P31942	Heterogeneous nuclear ribonucleoprotein H3 n=28 Tax=Boreoeutheria RepID=HNRH3_HUMAN	0.354641	1
P06748	Nucleophosmin n=4 Tax=Homininae RepID=NPM_HUMAN	0.346096	2
P02769	Serum albumin n=1 Tax=Bos taurus RepID=ALBU_BOVIN	0.339293	31
Q13268	Dehydrogenasereductase SDR family member 2 mitochondrial n=1 Tax=Homo sapiens RepID=DHRS2_HUMAN	0.338873	2
H6VRG3	Keratin 1 n=1 Tax=Homo sapiens RepID=H6VRG3_HUMAN	0.334779	10
P08238	Heat shock protein HSP 90-beta n=3 Tax=Homo sapiens RepID=HS90B_HUMAN	0.306933	2
P05141	ADPATP translocase 2 n=2 Tax=Homo sapiens RepID=ADT2_HUMAN	0.302021	1
P02768	Serum albumin n=1 Tax=Homo sapiens RepID=ALBU_HUMAN	0.29953	4
P60709	Actin cytoplasmic 1 n=68 Tax=Amniota RepID=ACTB_HUMAN	0.271515	4
P25705	ATP synthase subunit alpha mitochondrial n=7 Tax=Homininae RepID=ATPA_HUMAN	0.26621	1
P05783	Keratin type I cytoskeletal 18 n=5 Tax=Homininae RepID=K1C18_HUMAN	0.202731	4
P51659	Peroxisomal multifunctional enzyme type 2 n=1 Tax=Homo sapiens RepID=DHB4_HUMAN	0.150445	3
P08727	Keratin type I cytoskeletal 19 n=1 Tax=Homo sapiens RepID=K1C19_HUMAN	0.13697	1
P35908	Keratin type II cytoskeletal 2 epidermal n=1 Tax=Homo sapiens RepID=K22E_HUMAN	0.129214	3
P19474	E3 ubiquitin-protein ligase TRIM21 n=2 Tax=Homininae RepID=RO52_HUMAN	0.124946	1
P35527	Keratin type I cytoskeletal 9 n=2 Tax=Homo sapiens RepID=K1C9_HUMAN	0.09959	2
P05787	Keratin type II cytoskeletal 8 n=6 Tax=Homo sapiens RepID=K2C8_HUMAN	0.0951213	2
P13645	Keratin type I cytoskeletal 10 n=1 Tax=Homo sapiens RepID=K1C10_HUMAN	0.0518357	1

## Sheet: Supplementary_table_6
Supplementary Table 6: Liver biology genes
List of genes with genomic coordinates of promoters, expression in HepG2 and liver, and number of associated CAPs at promoter of each.
	ENS_GeneID	Gene_symbol	Chrom	TxStartSite	Promoter (Refseq hg19)	HepG2_TPM	Liver_TPM	Uniq_factors_count	Binned_factor_count	Factors_associated
0	ENSG00000000003	TSPAN6	chrX	99891794	chrX:99889794-99893794	71.6	56.8	18	10-19	['MAFK' 'MAFF' 'NFIL3' 'HLF' 'CEBPA' 'PROX1' 'KDM2A' 'ARID4B' 'ASH2L' 'DMAP1' 'HMGXB3' 'POLR2A' 'TAF1' 'POLR2AphosphoS5' 'GABPA' 'RAD21' 'CTCF' 'THAP11']
1	ENSG00000000419	DPM1	chr20	49575060	chr20:49573060-49577060	114.8	31.6	106	100-177	['MAFF' 'MAFK' 'CEBPG' 'NFIL3' 'HLF' 'DMAP1' 'ASH2L' 'KDM6A' 'RARA' 'RUVBL1' 'ZNF12' 'ZNF334_iso1' 'ARID5B' 'KLF9' 'MIER3' 'SIN3B' 'E2F7_iso1' 'HMGXB4' 'MXD4' 'MTA1' 'NFYC' 'KLF16' 'POLR2AphosphoS2' 'ZGPAT' 'MLX' 'REST' 'ZHX3_iso1' 'ZNF281' 'ZNF544_iso1' 'ZCCHC11' 'RFXANK' 'HBP1' 'ZBTB26' 'MIXL1' 'SIX4_iso1' 'POLR2A' 'NFIA_v1' 'KDM2A' 'BRCA1' 'CEBPD' 'GATAD2A' 'GATA4' 'ZNF331' 'ERF' 'ZNF219' 'SP1…
2	ENSG00000000457	SCYL3	chr1	169863076	chr1:169861076-169865076	2.1	5.8	72	70-99	['MAFK' 'MAFF' 'PPARG_v1' 'ZNF580' 'NR2F6' 'NR2F1' 'RARA' 'ZNF48' 'ASH2L' 'KDM2A' 'TAF1' 'ERF' 'POLR2A' 'MAZ' 'POLR2AphosphoS5' 'CHD2' 'ZNF792' 'HMGXB4' 'TGIF2' 'MBD1_v2' 'ZNF219' 'TBP' 'SAP130' 'SP1' 'ETV4' 'GABPA' 'GABPB1_v2' 'KLF10' 'GATAD1' 'ZNF143' 'HHEX' 'UBP1' 'ARID4B' 'ZNF189' 'KMT2B' 'FOXO1' 'NFIC' 'FOXK1' 'THAP11' 'MYBL2' 'SP2' 'ZBTB21' 'KAT8' 'HCFC1' 'NFYC' 'KLF16' 'TFAP4' 'HNF1A' 'ZHX…
3	ENSG00000000460	C1orf112	chr1	169764549	chr1:169762549-169766549	9.6	1.3	69	50-69	['MAFF' 'MAFK' 'NR2C2' 'ZNF335' 'ATF1' 'ASH2L' 'POLR2A' 'POLR2AphosphoS5' 'ZNF580' 'MIER2' 'DMAP1' 'GATAD2A' 'CEBPA' 'NFIL3' 'NFIC' 'CEBPG' 'KLF6_v2' 'FOXA3' 'MYBL2' 'ZGPAT' 'TGIF2' 'DRAP1' 'CREB1' 'SOX13_iso1' 'KLF16' 'MIER3' 'KLF10' 'HMGXB3' 'ZNF219' 'ETV4' 'ZSCAN9' 'KAT8' 'TFE3' 'NFYC' 'RFXANK' 'CREM' 'KMT2B' 'HMGXB4' 'SP2' 'ERF' 'TBP' 'FOXO1' 'MXI1' 'YY1' 'ARID5B' 'HOMEZ' 'KDM2A' 'ELF3' 'ARID…
4	ENSG00000001036	FUCA2	chr6	143832863	chr6:143830863-143834863	112.1	26.9	93	70-99	['ZNF652' 'KLF11' 'DRAP1' 'PPARG_v1' 'FOXK1' 'MIER3' 'BRD4' 'ZBTB26' 'GABPA' 'GATAD1' 'ELF3' 'TEAD1' 'ZHX2' 'GATAD2A' 'FOXA3' 'THAP11' 'RCOR2' 'HBP1' 'HMGXB4' 'HDAC2' 'SAP130' 'ZMYM3' 'ZNF3' 'KLF6_v2' 'KDM6A' 'ZSCAN29_iso1' 'GABPB1_v2' 'ARID4B' 'POLR2AphosphoS5' 'TAF1' 'KMT2B' 'KLF9' 'KAT7' 'MIER2' 'ZBTB21' 'ERF' 'KDM1A' 'KLF16' 'SLC30A9' 'ASH2L' 'RCOR1' 'ZSCAN9' 'NR1H2' 'DMAP1' 'MAX' 'SOX5' 'NFI…
5	ENSG00000001084	GCLC	chr6	53409831	chr6:53407831-53411831	93.6	63.6	121	100-177	['SAP130' 'FOXA2' 'SRF' 'ASH2L' 'HBP1' 'POLR2A' 'CEBPG' 'KLF9' 'ARID5B' 'BCL6_iso1' 'MAX' 'DMAP1' 'HDAC2' 'BHLHE40' 'MXD4' 'ZGPAT' 'ZNF544_iso1' 'KAT7' 'SMAD4_iso1' 'ZNF48' 'HMGXB4' 'KAT8' 'RAD21' 'GABPB1_v2' 'ARID4B' 'CTCF' 'ZNF143' 'ZBTB7A' 'HCFC1' 'TAF1' 'CIZ1' 'NFE2L2' 'CUX1' 'SIN3A' 'MYBL2' 'POLR2AphosphoS5' 'BACH1' 'RUVBL1' 'ZSCAN9' 'ZKSCAN8' 'ARID3A' 'NRF1' 'RCOR1' 'SLC30A9' 'ZCCHC11' 'TBP…
6	ENSG00000001167	NFYA	chr6	41040706	chr6:41038706-41042706	33.6	7.3	103	100-177	['ZNF792' 'ATF1' 'GABPA' 'ELF3' 'SP1' 'BCL6_iso1' 'DRAP1' 'RAD21' 'MAZ' 'SAP130' 'HMG20A' 'SP5' 'GATAD2A' 'HMGXB4' 'KAT7' 'KLF9' 'MXD4' 'POLR2AphosphoS5' 'TBP' 'POLR2A' 'THRB' 'GATA4' 'ZGPAT' 'ZBTB21' 'PRDM10' 'MBD4' 'ZNF331' 'ZNF544_iso1' 'UBP1' 'DMAP1' 'CREB1' 'KDM2A' 'KAT8' 'BRD4' 'KLF6_v2' 'MIXL1' 'ZNF335' 'ZNF511' 'KDM1A' 'ASH2L' 'ARID5B' 'SIN3A' 'PPARG_v1' 'RXRA' 'ARID3A' 'MXD3_v1' 'RXRB' '…
7	ENSG00000001461	NIPAL3	chr1	24742244	chr1:24740244-24744244	3.9	1.4	62	50-69	['POLR2AphosphoS5' 'KMT2B' 'SAP130' 'ASH2L' 'KAT8' 'PRDM10' 'ERF' 'NFYC' 'HMGXB3' 'FOS' 'CREB1' 'DMAP1' 'RXRB' 'PPARG_v1' 'MIXL1' 'NFIL3' 'ARID4B' 'CEBPA' 'CEBPG' 'ZMYM3' 'ZBTB33' 'TBL1XR1' 'ZEB1' 'MAZ' 'MBD1_v2' 'CHD2' 'ZNF48' 'BHLHE40' 'CTCF' 'GABPB1_v2' 'GABPA' 'RAD21' 'TGIF2' 'HMGXB4' 'MXD4' 'TEAD3' 'KLF16' 'KDM2A' 'ETV4' 'ZNF219' 'ZNF143' 'ZFP1_v1' 'TFAP4' 'ZGPAT' 'NR2F6' 'THAP11' 'ZNF792' '…
8	ENSG00000001497	LAS1L	chrX	64754686	chrX:64752686-64756686	35.8	9.7	38	30-39	['POLR2A' 'TAF1' 'ARID4B' 'POLR2AphosphoS5' 'MAX' 'SAP130' 'MXI1' 'TFDP1' 'NFYC' 'SP2' 'TBL1XR1' 'NR2C2' 'GMEB2' 'CREB1' 'USF2' 'ATF1' 'GABPB1_v2' 'CREM' 'SP5' 'KMT2B' 'MXD4' 'GATAD1' 'KLF10' 'ASH2L' 'ZHX2' 'ZGPAT' 'THAP11' 'SIN3A' 'GABPA' 'UBP1' 'HCFC1' 'KAT8' 'ZNF143' 'ETV4' 'ELF3' 'MIXL1' 'TBP' 'TEAD1']
9	ENSG00000001617	SEMA3F	chr3	50192847	chr3:50190847-50194847	12.5	1.4	7	5-9	['RAD21' 'CTCF' 'SAP130' 'POLR2A' 'HDAC2' 'ZBTB7A' 'ARID4B']
10	ENSG00000001629	ANKIB1	chr7	91875547	chr7:91873547-91877547	8.7	5.6	43	40-49	['POLR2A' 'TFAP4' 'TBL1XR1' 'SIN3A' 'CREB1' 'ASH2L' 'ZGPAT' 'UBP1' 'RUVBL1' 'POLR2AphosphoS5' 'ELF3' 'MXD3_v1' 'CREM' 'MAX' 'HMGXB3' 'GATAD1' 'THAP11' 'KDM2A' 'KLF16' 'KAT8' 'TFDP1' 'ZNF189' 'TBP' 'ARID4B' 'ZBTB33' 'KMT2B' 'GABPA' 'DRAP1' 'NR2C2' 'SAP130' 'NFYC' 'GABPB1_v2' 'CHD2' 'RARA' 'DMAP1' 'RXRB' 'ZNF335' 'KLF6_v2' 'MAZ' 'SMAD4_iso1' 'TAF1' 'ERF' 'ZBTB7A']
11	ENSG00000001630	CYP51A1	chr7	91764059	chr7:91762059-91766059	67.7	106.7	75	70-99	['CEBPG' 'KLF6_v2' 'ZBTB7A' 'GATAD2A' 'NFIL3' 'ZNF143' 'CEBPA' 'KDM2A' 'RARA' 'CTCF' 'RAD21' 'ZNF48' 'HMGXB4' 'SOX13_iso1' 'ZNF331' 'SMAD4_iso1' 'YY1' 'TAF1' 'ELF3' 'MXD3_v1' 'ZSCAN9' 'DRAP1' 'ARID4B' 'FOXA3' 'ZKSCAN8' 'SAP130' 'GMEB2' 'SP1' 'KLF10' 'CREB1' 'THAP11' 'SLC30A9' 'KAT8' 'POLR2AphosphoS5' 'MIXL1' 'DMAP1' 'ETV4' 'TFE3' 'HOMEZ' 'CREM' 'FOXK1' 'THRA_iso1' 'ERF' 'ZNF219' 'ASH2L' 'KMT2B' '…
12	ENSG00000001631	KRIT1	chr7	91875414	chr7:91873414-91877414	10	7.8	43	40-49	['POLR2A' 'TFAP4' 'TBL1XR1' 'SIN3A' 'CREB1' 'ASH2L' 'ZGPAT' 'UBP1' 'RUVBL1' 'POLR2AphosphoS5' 'ELF3' 'MXD3_v1' 'CREM' 'MAX' 'HMGXB3' 'GATAD1' 'THAP11' 'KDM2A' 'KLF16' 'KAT8' 'TFDP1' 'ZNF189' 'TBP' 'ARID4B' 'ZBTB33' 'KMT2B' 'GABPA' 'DRAP1' 'NR2C2' 'SAP130' 'NFYC' 'GABPB1_v2' 'CHD2' 'RARA' 'DMAP1' 'RXRB' 'ZNF335' 'KLF6_v2' 'MAZ' 'SMAD4_iso1' 'TAF1' 'ERF' 'ZBTB7A']
13	ENSG00000002016	RAD52	chr12	1058863	chr12:1056863-1060863	7	2.5	73	70-99	['HLF' 'FOSL2' 'MAX' 'ZNF143' 'ASH2L' 'ZNF48' 'ARID4B' 'DMAP1' 'SAP130' 'ERF' 'ZNF281' 'KAT7' 'ZNF335' 'POLR2AphosphoS5' 'TAF1' 'KDM2A' 'ARID5B' 'REST' 'ZNF219' 'POLR2A' 'DRAP1' 'KLF9' 'ZNF511' 'YY1' 'HMG20B_v2' 'ZNF580' 'HOMEZ' 'CREB1' 'UBP1' 'FOXA3' 'RREB1_iso2' 'BCL6_iso1' 'TBP' 'KAT8' 'GABPA' 'THRB' 'NRF1' 'CREM' 'ZGPAT' 'GATAD2A' 'FOXK1' 'GATAD1' 'ZSCAN9' 'THAP11' 'KLF10' 'HDAC2' 'ZNF384' 'G…
14	ENSG00000002330	BAD	chr11	64052176	chr11:64050176-64054176	17.8	12.9	28	20-29	['GATAD1' 'GABPB1_v2' 'RFX3_iso1' 'MAZ' 'KDM2A' 'DRAP1' 'KAT8' 'CREB1' 'PBX2' 'NFYC' 'SP5' 'ATF1' 'SP1' 'CREM' 'SAP130' 'KLF10' 'GABPA' 'ARID4B' 'SIN3A' 'YY1' 'MXI1' 'HCFC1' 'ZBTB7A' 'THAP11' 'ETV4' 'KLF6_v2' 'NRF1' 'RAD21']
15	ENSG00000002549	LAP3	chr4	17578926	chr4:17576926-17580926	72.9	99.2	68	50-69	['NFIL3' 'HLF' 'BCL6_iso1' 'FOXK1' 'ZNF384' 'SIN3A' 'SIN3B' 'SP5' 'CREM' 'CREB1' 'JUN' 'RFX5' 'JUND' 'ARID4B' 'RAD21' 'KAT8' 'GABPA' 'MAZ' 'ZNF544_iso1' 'NRF1' 'GATAD1' 'GABPB1_v2' 'ARID5B' 'SP1' 'SLC30A9' 'SAP130' 'NFYC' 'TFDP1' 'ZSCAN9' 'MBD1_v2' 'ZGPAT' 'USF2' 'BHLHE40' 'MXI1' 'ERF' 'GMEB2' 'MAX' 'USF1' 'HMGXB4' 'KLF6_v2' 'THAP11' 'TFE3' 'ZNF511' 'MXD3_v1' 'MXD4' 'ZNF219' 'KLF16' 'TGIF2' 'SOX5…
16	ENSG00000002586	CD99	chrX	2609227	chrX:2607227-2611227	223.5	87.9	31	30-39	['GATAD2A' 'NRF1' 'NFIA_v1' 'SOX13_iso1' 'ZBTB26' 'TBP' 'PROX1' 'HNF4A' 'MAZ' 'HNF4G' 'SMAD4_iso1' 'PAXIP1_iso1' 'DMAP1' 'ZNF511' 'POLR2A' 'ZNF331' 'POLR2AphosphoS5' 'KLF16' 'KMT2B' 'DRAP1' 'ZBTB7A' 'ARID5B' 'SP1' 'SOX5' 'HDAC2' 'ZNF219' 'ARID4B' 'SAP130' 'ZGPAT' 'KDM2A' 'CHD2']
17	ENSG00000002586	CD99	chrY	2559227	chrY:2557227-2561227	223.5	87.9	0		.
18	ENSG00000002822	MAD1L1	chr7	2272583	chr7:2270583-2274583	37.5	7.1	40	40-49	['BCL6_iso1' 'TAF1' 'MAX' 'POLR2A' 'MXD3_v1' 'KAT7' 'SIN3B' 'TFDP1' 'TBP' 'SAP130' 'POLR2AphosphoS5' 'MXD4' 'DRAP1' 'SIN3A' 'GATAD1' 'BRCA1' 'RCOR1' 'ZBTB33' 'MXI1' 'CHD2' 'KMT2B' 'THAP11' 'NRF1' 'ARID4B' 'GABPB1_v2' 'ZGPAT' 'FOXA3' 'SRF' 'YY1' 'KLF16' 'ZNF143' 'SMAD4_iso1' 'THRA_iso1' 'RXRB' 'CBX5' 'ASH2L' 'KDM2A' 'HMGXB4' 'UBP1' 'E2F7_iso1']
19	ENSG00000002834	LASP1	chr17	37026111	chr17:37024111-37028111	151.7	30.1	148	100-177	['GATA4' 'MBD1_v2' 'KAT8' 'SSRP1' 'HMGXB4' 'ZGPAT' 'KLF6_v2' 'ASH2L' 'RARA' 'DMAP1' 'DRAP1' 'POLR2A' 'TGIF2' 'PPARG_v1' 'SAP130' 'CEBPA' 'ZNF384' 'GABPA' 'ARID4B' 'TEAD1' 'ZSCAN29_iso1' 'TEAD4' 'TEAD3' 'HLF' 'NR2F2' 'CEBPG' 'MAX' 'NR2F6' 'SRF' 'HOMEZ' 'TBP' 'POLR2AphosphoS5' 'KDM1A' 'HNF1A' 'CREM' 'THRA_iso1' 'HSF1' 'TFE3' 'ZNF544_iso1' 'SIN3A' 'UBP1' 'THAP11' 'ZNF12' 'MYBL2' 'ZKSCAN8' 'KDM3A' 'E…
20	ENSG00000002919	SNX11	chr17	46184919	chr17:46182919-46186919	12.9	6	79	70-99	['ZSCAN29_iso1' 'ZCCHC11' 'ZFP1_v1' 'POLR2A' 'ZNF335' 'REST' 'GATA4' 'POLR2AphosphoS5' 'TFDP1' 'ZBTB7A' 'TBP' 'SIN3A' 'PRDM10' 'ETV4' 'TAF1' 'HMGXB3' 'MBD1_v1' 'ZSCAN9' 'RFX5' 'PBX2' 'NFYC' 'ZNF511' 'CREM' 'NRF1' 'BHLHE40' 'ERF' 'SLC30A9' 'DRAP1' 'SOX5' 'ZNF219' 'ZNF792' 'ZBTB26' 'TEAD3' 'HMGXB4' 'ZGPAT' 'SP2' 'RXRB' 'TBL1XR1' 'MYBL2' 'ZNF544_iso1' 'FOXK1' 'ATF1' 'HMG20B_v2' 'MXD4' 'UBP1' 'SP1' '…
21	ENSG00000003056	M6PR	chr12	9102252	chr12:9100252-9104252	84.4	36.2	87	70-99	['ZNF3' 'DNMT3B' 'ZNF792' 'TGIF2' 'POLR2A' 'POLR2AphosphoS5' 'ZNF219' 'MXD4' 'SP1' 'TAF1' 'SAP130' 'TBP' 'ETV4' 'ARID4B' 'SP5' 'USF1' 'ATF3' 'BHLHE40' 'GATAD1' 'USF2' 'FOS' 'KLF11' 'NFYC' 'PPARG_v1' 'HOMEZ' 'ERF' 'NR2C2' 'ZHX2' 'ZGPAT' 'THRB' 'DMAP1' 'RFXANK' 'NRF1' 'KAT8' 'NR2F1' 'NR2F6' 'MXD3_v1' 'ARID5B' 'TFE3' 'THRA_iso1' 'HMGXB3' 'ZNF335' 'RXRB' 'TFDP1' 'ZNF12' 'GABPA' 'ATF1' 'CREB1' 'GABPB1…
22	ENSG00000003249	DBNDD1	chr16	90085937	chr16:90083937-90087937	38.9	1.8	50	50-69	['NRF1' 'SAP130' 'ASH2L' 'ZNF652' 'ARID4B' 'MXD3_v1' 'GATAD1' 'ZNF219' 'HMGXB4' 'SP1' 'ZNF335' 'TAF1' 'CTCF' 'ZBTB7A' 'MAZ' 'POLR2AphosphoS5' 'PROX1' 'GATAD2A' 'DRAP1' 'HMG20B_v2' 'HMGXB3' 'SMAD4_iso1' 'SOX13_iso1' 'SOX5' 'GABPA' 'ELF3' 'KAT8' 'SLC30A9' 'TFDP1' 'THAP11' 'TEAD3' 'GABPB1_v2' 'ETV4' 'CEBPG' 'CEBPB' 'CEBPA' 'RXRB' 'TFAP4' 'MAX' 'ARID5B' 'USF2' 'PRDM10' 'ZNF792' 'ZSCAN9' 'ZFP1_v1' 'HN…
23	ENSG00000003393	ALS2	chr2	202645895	chr2:202643895-202647895	8.2	9.7	100	100-177	['UBP1' 'DNMT3B' 'TAF1' 'ZBTB26' 'PBX2' 'CIZ1' 'SLC30A9' 'HBP1' 'HMGXB3' 'GATA4' 'POLR2A' 'HMGXB4' 'ASH2L' 'POLR2AphosphoS5' 'ETV4' 'NFYC' 'KDM2A' 'TGIF2' 'GABPB1_v2' 'ZNF335' 'KMT2B' 'ZNF219' 'ARID5B' 'GABPA' 'BCL6_iso1' 'KLF11' 'MAX' 'SAP130' 'KLF6_v2' 'FOSL2' 'SIN3A' 'ZNF644' 'ARID4B' 'USF1' 'TFE3' 'SMAD4_iso1' 'RARA' 'ZNF48' 'USF2' 'MAZ' 'RAD21' 'RFX5' 'ZGPAT' 'TFAP4' 'PPARG_v1' 'ZNF331' 'DRA…
24	ENSG00000003400	CASP10	chr2	202047620	chr2:202045620-202049620	10.4	3.2	80	70-99	['CTCF' 'RAD21' 'ZMYM3' 'ASH2L' 'KDM6A' 'MBD4' 'BCL6_iso1' 'TFE3' 'FOXA2' 'THRB' 'KLF16' 'TEAD1' 'HDAC2' 'ARID3A' 'ZNF652' 'THAP11' 'KAT8' 'KDM1A' 'SLC30A9' 'ARID4B' 'ERF' 'SSRP1' 'ZNF335' 'KLF11' 'HMGXB4' 'RERE' 'ZFP1_v1' 'THRA_iso1' 'SOX5' 'FOXO1' 'GATAD1' 'MYBL2' 'RCOR2' 'RXRB' 'MIXL1' 'NFIC' 'EP300' 'SMC3' 'SOX13_iso1' 'CEBPA' 'ARID5B' 'ZNF143' 'SP5' 'ELF3' 'PROX1' 'PPARG_v1' 'GATAD2A' 'ZNF33…
25	ENSG00000003402	CFLAR	chr2	201980815	chr2:201978815-201982815	55.6	30.9	95	70-99	['ZMYM3' 'RCOR2' 'NR2F6' 'ZGPAT' 'GABPA' 'NFIL3' 'SAP130' 'SIX4_iso1' 'RXRB' 'HNF1A' 'DRAP1' 'SSRP1' 'ZNF652' 'FOXA1' 'FOXP1' 'ZC3H4' 'CEBPG' 'ZNF511' 'MBD1_v1' 'ZNF219' 'CHD2' 'NFYC' 'TBP' 'CEBPD' 'MXI1' 'PRDM10' 'ELF3' 'ERF' 'HBP1' 'MXD3_v1' 'GATA4' 'HDAC2' 'HNF4A' 'ZNF792' 'SOX5' 'RARA' 'ARID4B' 'HNF4G' 'KAT8' 'BHLHE40' 'POLR2AphosphoS5' 'TFAP4' 'ZNF12' 'TGIF2' 'FOXA3' 'POLR2A' 'TAF1' 'YY1' 'A…
26	ENSG00000003436	TFPI	chr2	188419219	chr2:188417219-188421219	133.7	136.2	34	30-39	['SIX4_iso1' 'FOXA2' 'ARID5B' 'FOXA3' 'SAP130' 'ATF1' 'ELF3' 'NFIL3' 'ZSCAN9' 'RARA' 'FOSL2' 'EP300' 'POLR2AphosphoS5' 'GATAD2A' 'HLF' 'JUND' 'ARID3A' 'KDM6A' 'ASH2L' 'MYBL2' 'KLF16' 'MBD1_v2' 'TGIF2' 'ZNF219' 'MBD1_v1' 'NFIC' 'DRAP1' 'POLR2A' 'ARID4B' 'KAT8' 'HOMEZ' 'SSRP1' 'GABPB1_v2' 'GABPA']
27	ENSG00000003756	RBM5	chr3	50126367	chr3:50124367-50128367	23.1	16.6	41	40-49	['RCOR2' 'ZMYM3' 'ZNF580' 'KDM1A' 'ZNF3' 'MAX' 'ARID3A' 'SUZ12' 'CREB1' 'ELF3' 'ZNF143' 'KLF10' 'NFYC' 'SAP130' 'THAP11' 'SP1' 'CREM' 'EP300' 'DRAP1' 'ARID4B' 'KLF11' 'KMT2B' 'GATAD1' 'GABPB1_v2' 'GABPA' 'ERF' 'ZNF281' 'ZNF792' 'MXI1' 'KAT8' 'YY1' 'TAF1' 'TBP' 'ZGPAT' 'DMAP1' 'POLR2A' 'POLR2AphosphoS5' 'RUVBL1' 'TGIF2' 'ASH2L' 'KAT7']
28	ENSG00000003989	SLC7A2	chr8	17354596	chr8:17352596-17356596	15.7	92.6	62	50-69	['ZNF384' 'TBP' 'ZEB1' 'TEAD1' 'FOSL2' 'JUN' 'JUND' 'ZNF219' 'ELF3' 'ARID3A' 'CTCF' 'RAD21' 'NFIA_v1' 'ZNF3' 'ZNF7_iso2' 'RCOR2' 'ZMYM3' 'MAX' 'ZGPAT' 'CBX5' 'SMAD4_iso1' 'TGIF2' 'ERF' 'KDM1A' 'SOX13' 'RXRB' 'SOX5' 'SOX13_iso1' 'BCL6_iso1' 'HNF1A' 'ARID5B' 'MIXL1' 'FOXA3' 'NFIL3' 'MXD4' 'FOXA1' 'CEBPA' 'GABPA' 'FOXA2' 'ARID4B' 'CEBPG' 'EP300' 'CEBPB' 'HLF' 'GATAD2A' 'NRF1' 'SIN3A' 'POLR2AphosphoS…
29	ENSG00000004059	ARF5	chr7	127228516	chr7:127226516-127230516	98	36.2	25	20-29	['MBD1_v1' 'KDM2A' 'KAT8' 'BHLHE40' 'MAX' 'POLR2A' 'POLR2AphosphoS5' 'SAP130' 'SP5' 'SP1' 'TAF1' 'DRAP1' 'KMT2B' 'CREB1' 'HMGXB4' 'GATAD1' 'TFAP4' 'ARID4B' 'THAP11' 'RREB1_iso2' 'CTCF' 'SIN3A' 'SMAD4_iso1' 'ARID5B' 'RAD21']
30	ENSG00000004142	POLDIP2	chr17	26684603	chr17:26682603-26686603	85.8	86.4	71	70-99	['ASH2L' 'DMAP1' 'POLR2A' 'TAF1' 'ZGPAT' 'TGIF2' 'ARID5B' 'MAX' 'ZNF143' 'ZNF331' 'MIXL1' 'MXI1' 'ZNF219' 'RARA' 'HNF4A' 'KLF6_v2' 'MXD4' 'PPARG_v1' 'MXD3_v1' 'ZNF544_iso1' 'ZNF580' 'FOSL2' 'NFYC' 'SOX13_iso1' 'KLF10' 'THRA_iso1' 'FOXK1' 'SP1' 'ETV4' 'THAP11' 'FOXA3' 'HCFC1' 'KLF16' 'RFX5' 'ERF' 'SAP130' 'KDM2A' 'GATAD2A' 'KMT2B' 'ELF3' 'ARID4B' 'CEBPA' 'TEAD1' 'GABPB1_v2' 'SRF' 'TBP' 'ATF3' 'NFI…
31	ENSG00000004399	PLXND1	chr3	129325582	chr3:129323582-129327582	41.3	9.5	16	10-19	['MXD3_v1' 'TFDP1' 'ZGPAT' 'KMT2B' 'ASH2L' 'ZNF7_iso2' 'SMAD4_iso1' 'SP5' 'POLR2AphosphoS5' 'SAP130' 'ZNF219' 'MAZ' 'ZNF48' 'KLF16' 'THAP11' 'ARID4B']
32	ENSG00000004455	AK2	chr1	33502492	chr1:33500492-33504492	140.4	82.8	71	70-99	['SAP130' 'USF2' 'MAX' 'SIN3A' 'USF1' 'TEAD1' 'TEAD3' 'POLR2A' 'ZNF48' 'POLR2AphosphoS5' 'ZGPAT' 'YY1' 'THRA_iso1' 'KLF6_v2' 'TAF1' 'DMAP1' 'KMT2B' 'SLC30A9' 'NR2C2' 'ARID4B' 'ZNF792' 'GABPB1_v2' 'THRB' 'GATAD1' 'MXI1' 'KLF10' 'THAP11' 'GMEB2' 'PBX2' 'RUVBL1' 'FOXA3' 'CREM' 'NFYC' 'FOXK1' 'FOS' 'SP2' 'CHD2' 'ATF1' 'CEBPZ' 'ZNF644' 'MXD3_v1' 'CREB1' 'SP1' 'HOMEZ' 'KAT8' 'DRAP1' 'GABPA' 'MIER3' 'GA…
33	ENSG00000004478	FKBP4	chr12	2904107	chr12:2902107-2906107	48.2	21.1	45	40-49	['ZNF652' 'ZFP64' 'HSF1' 'SMAD4_iso1' 'ZNF580' 'MAZ' 'TFDP1' 'NFYC' 'DRAP1' 'NR2F6' 'ELF3' 'RARA' 'SIN3A' 'GATAD1' 'SAP130' 'ERF' 'ZNF331' 'HMGXB4' 'THAP11' 'ZSCAN9' 'TAF1' 'FOXA3' 'DMAP1' 'ZNF544_iso1' 'MXD3_v1' 'MAX' 'POLR2A' 'TGIF2' 'HBP1' 'MXD4' 'POLR2AphosphoS5' 'ASH2L' 'ZNF792' 'SUZ12' 'HCFC1' 'GABPB1_v2' 'ZNF143' 'ZNF335' 'ZNF281' 'KLF10' 'KDM2A' 'KMT2B' 'ARID4B' 'ZGPAT' 'CTCF']
34	ENSG00000004487	KDM1A	chr1	23345940	chr1:23343940-23347940	104.1	12	113	100-177	['POLR2AphosphoS5' 'POLR2A' 'CREB1' 'CREM' 'TBP' 'NFIC' 'ZBTB7A' 'RUVBL1' 'ZNF792' 'HBP1' 'TAF1' 'ZBTB21' 'ZKSCAN8' 'PPARG_v1' 'KDM3A' 'NFIA_v1' 'HMGXB3' 'BCL6_iso1' 'ZNF580' 'FOXO1' 'DMAP1' 'GATAD2A' 'TFE3' 'SIN3A' 'HOMEZ' 'DRAP1' 'KLF10' 'KLF6_v2' 'CEBPG' 'RAD21' 'EP300' 'MIER3' 'HMG20A' 'USF2' 'TEAD1' 'UBP1' 'ZHX2' 'GABPA' 'PRDM10' 'ZNF219' 'RARA' 'MIXL1' 'MIER2' 'SP2' 'FOXP1' 'KAT8' 'ZNF335' …
35	ENSG00000004534	RBM6	chr3	49977476	chr3:49975476-49979476	26.8	12.4	86	70-99	['SMAD4_iso1' 'RARA' 'USF1' 'HOMEZ' 'MAX' 'SP1' 'USF2' 'TFE3' 'NFYC' 'GMEB2' 'NR2F6' 'MIER2' 'CREM' 'FOXK1' 'CREB1' 'MXI1' 'KLF10' 'FOS' 'ATF1' 'TEAD3' 'HMGXB3' 'HCFC1' 'NFIL3' 'MIXL1' 'ZNF143' 'SRF' 'SUZ12' 'NRF1' 'GATAD2A' 'THAP11' 'ZNF335' 'MBD1_v1' 'MBD1_v2' 'YY1' 'FOXA3' 'ZNF219' 'GATAD1' 'TCF7' 'SLC30A9' 'ZNF644' 'GABPB1_v2' 'ARID4B' 'ELF3' 'GABPA' 'SOX5' 'ZHX2' 'DRAP1' 'ZNF792' 'RERE' 'ETV…
36	ENSG00000004700	RECQL	chr12	21654603	chr12:21652603-21656603	20.8	8.5	55	50-69	['HLF' 'DMAP1' 'KDM3A' 'POLR2A' 'POLR2AphosphoS5' 'ZNF792' 'ZNF48' 'SIN3A' 'TGIF2' 'REST' 'ZNF219' 'SAP130' 'TFAP4' 'ARID4B' 'GABPA' 'KLF16' 'ZNF511' 'TFDP1' 'DNMT3B' 'KLF11' 'MBD1_v2' 'HOMEZ' 'SRF' 'ELF3' 'FOXA3' 'RFX5' 'FOS' 'TCF25' 'SP1' 'NFYC' 'KAT8' 'CREM' 'ATF1' 'HMGXB3' 'CREB1' 'KMT2B' 'GATAD1' 'THAP11' 'KLF10' 'FOXK1' 'ERF' 'RXRB' 'MXI1' 'HCFC1' 'ETV4' 'MAX' 'GABPB1_v2' 'MXD4' 'TAF1' 'KDM…
37	ENSG00000004779	NDUFAB1	chr16	23607639	chr16:23605639-23609639	330.9	59.5	120	100-177	['ZNF384' 'NFIA_v1' 'TFDP1' 'SIN3B' 'NPAS2_iso2' 'ZNF544_iso1' 'ASH2L' 'MAZ' 'ZNF334_iso1' 'PAXIP1_iso1' 'TFE3' 'KLF11' 'REST' 'KAT7' 'DMAP1' 'ZNF48' 'ZNF7_iso2' 'SIN3A' 'POLR2AphosphoS5' 'RUVBL1' 'POLR2A' 'ZFP64' 'MYBL2' 'MXD3_v1' 'TAF1' 'TBP' 'NFYC' 'MBD1_v2' 'HMG20B_v2' 'MXD4' 'KMT2B' 'YY1' 'UBP1' 'SUZ12' 'ZNF792' 'SIX4_iso1' 'ARID5B' 'ZGPAT' 'ZNF143' 'NR2F6' 'HNF4G' 'CIZ1' 'DRAP1' 'RXRA' 'CEB…
38	ENSG00000004864	SLC25A13	chr7	95951459	chr7:95949459-95953459	37.8	77.3	115	100-177	['ZNF652' 'CREB1' 'ASH2L' 'ATF1' 'EP300' 'CREM' 'ETV4' 'GATAD2A' 'MAZ' 'HOMEZ' 'DRAP1' 'SOX13_iso1' 'GABPA' 'ARID5B' 'SP5' 'SAP130' 'ELF3' 'NFIL3' 'SMAD4_iso1' 'PRDM10' 'FOXA1' 'TBP' 'FOXA3' 'FOXA2' 'POLR2AphosphoS5' 'FOXK1' 'POLR2A' 'NR2F6' 'TAF1' 'RUVBL1' 'KAT7' 'GABPB1_v2' 'SLC30A9' 'ZC3H4' 'KDM3A' 'CIZ1' 'YY1' 'ZNF580' 'CEBPD' 'KLF6_v2' 'ZGPAT' 'TEAD3' 'DMAP1' 'PPARG_v1' 'GMEB2' 'ZNF511' 'RER…
39	ENSG00000004866	ST7	chr7	116593380	chr7:116591380-116595380	14.6	21.4	49	40-49	['ZNF12' 'SAP130' 'HNF4G' 'RREB1_iso2' 'NFIL3' 'GATAD1' 'NFYC' 'HMGXB3' 'CREB1' 'DRAP1' 'GATAD2A' 'POLR2AphosphoS5' 'CEBPG' 'FOXA2' 'FOXA3' 'PPARG_v1' 'FOXA1' 'TCF7' 'MAFF' 'MAFK' 'SOX13_iso1' 'POLR2A' 'ARID4B' 'HMG20B_v2' 'DMAP1' 'USF2' 'USF1' 'FOSL2' 'YY1' 'REST' 'TBP' 'PRDM10' 'ZNF281' 'TAF1' 'KDM2A' 'HMGXB4' 'NR2C2' 'CREM' 'THAP11' 'ATF1' 'JUND' 'ZNF219' 'SRF' 'TEAD1' 'KMT2B' 'CUX1' 'TEAD3' '…
40	ENSG00000004897	CDC27	chr17	45266665	chr17:45264665-45268665	33.1	11.5	87	70-99	['TGIF2' 'ARID4B' 'PRDM10' 'SIN3A' 'ZNF219' 'SSRP1' 'GATAD1' 'SAP130' 'FOS' 'CEBPB' 'ARID5B' 'POLR2AphosphoS5' 'CEBPA' 'RXRB' 'MIER3' 'CBX5' 'CEBPG' 'TFE3' 'RXRA' 'GATAD2A' 'PPARG_v1' 'HDAC2' 'HCFC1' 'NFYC' 'TBP' 'RARA' 'ASH2L' 'ZNF334_iso1' 'GMEB2' 'FOXK1' 'BCL6_iso1' 'NR2F6' 'MAX' 'ZNF792' 'ZNF12' 'KDM2A' 'ZFP64' 'ZSCAN9' 'MAZ' 'FOXA3' 'THAP11' 'E2F7_iso1' 'HMGXB4' 'MIXL1' 'POLR2A' 'ZSCAN29_iso…
41	ENSG00000004961	HCCS	chrX	11129414	chrX:11127414-11131414	28.9	13.6	18	10-19	['ZNF143' 'GATAD1' 'HOMEZ' 'KAT8' 'THAP11' 'GABPA' 'HBP1' 'SIN3A' 'ARID4B' 'NFYC' 'SAP130' 'PBX2' 'TAF1' 'ELF3' 'USF1' 'MAX' 'GABPB1_v2' 'ATF1']
42	ENSG00000004975	DVL2	chr17	7137863	chr17:7135863-7139863	27.3	3.1	84	70-99	['ZNF384' 'ZNF7_iso2' 'PRDM10' 'TBP' 'NR1H2' 'ASH2L' 'YY1' 'NRF1' 'ELF3' 'CIZ1' 'MBD4' 'KLF6_v2' 'GABPB1_v2' 'TAF1' 'SOX13_iso1' 'KAT7' 'SREBF1' 'KLF16' 'ZGPAT' 'SOX5' 'NFYC' 'SAP130' 'ZHX2' 'DMAP1' 'GABPA' 'ZNF544_iso1' 'BHLHE40' 'ZNF48' 'TFDP1' 'EP300' 'IRF3' 'ZNF331' 'TEAD3' 'HNF1A' 'TFE3' 'FOS' 'MXD4' 'THAP11' 'SP5' 'FOXK1' 'MLX' 'USF1' 'TBL1XR1' 'RARA' 'SIN3B' 'FOXA3' 'SP1' 'KDM2A' 'TGIF2' '…
43	ENSG00000005007	UPF1	chr19	18942743	chr19:18940743-18944743	33.5	8.5	23	20-29	['SAP130' 'ZMYM3' 'POLR2AphosphoS5' 'ZNF511' 'GABPB1_v2' 'NRF1' 'BHLHE40' 'THAP11' 'TFDP1' 'GMEB2' 'TAF1' 'CEBPD' 'HMGXB4' 'ELF3' 'MAX' 'ASH2L' 'ZBTB26' 'CTCF' 'ARID4B' 'RAD21' 'ZNF219' 'HLF' 'NFIL3']
44	ENSG00000005020	SKAP2	chr7	26904341	chr7:26902341-26906341	13.6	5.8	58	50-69	['HMGXB3' 'ZNF219' 'DMAP1' 'ASH2L' 'ZBTB26' 'ARID5B' 'KMT2B' 'ZNF544_iso1' 'ELF3' 'ZNF792' 'TAF1' 'KDM2A' 'GATAD2A' 'ARID4B' 'SAP130' 'SP5' 'SIN3A' 'MAZ' 'NRF1' 'HOMEZ' 'ERF' 'MBD1_v1' 'GABPB1_v2' 'SP1' 'SOX13_iso1' 'FOS' 'USF1' 'ATF3' 'EP300' 'GATAD1' 'FOSL2' 'RFX5' 'SREBF1' 'DRAP1' 'CREB1' 'USF2' 'THAP11' 'YY1' 'CREM' 'SRF' 'ZHX2' 'TFE3' 'GABPA' 'RXRB' 'TBP' 'MAX' 'POLR2A' 'ZGPAT' 'POLR2Aphosph…
45	ENSG00000005022	SLC25A5	chrX	118602362	chrX:118600362-118604362	334.5	178.8	30	30-39	['PRDM10' 'ARID5B' 'DMAP1' 'RARA' 'USF1' 'SP5' 'NR2F6' 'ERF' 'GABPB1_v2' 'BHLHE40' 'USF2' 'ARID4B' 'SAP130' 'MAX' 'SMAD4_iso1' 'NFYC' 'SP1' 'YY1' 'DRAP1' 'TBP' 'TAF1' 'POLR2AphosphoS5' 'POLR2A' 'KLF16' 'KDM2A' 'THAP11' 'GATAD1' 'CTCF' 'RAD21' 'HMGXB4']
46	ENSG00000005075	POLR2J	chr7	102119381	chr7:102117381-102121381	86.9	34	9	5-9	['KDM2A' 'GATAD1' 'GABPB1_v2' 'THAP11' 'SAP130' 'GABPA' 'KAT8' 'ARID4B' 'NRF1']
47	ENSG00000005100	DHX33	chr17	5372181	chr17:5370181-5374181	20.1	3.4	89	70-99	['CIZ1' 'POLR2AphosphoS5' 'TAF1' 'NRF1' 'BCL6_iso1' 'ARID5B' 'KLF6_v2' 'MAX' 'ZBTB26' 'DMAP1' 'THRA_iso1' 'REST' 'FOS' 'ERF' 'MLX' 'SIN3A' 'ZNF219' 'ZNF580' 'HBP1' 'ATF3' 'MXD3_v1' 'USF1' 'MXI1' 'TGIF2' 'ZNF511' 'MXD4' 'SAP130' 'TFE3' 'USF2' 'ARID4B' 'SOX13_iso1' 'TFDP1' 'YY1' 'ZNF792' 'TEAD3' 'BHLHE40' 'HMGXB4' 'SOX5' 'DRAP1' 'KLF11' 'MYC' 'TEAD1' 'KLF16' 'KDM3A' 'MIXL1' 'KMT2B' 'RARA' 'FOXK1' '…
48	ENSG00000005156	LIG3	chr17	33307537	chr17:33305537-33309537	15.6	3.3	63	50-69	['HLF' 'FOXA2' 'FOXA1' 'GABPA' 'CREB1' 'POLR2AphosphoS5' 'POLR2A' 'GATA4' 'GATAD2A' 'KAT8' 'CEBPG' 'TGIF2' 'SMAD4_iso1' 'RARA' 'ARID4B' 'HBP1' 'CEBPA' 'BCL6_iso1' 'CBX5' 'TBP' 'NFIL3' 'ZNF792' 'ERF' 'FOXA3' 'TFDP1' 'TFE3' 'DRAP1' 'SAP130' 'GATAD1' 'TEAD3' 'KLF16' 'SIN3A' 'TEAD1' 'MLX' 'THAP11' 'TCF25' 'KLF9' 'KMT2B' 'DMAP1' 'NR2F6' 'MXD3_v1' 'KDM2A' 'MAX' 'DNMT3B' 'SP5' 'USF2' 'MXI1' 'HCFC1' 'MXD…
49	ENSG00000005175	RPAP3	chr12	48099844	chr12:48097844-48101844	18.1	7.9	50	50-69	['GATAD2A' 'HDAC2' 'DMAP1' 'KDM2A' 'ZNF219' 'KMT2B' 'ASH2L' 'MXD3_v1' 'POLR2A' 'MXD4' 'HMGXB4' 'GATA4' 'TAF1' 'ZCCHC11' 'KLF16' 'MAX' 'CEBPD' 'HBP1' 'POLR2AphosphoS5' 'BHLHE40' 'KLF6_v2' 'MAZ' 'JUND' 'FOSL2' 'HCFC1' 'GABPB1_v2' 'SP5' 'ZNF143' 'THAP11' 'SAP130' 'BCL6_iso1' 'SP1' 'TFE3' 'CEBPG' 'GATAD1' 'DRAP1' 'ELF3' 'KAT8' 'GMEB2' 'PPARG_v1' 'MLX' 'NRF1' 'ZSCAN9' 'GABPA' 'TBP' 'ZNF792' 'ARID4B' '…
50	ENSG00000005187	ACSM3	chr16	20775311	chr16:20773311-20777311	5	93.2	26	20-29	['SIX4_iso1' 'PRDM10' 'KLF16' 'MYBL2' 'KDM6A' 'POLR2AphosphoS5' 'KAT8' 'THAP11' 'ZNF511' 'HNF1A' 'FOXA1' 'ASH2L' 'ELF3' 'SLC30A9' 'PPARG_v1' 'RXRA' 'NFYC' 'PROX1' 'HMGXB3' 'SP5' 'SAP130' 'MAX' 'MXD4' 'CEBPG' 'CEBPA' 'CEBPB']
51	ENSG00000005194	CIAPIN1	chr16	57481369	chr16:57479369-57483369	62.5	12.8	97	70-99	['ASH2L' 'MBD1_v1' 'MBD1_v2' 'PBX2' 'SIN3B' 'ZC3H4' 'ZNF511' 'MAZ' 'POLR2A' 'CEBPD' 'POLR2AphosphoS5' 'ZSCAN9' 'SOX13_iso1' 'ZCCHC11' 'MIER3' 'PPARG_v1' 'TFAP4' 'GATAD2A' 'MLX' 'KLF16' 'CHD2' 'BRCA1' 'KLF11' 'ZBTB26' 'SIX4_iso1' 'RCOR1' 'CREM' 'ZBTB33' 'HMGXB3' 'ETV4' 'ZFP1_v1' 'TBL1XR1' 'MXI1' 'MAX' 'ELF3' 'KMT2B' 'ZNF580' 'CREB1' 'KLF6_v2' 'KLF9' 'RXRB' 'DMAP1' 'ZNF335' 'ARID4B' 'GABPA' 'DRAP1'…
52	ENSG00000005206	SPPL2B	chr19	2328628	chr19:2326628-2330628	16.8	3.4	38	30-39	['SIN3B' 'KDM2A' 'ASH2L' 'TBP' 'DMAP1' 'SIN3A' 'POLR2AphosphoS5' 'KAT8' 'YY1' 'ZGPAT' 'FOXA3' 'POLR2A' 'ZHX2' 'NR2F6' 'TAF1' 'MAX' 'MXD4' 'GATAD1' 'SP1' 'ELF3' 'CHD2' 'DRAP1' 'NR2F1' 'KLF10' 'GABPB1_v2' 'THAP11' 'NRF1' 'ERF' 'ATF3' 'NR2C2' 'UBP1' 'MBD1_v2' 'ARID4B' 'ZBTB7A' 'MXI1' 'MXD3_v1' 'RXRB' 'SAP130']
53	ENSG00000005302	MSL3	chrX	11776277	chrX:11774277-11778277	4.6	6	21	20-29	['FOXO1' 'SAP130' 'GABPA' 'GABPB1_v2' 'THAP11' 'NRF1' 'ARID4B' 'POLR2AphosphoS5' 'RFX3_iso1' 'HCFC1' 'ZNF143' 'KLF10' 'PBX2' 'NFYC' 'CREM' 'SP2' 'CREB1' 'FOXK1' 'ATF1' 'GATAD1' 'SRF']
54	ENSG00000005339	CREBBP	chr16	3930121	chr16:3928121-3932121	12.2	7.4	18	10-19	['SAP130' 'ARID4B' 'SIN3A' 'CTCF' 'YY1' 'ARID3A' 'ZNF384' 'MAZ' 'HNF4G' 'SP5' 'SP1' 'GMEB2' 'ZNF281' 'MAX' 'KLF16' 'TAF1' 'POLR2AphosphoS5' 'POLR2A']
55	ENSG00000005469	CROT	chr7	86974950	chr7:86972950-86976950	5.2	18.2	53	50-69	['KDM3A' 'ASH2L' 'HMGXB4' 'SAP130' 'KLF9' 'KDM2A' 'KAT8' 'ZBTB7A' 'ZNF48' 'ZNF580' 'ZNF219' 'POLR2AphosphoS5' 'CBX5' 'CREB1' 'ATF1' 'ZGPAT' 'KLF6_v2' 'MXD4' 'UBP1' 'SSRP1' 'NRF1' 'CREM' 'SP1' 'GABPB1_v2' 'SP5' 'NFYC' 'DRAP1' 'PBX2' 'FOS' 'SP2' 'TFE3' 'TBP' 'THAP11' 'HOMEZ' 'PPARG_v1' 'KLF11' 'MIXL1' 'TAF1' 'ARID5B' 'MAX' 'KMT2B' 'ZNF644' 'GATAD1' 'ARID4B' 'KLF16' 'MXD3_v1' 'TGIF2' 'FOXA3' 'ERF' '…
56	ENSG00000005471	ABCB4	chr7	87105019	chr7:87103019-87107019	2.8	69.3	17	10-19	['FOXA2' 'ZNF281' 'HLF' 'MXD3_v1' 'RARA' 'KDM2A' 'KLF16' 'POLR2AphosphoS5' 'ARID5B' 'POLR2A' 'THRA_iso1' 'SAP130' 'MAX' 'TAF1' 'SMAD4_iso1' 'HNF4A' 'ZBTB7A']
57	ENSG00000005486	RHBDD2	chr7	75508316	chr7:75506316-75510316	27.2	17.5	43	40-49	['DNMT3B' 'ASH2L' 'POLR2AphosphoS5' 'CEBPD' 'GABPA' 'NFYC' 'GABPB1_v2' 'RFX3_iso1' 'ZGPAT' 'SP1' 'RFX5' 'ELF3' 'FOXA3' 'SIN3A' 'MXI1' 'RAD21' 'MXD4' 'GATAD1' 'ARID4B' 'HMGXB4' 'THAP11' 'ARID5B' 'SMAD4_iso1' 'TFDP1' 'SLC30A9' 'ZNF335' 'MAX' 'YY1' 'SAP130' 'KAT8' 'ZNF219' 'KMT2B' 'TAF1' 'PPARG_v1' 'POLR2A' 'KDM2A' 'MXD3_v1' 'DMAP1' 'ERF' 'TGIF2' 'KLF16' 'CEBPG' 'CEBPB']
58	ENSG00000005700	IBTK	chr6	82957448	chr6:82955448-82959448	9.6	11.3	81	70-99	['RARA' 'ZGPAT' 'CEBPG' 'HLF' 'NFIL3' 'BCL6_iso1' 'FOXA3' 'ZNF331' 'GATAD2A' 'TGIF2' 'TBP' 'ZNF219' 'TEAD1' 'TEAD3' 'SAP130' 'SP1' 'SP5' 'PRDM10' 'ARID4B' 'POLR2A' 'KMT2B' 'BHLHE40' 'ZBTB7A' 'TAF1' 'POLR2AphosphoS5' 'MBD1_v2' 'KDM2A' 'GATA4' 'GABPB1_v2' 'SP2' 'NFYC' 'HMGXB3' 'FOS' 'IRF3' 'ATF1' 'GABPA' 'CREM' 'KLF10' 'NR2F1' 'THAP11' 'EP300' 'YY1' 'GATAD1' 'CREB1' 'DMAP1' 'PPARG_v1' 'NR2F6' 'MAFF…
59	ENSG00000005801	ZNF195	chr11	3400448	chr11:3398448-3402448	13.3	3.6	49	40-49	['JUN' 'HLF' 'JUND' 'NFIL3' 'HMGXB4' 'MYBL2' 'ZNF48' 'KLF6_v2' 'NFIC' 'ZGPAT' 'UBP1' 'KDM2A' 'MXD3_v1' 'ZFP64' 'KAT7' 'POLR2AphosphoS5' 'HBP1' 'SIN3A' 'KAT8' 'HCFC1' 'SMAD4_iso1' 'POLR2A' 'THAP11' 'DMAP1' 'GATAD1' 'GABPB1_v2' 'TAF1' 'KLF10' 'KMT2B' 'ZNF219' 'ERF' 'SOX13_iso1' 'ELF3' 'TBP' 'SAP130' 'ARID4B' 'GABPA' 'SLC30A9' 'BHLHE40' 'MAX' 'CREB1' 'FOS' 'DRAP1' 'USF2' 'NFYC' 'SP1' 'PBX2' 'FOXA3' …
60	ENSG00000005810	MYCBP2	chr13	77901177	chr13:77899177-77903177	13.7	7.8	83	70-99	['BHLHE40' 'CTCF' 'YY1' 'KAT7' 'ASH2L' 'ZNF544_iso1' 'MXD3_v1' 'POLR2A' 'TAF1' 'POLR2AphosphoS5' 'GATA4' 'NRF1' 'ZNF644' 'THAP11' 'FOXK1' 'KLF16' 'ZNF792' 'KDM2A' 'MAZ' 'GABPB1_v2' 'THRA_iso1' 'TFE3' 'SOX5' 'ZBTB7A' 'DRAP1' 'ZNF580' 'ZNF331' 'SP1' 'CBX5' 'HMGXB3' 'GATAD1' 'ZNF281' 'RARA' 'SOX13_iso1' 'CHD2' 'SAP130' 'KMT2B' 'FOXA3' 'HOMEZ' 'MIER3' 'ZBTB26' 'MXI1' 'RXRB' 'ARID4B' 'MYBL2' 'TEAD1' '…
61	ENSG00000005812	FBXL3	chr13	77601331	chr13:77599331-77603331	9.8	16	28	20-29	['ZNF384' 'GABPA' 'SIN3A' 'ARID4B' 'SAP130' 'CEBPA' 'TGIF2' 'CEBPG' 'ARID5B' 'ASH2L' 'ZNF219' 'FOXA1' 'FOXA3' 'MXI1' 'SMAD4_iso1' 'MAX' 'FOXA2' 'TBP' 'ERF' 'MAZ' 'POLR2A' 'POLR2AphosphoS5' 'YY1' 'TAF1' 'SP5' 'SP1' 'KMT2B' 'ZNF335']
62	ENSG00000005882	PDK2	chr17	48172695	chr17:48170695-48174695	8.9	26.7	93	70-99	['SSRP1' 'KDM6A' 'ARID4B' 'TCF25' 'ERF' 'ZNF48' 'ZNF143' 'RAD21' 'SAP130' 'HOMEZ' 'GATAD2A' 'RREB1_iso2' 'CTCF' 'ZNF652' 'FOXA3' 'GATAD1' 'SOX13_iso1' 'TEAD1' 'MIER2' 'MIXL1' 'HMGXB4' 'SMC3' 'RCOR1' 'CREM' 'DMAP1' 'ATF1' 'HNF4G' 'GABPA' 'ZNF219' 'HMG20B_v2' 'ZNF544_iso1' 'HDAC2' 'ZSCAN9' 'KLF16' 'ELF3' 'GMEB2' 'KDM3A' 'THAP11' 'MXD3_v1' 'HMGXB3' 'SMAD4_iso1' 'UBP1' 'SP1' 'PPARG_v1' 'ZFP64' 'MIER3…
63	ENSG00000005889	ZFX	chrX	24169807	chrX:24167807-24171807	4.9	6	28	20-29	['POLR2A' 'FOXA1' 'FOXA2' 'MAZ' 'RUVBL1' 'YY1' 'ASH2L' 'FOXA3' 'ZHX2' 'TAF1' 'THAP11' 'ERF' 'GABPA' 'KDM2A' 'TFE3' 'ELF3' 'POLR2AphosphoS5' 'HMGXB4' 'CTCF' 'KAT8' 'GABPB1_v2' 'ARID5B' 'GATAD2A' 'RAD21' 'ARID4B' 'MXD3_v1' 'SAP130' 'KLF16']
64	ENSG00000005893	LAMP2	chrX	119603204	chrX:119601204-119605204	58	144.1	26	20-29	['KMT2B' 'GABPA' 'BCL6_iso1' 'KAT8' 'GABPB1_v2' 'MXD4' 'ZGPAT' 'ELF3' 'ARID4B' 'SAP130' 'THAP11' 'GATAD1' 'CEBPA' 'TAF1' 'POLR2A' 'POLR2AphosphoS5' 'FOXA3' 'KLF16' 'TBP' 'CREM' 'TFE3' 'SP1' 'NFYC' 'DRAP1' 'CREB1' 'SP5']
65	ENSG00000006007	GDE1	chr16	19533450	chr16:19531450-19535450	37.1	12.5	117	100-177	['PROX1' 'HBP1' 'RARA' 'FOXP1' 'GABPA' 'UBP1' 'ASH2L' 'JARID2_iso1' 'ZNF7_iso2' 'ZGPAT' 'ZNF3' 'PRDM10' 'MXD3_v1' 'RXRB' 'TGIF2' 'KLF10' 'MIER2' 'ZNF48' 'POLR2A' 'KDM2A' 'ZNF335' 'DMAP1' 'KAT7' 'GATAD2A' 'SIN3A' 'THRA_iso1' 'KDM3A' 'KMT2B' 'MXD4' 'GABPB1_v2' 'CEBPD' 'HMG20B_v2' 'SAP130' 'GATA4' 'FOXK1' 'MIXL1' 'ARID4B' 'ZNF331' 'HMGXB4' 'TAF1' 'ERF' 'MBD1_v2' 'KAT8' 'KLF16' 'RERE' 'PPARG_v1' 'NR2…
66	ENSG00000006015	C19orf60	chr19	18699494	chr19:18697494-18701494	6.5	6.8	86	70-99	['POLR2A' 'ERF' 'KMT2B' 'ZNF219' 'CEBPB' 'HLF' 'CEBPA' 'CEBPG' 'ZBTB7A' 'SP2' 'RAD21' 'CTCF' 'ZNF3' 'GATAD2A' 'KAT8' 'ZNF12' 'GABPA' 'HMGXB4' 'MIER3' 'KDM2A' 'ZNF331' 'SAP130' 'ZNF143' 'HMG20B_v2' 'KDM3A' 'TGIF2' 'FOXO1' 'KDM6A' 'FOXK1' 'THRA_iso1' 'ZNF48' 'ELF3' 'RXRB' 'THAP11' 'GABPB1_v2' 'GATAD1' 'SMAD4_iso1' 'CBX5' 'MBD1_v2' 'NRF1' 'TEAD1' 'RCOR1' 'BCL6_iso1' 'RREB1_iso2' 'TFDP1' 'FOXA3' 'ARI…
67	ENSG00000006042	TMEM98	chr17	31254927	chr17:31252927-31256927	84.7	14	42	40-49	['NFYC' 'TFAP4' 'DRAP1' 'NR2F6' 'ZBTB26' 'TFE3' 'ZNF644' 'MLX' 'ARID5B' 'NFIL3' 'HNF4G' 'HNF4A' 'RARA' 'FOXA1' 'ETV4' 'MAX' 'SMAD4_iso1' 'FOXA2' 'PRDM10' 'PROX1' 'HOMEZ' 'ARID4B' 'SAP130' 'TEAD3' 'GATAD2A' 'RXRB' 'ZMYM3' 'FOXP1' 'FOXA3' 'DMAP1' 'RREB1_iso2' 'ZNF335' 'BCL6_iso1' 'MIER2' 'THAP11' 'ZGPAT' 'RCOR2' 'HMGXB3' 'KDM2A' 'ZNF143' 'TAF1' 'POLR2AphosphoS5']
68	ENSG00000006062	MAP3K14	chr17	43394414	chr17:43392414-43396414	2.1	4.3	60	50-69	['ZNF384' 'RREB1_iso2' 'ASH2L' 'KDM2A' 'SMAD4_iso1' 'ERF' 'RAD21' 'MAX' 'HDAC2' 'HBP1' 'KLF6_v2' 'SIN3A' 'POLR2A' 'CEBPD' 'POLR2AphosphoS5' 'TAF1' 'RXRB' 'SP5' 'SP1' 'USF2' 'ELF3' 'NRF1' 'FOS' 'THAP11' 'HOMEZ' 'ZSCAN9' 'CREM' 'GABPB1_v2' 'TFDP1' 'RFXANK' 'SP2' 'FOXA3' 'MLX' 'NFYC' 'CREB1' 'ZNF792' 'KAT8' 'RFX5' 'ZNF511' 'SLC30A9' 'PBX2' 'CEBPG' 'GABPA' 'CHD2' 'SRF' 'DRAP1' 'ZCCHC11' 'KLF9' 'ZNF33…
69	ENSG00000006125	AP2B1	chr17	33914281	chr17:33912281-33916281	50.4	19	95	70-99	['ASH2L' 'ATF3' 'SOX5' 'JUN' 'UBP1' 'ZNF48' 'RFX5' 'CREB1' 'GMEB2' 'KDM1A' 'ZHX3_iso1' 'SIN3B' 'MIER3' 'JUND' 'KLF10' 'ATF1' 'SRF' 'CBX5' 'KAT8' 'KLF9' 'MBD1_v2' 'CREM' 'SMAD4_iso1' 'BRCA1' 'ZNF544_iso1' 'GATAD1' 'ELF3' 'PRDM10' 'CEBPG' 'TFE3' 'THRA_iso1' 'ZGPAT' 'HBP1' 'KLF6_v2' 'HCFC1' 'NR3C1' 'KDM2A' 'TBP' 'ZBTB21' 'TBL1XR1' 'ZSCAN9' 'FOXA3' 'FOXK1' 'PPARG_v1' 'ZNF219' 'ZHX2' 'YY1' 'DRAP1' 'GA…
70	ENSG00000006194	ZNF263	chr16	3333486	chr16:3331486-3335486	17.5	9.1	75	70-99	['HLF' 'MAFK' 'ZBTB21' 'CREB1' 'ERF' 'MBD1_v1' 'SAP130' 'ZNF219' 'TFDP1' 'ZGPAT' 'SIN3B' 'SIN3A' 'DMAP1' 'ZNF580' 'POLR2AphosphoS5' 'POLR2A' 'NRF1' 'HCFC1' 'TAF1' 'MYC' 'MXI1' 'ZNF143' 'SUZ12' 'USF1' 'KLF10' 'MAX' 'SLC30A9' 'TEAD1' 'YY1' 'SMAD4_iso1' 'ZNF335' 'THAP11' 'GABPB1_v2' 'FOXA3' 'RUVBL1' 'KDM2A' 'KMT2B' 'ZFP64' 'MXD4' 'GMEB2' 'TGIF2' 'KLF6_v2' 'GATA4' 'ZNF281' 'TBP' 'DRAP1' 'FOS' 'NFYC' …
71	ENSG00000006210	CX3CL1	chr16	57406413	chr16:57404413-57408413	42.9	7.8	138	100-177	['EP300' 'HNF4G' 'RFX3_iso1' 'TEAD3' 'RAD21' 'ZNF189' 'MAZ' 'HMGXB4' 'KDM3A' 'DRAP1' 'MIXL1' 'NFYC' 'ZKSCAN8' 'SP5' 'TBP' 'KLF6_v2' 'TBL1XR1' 'CTCF' 'PPARG_v1' 'ETV4' 'POLR2A' 'ARID5B' 'ZNF219' 'MXD3_v1' 'MIER2' 'CEBPD' 'TAF1' 'BCL6_iso1' 'GATA4' 'ASH2L' 'ZNF48' 'POLR2AphosphoS5' 'ZNF644' 'DMAP1' 'ATF1' 'MYBL2' 'BRD4' 'ZBTB7A' 'UBP1' 'HNF4A' 'KMT2B' 'CREM' 'ZNF335' 'KDM6A' 'PRDM10' 'GABPB1_v2' 'A…
72	ENSG00000006282	SPATA20	chr17	48624561	chr17:48622561-48626561	38	4.3	75	70-99	['BCL6_iso1' 'MIER2' 'CEBPG' 'ZNF143' 'BHLHE40' 'MBD1_v1' 'CEBPA' 'RAD21' 'NFIL3' 'CTCF' 'GATAD2A' 'TFE3' 'ZNF331' 'RXRB' 'PRDM10' 'SMAD4_iso1' 'KLF9' 'ZCCHC11' 'ZKSCAN8' 'MXD3_v1' 'KLF16' 'PPARG_v1' 'RFXANK' 'MIXL1' 'NR2F6' 'TCF25' 'FOXA3' 'SP5' 'ZNF219' 'KDM3A' 'ZBTB7A' 'GABPA' 'KLF6_v2' 'ERF' 'ARID5B' 'RREB1_iso2' 'MIER3' 'ARID4B' 'ZNF511' 'KDM2A' 'GATAD1' 'KDM6A' 'ZNF792' 'ZGPAT' 'SP1' 'JARID…
73	ENSG00000006327	TNFRSF12A	chr16	3070312	chr16:3068312-3072312	40.4	23	74	70-99	['GATAD1' 'NR2F6' 'SP1' 'SMAD4_iso1' 'THAP11' 'SAP130' 'NFIA_v1' 'CTCF' 'RAD21' 'HLF' 'ARID4B' 'ZNF3' 'HBP1' 'SP5' 'MXI1' 'TAF1' 'SLC30A9' 'POLR2AphosphoS5' 'ZNF48' 'ERF' 'KLF6_v2' 'MXD3_v1' 'NFIC' 'POLR2A' 'MAX' 'MXD4' 'TFDP1' 'KLF16' 'USF2' 'DMAP1' 'GABPA' 'HMGXB4' 'ETV4' 'TBL1XR1' 'KDM2A' 'GATAD2A' 'FOXP1' 'GABPB1_v2' 'KAT8' 'TEAD3' 'TEAD4' 'PRDM10' 'NCoA2' 'HMG20B_v2' 'TEAD1' 'ZNF335' 'CREM' …
74	ENSG00000006451	RALA	chr7	39663161	chr7:39661161-39665161	22.1	10.6	38	30-39	['RFX5' 'HMGXB3' 'DMAP1' 'YY1' 'PRDM10' 'HBP1' 'ERF' 'ZNF48' 'UBP1' 'POLR2A' 'MAX' 'TBP' 'MBD1_v2' 'POLR2AphosphoS5' 'REST' 'TAF1' 'MIXL1' 'ZGPAT' 'GATAD1' 'SIN3A' 'TFAP4' 'MAZ' 'KAT8' 'KMT2B' 'ARID4B' 'GABPA' 'SP5' 'NR2C2' 'GABPB1_v2' 'THAP11' 'HCFC1' 'SAP130' 'KLF10' 'HMGXB4' 'MXD4' 'ASH2L' 'CEBPG' 'CEBPA']
75	ENSG00000006453	BAIAP2L1	chr7	98030427	chr7:98028427-98032427	18.4	9.9	26	20-29	['GABPA' 'MAFK' 'BACH1' 'SAP130' 'ZBTB7A' 'MAX' 'POLR2A' 'TAF1' 'MAZ' 'SP1' 'ZGPAT' 'SP5' 'GABPB1_v2' 'TEAD3' 'RARA' 'FOXA3' 'THAP11' 'ARID5B' 'NR2F6' 'RAD21' 'CTCF' 'SMAD4_iso1' 'ZNF143' 'HMGXB4' 'KLF16' 'GATAD2A']
76	ENSG00000006530	AGK	chr7	141251077	chr7:141249077-141253077	15.3	6.2	64	50-69	['CEBPB' 'CEBPA' 'NFIA_v1' 'CEBPG' 'ZGPAT' 'ZNF143' 'ZBTB26' 'MIXL1' 'MAX' 'KDM3A' 'ZFP64' 'KLF16' 'TEAD3' 'MBD1_v1' 'CHD2' 'MBD1_v2' 'ZKSCAN8' 'KAT8' 'SAP130' 'KLF10' 'KLF6_v2' 'SP1' 'ASH2L' 'YY1' 'MLX' 'EP300' 'CEBPD' 'RCOR1' 'ZHX2' 'KMT2B' 'ERF' 'SIN3B' 'GATAD2A' 'TEAD1' 'MXD3_v1' 'HCFC1' 'KDM2A' 'ARID4B' 'THRA_iso1' 'ZNF219' 'CBX5' 'HOMEZ' 'THAP11' 'MXD4' 'DMAP1' 'ZNF331' 'GABPB1_v2' 'GATAD1'…
77	ENSG00000006534	ALDH3B1	chr11	67776047	chr11:67774047-67778047	9.3	1.8	32	30-39	['USF1' 'USF2' 'ZNF3' 'ZMYM3' 'KDM1A' 'NFIA_v1' 'MLX' 'CTCF' 'CEBPA' 'TFDP1' 'HBP1' 'ZNF792' 'ZNF219' 'SP5' 'ZNF331' 'CEBPG' 'TFE3' 'DMAP1' 'ZNF544_iso1' 'ZFP64' 'DRAP1' 'MXD3_v1' 'TBP' 'ARID4B' 'ZGPAT' 'NFIL3' 'POLR2A' 'KAT8' 'KDM2A' 'ZNF580' 'SAP130' 'PRDM10']
78	ENSG00000006576	PHTF2	chr7	77428108	chr7:77426108-77430108	5.3	3.2	60	50-69	['MAX' 'ARID4B' 'THAP11' 'TEAD3' 'ZCCHC11' 'SAP130' 'ASH2L' 'USF1' 'DMAP1' 'USF2' 'POLR2AphosphoS5' 'ELF3' 'ETV4' 'GABPA' 'GABPB1_v2' 'GATAD1' 'CREM' 'KAT8' 'KLF11' 'ATF1' 'CREB1' 'CEBPZ' 'IRF3' 'SP2' 'SP1' 'NFYC' 'FOS' 'SP5' 'DRAP1' 'TBP' 'PBX2' 'KLF10' 'CHD2' 'SREBF1' 'MAZ' 'TFDP1' 'KMT2B' 'CEBPG' 'ZNF281' 'NRF1' 'SOX13_iso1' 'MXI1' 'TAF1' 'SMAD4_iso1' 'KLF16' 'KLF6_v2' 'GATAD2A' 'ARID5B' 'KDM2…
79	ENSG00000006607	FARP2	chr2	242295710	chr2:242293710-242297710	13.8	7.3	53	50-69	['MAFF' 'MAFK' 'SIX4_iso1' 'HNF1A' 'KLF11' 'MXI1' 'TBP' 'SAP130' 'ARID4B' 'TGIF2' 'MYBL2' 'MAX' 'HBP1' 'USF2' 'KMT2B' 'ERF' 'UBP1' 'SSRP1' 'GATAD1' 'ZNF792' 'ZGPAT' 'DMAP1' 'ZNF331' 'CHD2' 'CEBPG' 'KDM2A' 'POLR2AphosphoS5' 'POLR2A' 'ZBTB26' 'GABPB1_v2' 'TAF1' 'FOXA3' 'SP1' 'THAP11' 'SOX13_iso1' 'DRAP1' 'HMG20B_v2' 'NFYC' 'GMEB2' 'TFDP1' 'ELF3' 'CEBPD' 'ZNF219' 'GATA4' 'ZNF544_iso1' 'REST' 'ZNF48'…
80	ENSG00000006625	GGCT	chr7	30544452	chr7:30542452-30546452	58.5	17.8	55	50-69	['ZNF7_iso2' 'ASH2L' 'DMAP1' 'KDM2A' 'POLR2A' 'ZNF219' 'ZNF48' 'POLR2AphosphoS5' 'SIN3A' 'KAT8' 'ZGPAT' 'ARID4B' 'TBP' 'KMT2B' 'SAP130' 'MAX' 'TAF1' 'MXD4' 'GATAD2A' 'HMGXB4' 'TFDP1' 'GABPB1_v2' 'FOS' 'KLF10' 'KLF11' 'HMGXB3' 'MAZ' 'ELF3' 'HOMEZ' 'NFYC' 'RFX5' 'SP2' 'CREM' 'MXI1' 'THAP11' 'GABPA' 'CREB1' 'CEBPG' 'CEBPA' 'CEBPB' 'NRF1' 'DRAP1' 'GATAD1' 'SSRP1' 'ERF' 'ETV4' 'MBD1_v2' 'KLF16' 'USF2'…
81	ENSG00000006652	IFRD1	chr7	112063225	chr7:112061225-112065225	40.7	12.6	52	50-69	['EP300' 'ZNF281' 'GABPA' 'FOXA3' 'TCF7' 'ZNF219' 'CEBPA' 'ASH2L' 'TEAD4' 'TEAD1' 'KDM6A' 'TEAD3' 'RAD21' 'JUND' 'TFE3' 'NFE2L2' 'HMG20A' 'MAZ' 'KLF16' 'MAFF' 'ELF3' 'ZNF12' 'BACH1' 'SOX5' 'KDM2A' 'MAFK' 'THAP11' 'SOX13' 'ARID5B' 'SAP130' 'SOX13_iso1' 'FOSL2' 'ZGPAT' 'HBP1' 'RARA' 'SMAD4_iso1' 'GATAD2A' 'RXRB' 'FOXK1' 'SIN3A' 'NFIA_v1' 'BCL6_iso1' 'KAT8' 'ZNF644' 'ZNF580' 'THRA_iso1' 'RXRA' 'THRB…
82	ENSG00000006695	COX10	chr17	13972718	chr17:13970718-13974718	15.2	5.3	70	70-99	['ZMYM3' 'ZSCAN9' 'TGIF2' 'ZNF792' 'ELF3' 'MXD4' 'TFDP1' 'TEAD1' 'ARID4B' 'SAP130' 'FOXK1' 'MXI1' 'TFE3' 'HMGXB4' 'SMAD4_iso1' 'ZNF335' 'PRDM10' 'DRAP1' 'POLR2AphosphoS5' 'GATAD2A' 'RARA' 'KLF9' 'MIXL1' 'FOXA3' 'THAP11' 'SP1' 'GABPB1_v2' 'ZHX2' 'KLF10' 'SOX13_iso1' 'CREB1' 'KAT8' 'HCFC1' 'ZNF281' 'ATF1' 'NFYC' 'ETV4' 'ARID5B' 'KDM3A' 'CREM' 'UBP1' 'SP5' 'HMGXB3' 'GABPA' 'KDM2A' 'NR2C2' 'ZGPAT' 'Z…
83	ENSG00000006704	GTF2IRD1	chr7	73868119	chr7:73866119-73870119	17.7	1.4	29	20-29	['DRAP1' 'NFYC' 'BACH1' 'SAP130' 'JUND' 'FOSL2' 'GATAD2A' 'ZGPAT' 'ELF3' 'RUVBL1' 'GABPA' 'SMAD4_iso1' 'USF1' 'USF2' 'MXI1' 'POLR2AphosphoS5' 'POLR2A' 'TFAP4' 'HNF4G' 'NR2F6' 'ZBTB7A' 'ZHX3_iso1' 'PPARG_v1' 'HMGXB3' 'TAF1' 'BHLHE40' 'NFIA_v1' 'KLF6_v2' 'HNF4A']
84	ENSG00000006712	PAF1	chr19	39881679	chr19:39879679-39883679	45.8	19	64	50-69	['ZBTB21' 'MAX' 'YY1' 'GATAD2A' 'DMAP1' 'ASH2L' 'RFXANK' 'HMGXB4' 'KDM2A' 'ZGPAT' 'UBP1' 'KDM3A' 'ZNF580' 'ARID4B' 'PRDM10' 'FOXK1' 'POLR2AphosphoS5' 'SAP130' 'ZNF335' 'CREB1' 'GATAD1' 'ZNF143' 'HCFC1' 'SUZ12' 'KLF10' 'THAP11' 'CHD2' 'ATF1' 'CREM' 'SP2' 'FOS' 'SP1' 'NFYC' 'PBX2' 'IRF3' 'JUND' 'JUN' 'HLF' 'CEBPZ' 'CEBPA' 'SRF' 'NFIL3' 'CEBPB' 'CEBPG' 'RFX5' 'DRAP1' 'GMEB2' 'TBP' 'MIXL1' 'GABPA' 'K…
85	ENSG00000006715	VPS41	chr7	38948800	chr7:38946800-38950800	14	13.7	40	40-49	['ZNF792' 'ASH2L' 'GATA4' 'KLF6_v2' 'POLR2A' 'TAF1' 'ARID5B' 'ZEB1' 'FOXA3' 'DMAP1' 'SIN3A' 'SIN3B' 'POLR2AphosphoS5' 'RXRB' 'YY1' 'GATAD1' 'ARID4B' 'ZNF219' 'SAP130' 'BHLHE40' 'KDM2A' 'DRAP1' 'TFE3' 'KMT2B' 'USF1' 'GABPB1_v2' 'CEBPA' 'USF2' 'ATF3' 'KAT8' 'CREM' 'SUZ12' 'ZGPAT' 'GABPA' 'ELF3' 'THAP11' 'HCFC1' 'ZNF143' 'KLF10' 'CREB1']
86	ENSG00000006744	ELAC2	chr17	12921381	chr17:12919381-12923381	36	15.9	47	40-49	['KMT2B' 'DMAP1' 'ASH2L' 'MXD4' 'SIN3A' 'KAT7' 'TAF1' 'POLR2A' 'BHLHE40' 'POLR2AphosphoS5' 'MAX' 'TBP' 'USF2' 'RFX5' 'USF1' 'NFYC' 'FOS' 'ARID4B' 'PBX2' 'FOXO1' 'TGIF2' 'FOXK1' 'ZGPAT' 'SP1' 'SP2' 'RXRB' 'GABPB1_v2' 'ZNF143' 'SAP130' 'CREM' 'ELF3' 'ETV4' 'KLF10' 'KLF16' 'THAP11' 'HCFC1' 'KAT8' 'CREB1' 'ATF1' 'RARA' 'GABPA' 'SOX5' 'ZNF580' 'GATAD1' 'MIER3' 'BCL6_iso1' 'DRAP1']
87	ENSG00000006756	ARSD	chrX	2847392	chrX:2845392-2849392	2.7	20.8	30	30-39	['TFDP1' 'ZNF12' 'PPARG_v1' 'FOXA1' 'HOMEZ' 'HLF' 'CEBPA' 'CEBPB' 'HNF4G' 'NFYC' 'RFX5' 'SREBF1' 'DRAP1' 'POLR2A' 'POLR2AphosphoS5' 'PROX1' 'GABPA' 'SMAD4_iso1' 'SP5' 'SP1' 'SOX13_iso1' 'TAF1' 'THAP11' 'GABPB1_v2' 'SAP130' 'ETV4' 'ARID4B' 'DMAP1' 'ZC3H4' 'NRF1']
88	ENSG00000006757	PNPLA4	chrX	7895780	chrX:7893780-7897780	26	20.6	36	30-39	['MAFK' 'RAD21' 'MAFF' 'CTCF' 'SMC3' 'ZGPAT' 'PBX2' 'NFYC' 'KDM2A' 'TAF1' 'NRF1' 'SAP130' 'JUND' 'KAT8' 'JUN' 'GATAD1' 'THAP11' 'ATF1' 'CREB1' 'CREM' 'DRAP1' 'TBP' 'POLR2A' 'GMEB2' 'POLR2AphosphoS5' 'DMAP1' 'MAX' 'GABPA' 'GABPB1_v2' 'NR2C2' 'ASH2L' 'KMT2B' 'THRB' 'KDM6A' 'KDM1A' 'ZMYM3']
89	ENSG00000006831	ADIPOR2	chr12	1800246	chr12:1798246-1802246	40.7	54.2	74	70-99	['NFIA_v1' 'ZNF219' 'ZNF12' 'HBP1' 'POLR2A' 'GATAD2A' 'RXRB' 'POLR2AphosphoS5' 'SIX4_iso1' 'ZNF511' 'HOMEZ' 'MXD3_v1' 'CEBPG' 'ARID5B' 'ZSCAN9' 'DMAP1' 'MLX' 'ZNF143' 'SAP130' 'ETV4' 'THRA_iso1' 'KAT8' 'TBP' 'HCFC1' 'CBX5' 'DRAP1' 'KLF6_v2' 'ARID4B' 'KLF10' 'ATF1' 'GABPA' 'THAP11' 'FOXP1' 'NRF1' 'ZNF331' 'ZGPAT' 'TEAD3' 'ERF' 'CREB1' 'ZBTB26' 'CREM' 'ZNF580' 'GABPB1_v2' 'FOXA3' 'ZHX2' 'MIER3' 'GA…
90	ENSG00000007047	MARK4	chr19	45754841	chr19:45752841-45756841	10.9	4.2	3	1-4	['ZMYM3' 'ZNF48' 'ZBTB7A']
91	ENSG00000007062	PROM1	chr4	16085623	chr4:16083623-16087623	1.3	1	6	5-9	['ZBTB33' 'CHD2' 'BRCA1' 'BCL6_iso1' 'EZH2' 'RAD21']
92	ENSG00000007080	CCDC124	chr19	18043823	chr19:18041823-18045823	102.4	12.5	80	70-99	['ATF3' 'ZCCHC11' 'MBD1_v1' 'CBX5' 'SMC3' 'CTCF' 'RAD21' 'ZNF143' 'THRB' 'ZNF384' 'HMGXB4' 'GATAD2A' 'KDM3A' 'ARID4B' 'KDM2A' 'THRA_iso1' 'TEAD3' 'TFE3' 'RXRB' 'MXD3_v1' 'MBD1_v2' 'MXI1' 'ZKSCAN8' 'KDM6A' 'NPAS2_iso2' 'SAP130' 'TGIF2' 'USF1' 'MXD4' 'ZHX3_iso1' 'THAP11' 'MYC' 'USF2' 'MAX' 'GABPA' 'NFIL3' 'E2F7_iso1' 'TEAD1' 'NFYC' 'ZNF792' 'ZNF219' 'ERF' 'ZHX2' 'DMAP1' 'NR3C1' 'RCOR1' 'YY1' 'HNF1A…
93	ENSG00000007168	PAFAH1B1	chr17	2496922	chr17:2494922-2498922	18.8	15.9	33	30-39	['RXRB' 'ASH2L' 'KLF16' 'KMT2B' 'MYBL2' 'ARID4B' 'KLF6_v2' 'SAP130' 'ERF' 'MXD3_v1' 'KAT8' 'RARA' 'BHLHE40' 'POLR2A' 'HBP1' 'POLR2AphosphoS5' 'MBD1_v2' 'ARID5B' 'DMAP1' 'FOXA3' 'MAX' 'TFDP1' 'MXI1' 'ZNF331' 'TAF1' 'SMAD4_iso1' 'NRF1' 'THAP11' 'ZGPAT' 'GABPB1_v2' 'CEBPD' 'YY1' 'KLF11']
94	ENSG00000007202	KIAA0100	chr17	26972173	chr17:26970173-26974173	32.1	4.7	52	50-69	['GABPA' 'RAD21' 'CTCF' 'SMC3' 'HMGXB4' 'THAP11' 'SIN3A' 'SAP130' 'ARID4B' 'ZNF219' 'TGIF2' 'ERF' 'KLF6_v2' 'ASH2L' 'YY1' 'NRF1' 'ZNF143' 'NFYC' 'GATAD1' 'TEAD3' 'ZNF331' 'SP1' 'KLF10' 'TFDP1' 'KMT2B' 'ELF3' 'SP5' 'KDM2A' 'DRAP1' 'GABPB1_v2' 'MAX' 'ZNF792' 'MAZ' 'GMEB2' 'DMAP1' 'MXD4' 'ARID5B' 'RXRB' 'KAT8' 'TAF1' 'NR2F6' 'REST' 'POLR2AphosphoS5' 'MXD3_v1' 'PRDM10' 'ZGPAT' 'ZBTB7A' 'POLR2A' 'ZNF3…
95	ENSG00000007255	TRAPPC6A	chr19	45681485	chr19:45679485-45683485	9.4	15.6	62	50-69	['KDM2A' 'ZGPAT' 'ZNF580' 'MXD4' 'KLF6_v2' 'ZKSCAN8' 'RUVBL1' 'TAF1' 'POLR2A' 'POLR2AphosphoS5' 'YY1' 'TBP' 'GATAD1' 'ELF3' 'DRAP1' 'HLF' 'HNF1A' 'ZHX2' 'JUND' 'SREBF1' 'CEBPD' 'CEBPB' 'TFAP4' 'NRF1' 'SP1' 'MXI1' 'KAT8' 'CEBPG' 'FOXK1' 'SAP130' 'MAX' 'SIN3A' 'CEBPA' 'FOXP1' 'ARID4B' 'TFE3' 'HCFC1' 'THAP11' 'GABPB1_v2' 'BHLHE40' 'HMGXB3' 'NFYC' 'ATF1' 'GABPA' 'CREB1' 'CREM' 'RFXANK' 'UBP1' 'RFX5' …
96	ENSG00000007264	MATK	chr19	3801810	chr19:3799810-3803810	1.9	1.3	0		.
97	ENSG00000007341	ST7L	chr1	113162040	chr1:113160040-113164040	1.3	2.1	58	50-69	['GABPA' 'RUVBL1' 'SMAD4_iso1' 'ARID4B' 'TAF1' 'HBP1' 'SIN3B' 'ELF3' 'TBP' 'MIER2' 'MXD4' 'YY1' 'ZHX2' 'SAP130' 'KAT8' 'GABPB1_v2' 'DMAP1' 'GATAD1' 'POLR2AphosphoS5' 'KMT2B' 'SIN3A' 'PPARG_v1' 'DRAP1' 'KLF6_v2' 'THAP11' 'ETV4' 'POLR2A' 'ZGPAT' 'ASH2L' 'GMEB2' 'CREM' 'TCF25' 'ATF1' 'NRF1' 'PBX2' 'CREB1' 'ZNF335' 'ZBTB21' 'ARID5B' 'TEAD1' 'ZNF219' 'ZHX3_iso1' 'MYBL2' 'MAZ' 'HDAC2' 'SUZ12' 'BCL6_iso…
98	ENSG00000007376	RPUSD1	chr16	838383	chr16:836383-840383	18.8	1.7	20	20-29	['SAP130' 'MAX' 'KAT8' 'TAF1' 'NRF1' 'PBX2' 'SP1' 'NFYC' 'TFDP1' 'BHLHE40' 'GMEB2' 'POLR2AphosphoS5' 'GATAD1' 'HBP1' 'SIN3A' 'SIN3B' 'ARID4B' 'KDM2A' 'TGIF2' 'MXD4']
99	ENSG00000007384	RHBDF1	chr16	122629	chr16:120629-124629	4.4	1.3	15	10-19	['GABPB1_v2' 'GABPA' 'SAP130' 'ZBTB7A' 'JUND' 'FOSL2' 'SP5' 'TEAD3' 'ZNF143' 'RCOR1' 'TEAD1' 'ELF3' 'KDM2A' 'ZMYM3' 'RCOR2']
100	ENSG00000007392	LUC7L	chr16	279449	chr16:277449-281449	52.4	3.8	100	100-177	['MAFF' 'ARID4B' 'SAP130' 'NRF1' 'MAZ' 'ZNF281' 'HOMEZ' 'ZCCHC11' 'TAF1' 'RUVBL1' 'DNMT3B' 'UBP1' 'ZBTB7A' 'ASH2L' 'ZNF334_iso1' 'ZNF219' 'SLC30A9' 'HMGXB4' 'ZNF48' 'KLF9' 'KDM2A' 'SP5' 'MLX' 'MIXL1' 'MYBL2' 'RXRB' 'CEBPG' 'SP1' 'ARID5B' 'MIER2' 'NPAS2_iso2' 'KLF16' 'E2F7_iso1' 'MXD3_v1' 'ZKSCAN8' 'SOX13_iso1' 'DMAP1' 'BCL6_iso1' 'NFYC' 'KDM3A' 'KLF6_v2' 'ZNF12' 'ZBTB26' 'RARA' 'CEBPA' 'MXD4' 'HB…
101	ENSG00000007541	PIGQ	chr16	620003	chr16:618003-622003	7.1	2	11	10-19	['ARID4B' 'SIN3B' 'SAP130' 'SIN3A' 'GABPA' 'BCL6_iso1' 'THAP11' 'MXI1' 'GATAD1' 'GABPB1_v2' 'TAF1']
102	ENSG00000007866	TEAD3	chr6	35464861	chr6:35462861-35466861	30.7	4.3	60	50-69	['RFX5' 'ARID4B' 'NRF1' 'ASH2L' 'BCL6_iso1' 'KAT7' 'HMGXB4' 'SAP130' 'POLR2A' 'MAX' 'HNF4G' 'HNF4A' 'GABPB1_v2' 'CTCF' 'ZSCAN29_iso1' 'UBP1' 'DMAP1' 'THAP11' 'MXD3_v1' 'KLF16' 'RERE' 'TGIF2' 'KMT2B' 'SOX13_iso1' 'TFE3' 'ZNF219' 'TEAD3' 'DRAP1' 'NR2F6' 'KLF6_v2' 'DNMT3B' 'ZNF511' 'ZGPAT' 'ZNF792' 'KAT8' 'RXRB' 'TFDP1' 'ZBTB26' 'ZNF580' 'MXD4' 'KLF11' 'RARA' 'HMGXB3' 'ERF' 'ZNF12' 'PPARG_v1' 'NFYC'…
103	ENSG00000007923	DNAJC11	chr1	6761966	chr1:6759966-6763966	34.1	11.1	78	70-99	['ZNF48' 'USF1' 'MXD4' 'ASH2L' 'RUVBL1' 'KAT7' 'POLR2A' 'MXD3_v1' 'TAF1' 'TBP' 'MLX' 'DMAP1' 'SIN3B' 'POLR2AphosphoS5' 'UBP1' 'NFIL3' 'GATAD1' 'YY1' 'RXRB' 'NR2F1' 'HMGXB4' 'THRA_iso1' 'KLF10' 'KLF16' 'KDM2A' 'DRAP1' 'NR2F6' 'KAT8' 'GABPA' 'ZBTB26' 'GMEB2' 'SIN3A' 'SAP130' 'GABPB1_v2' 'PPARG_v1' 'KMT2B' 'THAP11' 'NR2C2' 'HBP1' 'RARA' 'SMAD4_iso1' 'ETV4' 'ARID4B' 'KLF6_v2' 'SP1' 'ZHX2' 'FOXA3' 'RA…
104	ENSG00000007944	MYLIP	chr6	16129316	chr6:16127316-16131316	3.3	3.1	81	70-99	['RCOR2' 'RAD21' 'CTCF' 'ARID5B' 'GATAD2A' 'HMGXB4' 'ZBTB7A' 'MAX' 'NR2F6' 'ZNF219' 'ZNF143' 'ZNF335' 'ELF3' 'MAZ' 'KLF10' 'SP2' 'CHD2' 'NFYC' 'ZNF281' 'FOS' 'RXRB' 'DRAP1' 'TBP' 'SP5' 'SP1' 'ERF' 'ARID4B' 'ZNF792' 'ZCCHC11' 'BCL6_iso1' 'MIER3' 'THAP11' 'MYBL2' 'CEBPD' 'ZBTB26' 'GABPB1_v2' 'ZNF48' 'ZSCAN9' 'POLR2AphosphoS5' 'SMAD4_iso1' 'ZKSCAN8' 'KLF16' 'REST' 'RARA' 'KDM2A' 'MIXL1' 'SOX13_iso1'…
105	ENSG00000008018	PSMB1	chr6	170862417	chr6:170860417-170864417	511.6	149.2	127	100-177	['KAT8' 'SIN3B' 'KDM6A' 'MBD1_v2' 'SSRP1' 'ZNF281' 'UBP1' 'KDM2A' 'ZSCAN9' 'ZNF580' 'ZNF48' 'KLF6_v2' 'RUVBL1' 'KDM3A' 'ASH2L' 'SIN3A' 'SMAD4_iso1' 'BCL6_iso1' 'REST' 'DMAP1' 'PRDM10' 'ERF' 'POLR2AphosphoS5' 'MAX' 'POLR2A' 'NRF1' 'POLR2AphosphoS2' 'RXRB' 'ZBTB26' 'MIXL1' 'HMG20B_v2' 'HBP1' 'ARID5B' 'TBL1XR1' 'TAF1' 'CEBPD' 'TGIF2' 'TFAP4' 'SAP130' 'KLF16' 'HCFC1' 'GABPB1_v2' 'TEAD3' 'ELF3' 'ZNF33…
106	ENSG00000008083	JARID2	chr6	15246526	chr6:15244526-15248526	7.9	1.5	96	70-99	['KMT2B' 'ZNF334_iso1' 'SAP130' 'MXD4' 'TAF1' 'ZBTB7A' 'HDAC2' 'FOXA3' 'REST' 'KLF6_v2' 'BHLHE40' 'FOXA1' 'RXRA' 'THRB' 'THRA_iso1' 'SMAD4_iso1' 'ZSCAN9' 'ZNF544_iso1' 'RXRB' 'HMGXB4' 'MAX' 'BCL6_iso1' 'ASH2L' 'POLR2A' 'KDM3A' 'POLR2AphosphoS5' 'NFYC' 'GATAD2A' 'ZNF281' 'ZNF219' 'NFIA_v1' 'ARID4B' 'GMEB2' 'MAZ' 'SP5' 'SOX13_iso1' 'CEBPD' 'PBX2' 'HMGXB3' 'TBP' 'SUZ12' 'CREM' 'HCFC1' 'GATAD1' 'ZNF1…
107	ENSG00000008128	CDK11A	chr1	1655791	chr1:1653791-1657791	12.6	4.7	46	40-49	['POLR2A' 'SIN3B' 'HLF' 'HNF4G' 'SMAD4_iso1' 'KMT2B' 'SIN3A' 'ATF3' 'MAX' 'KLF10' 'ARID4B' 'HCFC1' 'SRF' 'TCF25' 'SAP130' 'ATF1' 'RXRB' 'FOXK1' 'GATAD1' 'CREB1' 'GABPA' 'CREM' 'NFYC' 'NR2F6' 'NR2C2' 'KAT8' 'HMGXB3' 'PPARG_v1' 'NFIL3' 'THAP11' 'FOXA3' 'KDM2A' 'GABPB1_v2' 'ZBTB21' 'RARA' 'JUND' 'ZHX2' 'ZNF511' 'SIX4_iso1' 'ELF3' 'NRF1' 'ZNF219' 'GATAD2A' 'POLR2AphosphoS5' 'TEAD1' 'ZGPAT']
108	ENSG00000008130	NADK	chr1	1709909	chr1:1707909-1711909	49.9	22.6	29	20-29	['KLF16' 'ARID5B' 'KDM2A' 'ZNF219' 'YY1' 'NRF1' 'USF1' 'MAX' 'TFDP1' 'POLR2A' 'THAP11' 'MXD3_v1' 'USF2' 'SP5' 'DMAP1' 'MXD4' 'SOX13_iso1' 'KMT2B' 'KLF9' 'ZEB1' 'RCOR2' 'KAT8' 'HMGXB4' 'SMAD4_iso1' 'SAP130' 'CTCF' 'ZGPAT' 'ARID4B' 'NR2F6']
109	ENSG00000008256	CYTH3	chr7	6312242	chr7:6310242-6314242	2.1	1.2	17	10-19	['ZNF652' 'ATF3' 'USF1' 'USF2' 'BHLHE40' 'SP1' 'TAF1' 'NRF1' 'SAP130' 'POLR2AphosphoS5' 'GABPB1_v2' 'MAX' 'UBP1' 'ZGPAT' 'KDM2A' 'NFIA_v1' 'HLF']
110	ENSG00000008282	SYPL1	chr7	105753057	chr7:105751057-105755057	38.7	33.6	41	40-49	['MAFK' 'MAX' 'ASH2L' 'DMAP1' 'POLR2A' 'POLR2AphosphoS5' 'TFDP1' 'THAP11' 'SAP130' 'GATAD1' 'ZNF580' 'SP1' 'SP5' 'DRAP1' 'YY1' 'ZBTB26' 'ARID4B' 'TAF1' 'ZNF644' 'KDM2A' 'KLF9' 'SIN3A' 'MXD3_v1' 'RARA' 'ARID5B' 'GATAD2A' 'NFIL3' 'NRF1' 'ZNF335' 'RXRB' 'NR2F1' 'HDAC2' 'ZGPAT' 'ERF' 'KAT8' 'KLF16' 'GABPB1_v2' 'ZNF219' 'THRA_iso1' 'MYBL2' 'THRB']
111	ENSG00000008283	CYB561	chr17	61523722	chr17:61521722-61525722	1.3	4.1	17	10-19	['SIX4_iso1' 'NFYC' 'ARID4B' 'SLC30A9' 'ZBTB26' 'ERF' 'ZNF48' 'HMGXB4' 'ZNF219' 'SAP130' 'GABPB1_v2' 'THAP11' 'CTCF' 'MAX' 'ZNF143' 'RFX3_iso1' 'BHLHE40']
112	ENSG00000008294	SPAG9	chr17	49198226	chr17:49196226-49200226	26.9	17.2	85	70-99	['RARA' 'TGIF2' 'MIER2' 'REST' 'SAP130' 'ARID4B' 'GATAD1' 'CTCF' 'SIN3B' 'RAD21' 'RXRB' 'ELF3' 'NFIL3' 'GABPA' 'ASH2L' 'THAP11' 'SIN3A' 'KLF16' 'ZSCAN9' 'CBX5' 'ZBTB26' 'HOMEZ' 'GABPB1_v2' 'HBP1' 'TAF1' 'YY1' 'SP1' 'HCFC1' 'KDM2A' 'SMAD4_iso1' 'ZHX2' 'PROX1' 'DMAP1' 'CREM' 'NFYC' 'ZNF335' 'CHD2' 'USF2' 'KMT2B' 'PRDM10' 'ERF' 'TFDP1' 'MXI1' 'KAT8' 'TEAD3' 'TEAD1' 'CREB1' 'ARID5B' 'ATF1' 'SLC30A9' …
113	ENSG00000008311	AASS	chr7	121784344	chr7:121782344-121786344	6.9	17.5	47	40-49	['THRA_iso1' 'POLR2A' 'ASH2L' 'ZBTB7A' 'HMGXB4' 'MAX' 'THAP11' 'ZGPAT' 'UBP1' 'SAP130' 'FOXA3' 'KLF16' 'KDM2A' 'ZSCAN9' 'KMT2B' 'BCL6_iso1' 'FOXA1' 'CEBPA' 'CEBPB' 'CEBPG' 'ARID4B' 'NFYC' 'CREM' 'RFX5' 'RFXANK' 'ATF1' 'ZBTB21' 'CREB1' 'HOMEZ' 'ZNF48' 'ARID5B' 'ZHX2' 'KAT8' 'NR2F1' 'HNF4A' 'TEAD1' 'SMAD4_iso1' 'SP5' 'PROX1' 'GATAD2A' 'MYBL2' 'EP300' 'ZNF219' 'GABPA' 'TCF7' 'HMG20A' 'KAT2B']
114	ENSG00000008323	PLEKHG6	chr12	6419601	chr12:6417601-6421601	6.9	1.3	58	50-69	['ZNF652' 'NFIL3' 'BHLHE40' 'PROX1' 'NR2F6' 'RXRA' 'RARA' 'RAD21' 'BCL6_iso1' 'THRA_iso1' 'GATAD2A' 'KDM3A' 'HNF4A' 'RXRB' 'NCoA2' 'SOX13_iso1' 'EP300' 'KAT8' 'PAXIP1_iso1' 'ZSCAN9' 'KDM6A' 'ARID5B' 'SMAD4_iso1' 'HNF4G' 'SAP130' 'TFAP4' 'POLR2A' 'GATA4' 'ARID4B' 'TEAD3' 'ZBTB7A' 'RCOR2' 'ZNF219' 'ZNF48' 'THAP11' 'KLF16' 'NFIA_v1' 'KDM2A' 'ELF3' 'MXD4' 'UBP1' 'GATAD1' 'ZNF580' 'ASH2L' 'KLF10' 'ZGP…
115	ENSG00000008324	SS18L2	chr3	42632297	chr3:42630297-42634297	45.9	18.8	44	40-49	['MYBL2' 'MAX' 'ZGPAT' 'TGIF2' 'ZNF219' 'NR2F6' 'GATAD2A' 'ZNF384' 'POLR2A' 'POLR2AphosphoS5' 'HOMEZ' 'SOX13_iso1' 'NRF1' 'MAFK' 'MAFF' 'CREB1' 'JUND' 'ZBTB21' 'KDM2A' 'ATF1' 'CREM' 'SP1' 'RFXANK' 'RFX5' 'SP5' 'FOS' 'DRAP1' 'NFYC' 'GATAD1' 'ARID4B' 'KLF16' 'HMGXB3' 'TBP' 'THAP11' 'MXI1' 'ERF' 'SAP130' 'KMT2B' 'GABPB1_v2' 'KAT8' 'GABPA' 'ELF3' 'TAF1' 'SIN3A']
116	ENSG00000008382	MPND	chr19	4343523	chr19:4341523-4345523	28.5	14.8	86	70-99	['ZMYM3' 'RFX3_iso1' 'POLR2A' 'ZBTB26' 'ZC3H4' 'ZSCAN9' 'SOX5' 'KDM3A' 'KLF16' 'MYBL2' 'GABPB1_v2' 'ARID4B' 'ELF3' 'HNF4G' 'HMG20B_v2' 'PRDM10' 'SMAD4_iso1' 'RXRB' 'SIX4_iso1' 'FOXA3' 'SOX13_iso1' 'ZNF331' 'POLR2AphosphoS5' 'BCL6_iso1' 'FOXP1' 'ARID5B' 'RARA' 'ZNF219' 'CEBPA' 'HOMEZ' 'HDAC2' 'HNF4A' 'ERF' 'CEBPG' 'PPARG_v1' 'THAP11' 'MBD1_v2' 'KLF9' 'RAD21' 'NR2F6' 'TFE3' 'TBP' 'TGIF2' 'SAP130' '…
117	ENSG00000008394	MGST1	chr12	16500075	chr12:16498075-16502075	468.3	1602.4	30	30-39	['CEBPA' 'NFIL3' 'CEBPB' 'HLF' 'CEBPG' 'MAFF' 'NFE2L2' 'DMAP1' 'MAFK' 'USF2' 'USF1' 'TFAP4' 'TBP' 'KLF6_v2' 'DRAP1' 'ZNF48' 'SP1' 'TAF1' 'ASH2L' 'KDM2A' 'ARID4B' 'SMAD4_iso1' 'ELF3' 'SAP130' 'MAX' 'POLR2AphosphoS5' 'POLR2A' 'SIN3A' 'SSRP1' 'SIX4_iso1']
118	ENSG00000008405	CRY1	chr12	107487598	chr12:107485598-107489598	8.6	6.1	64	50-69	['KDM6A' 'ARID3A' 'BCL6_iso1' 'SMC3' 'RAD21' 'ASH2L' 'CREM' 'CTCF' 'GATAD2A' 'ZNF143' 'SAP130' 'RFX3_iso1' 'SIN3A' 'TBP' 'DMAP1' 'POLR2AphosphoS5' 'POLR2A' 'TAF1' 'ATF3' 'FOS' 'USF1' 'USF2' 'NFYC' 'HMGXB4' 'TFE3' 'BHLHE40' 'ARID4B' 'HMGXB3' 'KLF16' 'KAT8' 'KMT2B' 'DNMT3B' 'GATAD1' 'ZGPAT' 'TGIF2' 'KLF11' 'KDM3A' 'ERF' 'SP1' 'DRAP1' 'MYBL2' 'CREB1' 'FOXP1' 'THAP11' 'ELF3' 'ZNF335' 'MXD4' 'HOMEZ' '…
119	ENSG00000008441	NFIX	chr19	13106583	chr19:13104583-13108583	11.8	11	19	10-19	['BHLHE40' 'SMAD4_iso1' 'MAX' 'MBD1_v2' 'ZNF219' 'HBP1' 'TAF1' 'KDM2A' 'ZGPAT' 'GABPB1_v2' 'NR2F6' 'RAD21' 'RARA' 'ARID4B' 'THRA_iso1' 'HMGXB4' 'SAP130' 'TFDP1' 'BCL6_iso1']
120	ENSG00000008513	ST3GAL1	chr8	134584183	chr8:134582183-134586183	17.6	34.5	60	50-69	['KDM6A' 'ERF' 'SLC30A9' 'ZGPAT' 'SMAD4_iso1' 'GABPB1_v2' 'CHD2' 'NR2F1' 'USF1' 'NR2F6' 'ARID4B' 'BHLHE40' 'MLX' 'USF2' 'ZBTB7A' 'ZNF281' 'RXRB' 'NRF1' 'DMAP1' 'TFDP1' 'THAP11' 'RARA' 'TFE3' 'ZNF544_iso1' 'GATAD1' 'PRDM10' 'TGIF2' 'ZNF792' 'BCL6_iso1' 'MBD1_v2' 'SAP130' 'ZNF219' 'HNF4G' 'NFIL3' 'POLR2AphosphoS5' 'TFAP4' 'POLR2A' 'CEBPG' 'ZFP64' 'GABPA' 'HMG20B_v2' 'KDM2A' 'ZNF580' 'CEBPA' 'KLF16'…
121	ENSG00000008517	IL32	chr16	3115312	chr16:3113312-3117312	326.2	210.7	74	70-99	['HMGXB3' 'ASH2L' 'HSF1' 'NR1H2' 'MAX' 'MBD1_v2' 'NR2F6' 'ZBTB26' 'MLX' 'THRA_iso1' 'RXRB' 'KLF9' 'KAT8' 'RXRA' 'RARA' 'SOX13_iso1' 'EP300' 'HNF4G' 'CEBPG' 'GABPA' 'CEBPA' 'ZBTB21' 'HNF4A' 'GABPB1_v2' 'ARID5B' 'BCL6_iso1' 'ERF' 'NFIL3' 'ZGPAT' 'NCoA2' 'DMAP1' 'TEAD3' 'GATAD2A' 'RAD21' 'TEAD1' 'THRB' 'ELF3' 'FOXA3' 'SOX5' 'ZNF219' 'PROX1' 'JUND' 'TBL1XR1' 'FOSL2' 'CREM' 'JUN' 'GATAD1' 'ATF1' 'SMAD…
122	ENSG00000008838	MED24	chr17	38210889	chr17:38208889-38212889	56.9	10	75	70-99	['KAT7' 'ASH2L' 'ZNF652' 'ZBTB26' 'RXRB' 'KDM2A' 'MIER2' 'CEBPG' 'CEBPA' 'ARID4B' 'GATAD2A' 'ZNF792' 'DMAP1' 'ZKSCAN8' 'ZNF331' 'ARID5B' 'SOX13_iso1' 'RARA' 'ZSCAN9' 'POLR2A' 'SAP130' 'SIN3B' 'ERF' 'DRAP1' 'TFDP1' 'POLR2AphosphoS5' 'SP1' 'ZCCHC11' 'ZNF219' 'ZGPAT' 'GATAD1' 'KAT8' 'TBP' 'SIN3A' 'TAF1' 'ZNF580' 'NFIL3' 'PPARG_v1' 'HMGXB4' 'GMEB2' 'HBP1' 'SOX5' 'ELF3' 'YY1' 'MIXL1' 'KLF6_v2' 'SRF' '…
123	ENSG00000008869	HEATR5B	chr2	37311485	chr2:37309485-37313485	8.9	4.8	73	70-99	['HOMEZ' 'SIN3A' 'ZNF335' 'ZNF544_iso1' 'TEAD3' 'ZBTB26' 'SMAD4_iso1' 'KAT7' 'MLX' 'CHD2' 'RREB1_iso2' 'CIZ1' 'ZFP64' 'RFX3_iso1' 'UBP1' 'MXD3_v1' 'KLF16' 'ZNF12' 'ZNF511' 'SLC30A9' 'MXD4' 'ZGPAT' 'MAX' 'ZNF48' 'ZKSCAN8' 'DMAP1' 'SSRP1' 'ERF' 'KDM3A' 'ZSCAN9' 'ZNF219' 'KDM2A' 'KLF10' 'FOXA1' 'FOXA3' 'TGIF2' 'ARID4B' 'ZNF580' 'GATA4' 'TEAD1' 'MBD4' 'SAP130' 'MYBL2' 'RUVBL1' 'TAF1' 'POLR2A' 'TFAP4'…
124	ENSG00000008952	SEC62	chr3	169684579	chr3:169682579-169686579	71.6	100.1	88	70-99	['JUND' 'ZFP64' 'ZBTB7A' 'RAD21' 'TEAD1' 'ARID4B' 'NR2F6' 'ZKSCAN8' 'KLF6_v2' 'BCL6_iso1' 'TFAP4' 'PRDM10' 'THRA_iso1' 'ZNF580' 'MXD4' 'TEAD3' 'FOSL2' 'SOX5' 'GATAD2A' 'NFIL3' 'CEBPA' 'KAT8' 'HMGXB4' 'GMEB2' 'CEBPG' 'SMAD4_iso1' 'HLF' 'CEBPB' 'RXRB' 'ELF3' 'ZSCAN9' 'ZNF331' 'KDM2A' 'ZNF48' 'RARA' 'GABPA' 'KLF16' 'MLX' 'PPARG_v1' 'ZGPAT' 'RERE' 'HOMEZ' 'MXD3_v1' 'MIXL1' 'GABPB1_v2' 'ARID5B' 'KMT2B…
125	ENSG00000008988	RPS20	chr8	56987140	chr8:56985140-56989140	1896.5	628.6	110	100-177	['GATAD1' 'CEBPG' 'SAP130' 'CEBPA' 'HLF' 'ARID4B' 'GABPA' 'HMG20B_v2' 'BCL6_iso1' 'FOSL2' 'ASH2L' 'GATA4' 'POLR2A' 'POLR2AphosphoS2' 'POLR2AphosphoS5' 'TAF1' 'ZCCHC11' 'RFX3_iso1' 'SP5' 'THRA_iso1' 'NFIC' 'TBP' 'MXI1' 'DRAP1' 'ZNF219' 'RXRB' 'MIXL1' 'MYBL2' 'ELF3' 'CREM' 'ZHX2' 'HBP1' 'NR2C2' 'FOXK1' 'ZNF580' 'CHD2' 'NFYC' 'RFXANK' 'ZNF335' 'CREB1' 'TBL1XR1' 'GMEB2' 'PPARG_v1' 'MLX' 'RCOR1' 'GABP…
126	ENSG00000009307	CSDE1	chr1	115300671	chr1:115298671-115302671	203.8	122	81	70-99	['HLF' 'CEBPB' 'CEBPG' 'CEBPA' 'KLF16' 'MAX' 'POLR2A' 'ARID4B' 'SAP130' 'ZNF792' 'ZNF219' 'SIN3A' 'MAZ' 'KLF10' 'ZBTB33' 'SUZ12' 'ZNF143' 'HCFC1' 'UBP1' 'GABPA' 'CREM' 'ZHX2' 'YY1' 'THAP11' 'HMGXB3' 'KAT7' 'ZNF281' 'DMAP1' 'KMT2B' 'RUVBL1' 'KDM1A' 'ASH2L' 'ZGPAT' 'NRF1' 'BRD4' 'KDM6A' 'MBD4' 'NFIA_v1' 'HBP1' 'HMGXB4' 'POLR2AphosphoS2' 'TGIF2' 'TFE3' 'ZNF580' 'POLR2AphosphoS5' 'GATAD1' 'ELF3' 'MYB…
127	ENSG00000009335	UBE3C	chr7	156931654	chr7:156929654-156933654	23.7	11.8	22	20-29	['NRF1' 'POLR2A' 'FOXP1' 'FOXA2' 'FOXA1' 'FOXA3' 'ARID4B' 'KAT8' 'ASH2L' 'MAX' 'SP1' 'TFDP1' 'KMT2B' 'SAP130' 'THAP11' 'GABPB1_v2' 'GMEB2' 'DRAP1' 'GATAD1' 'TAF1' 'YY1' 'POLR2AphosphoS5']
128	ENSG00000009413	REV3L	chr6	111804414	chr6:111802414-111806414	12.2	3.5	118	100-177	['HBP1' 'KMT2B' 'ARID4B' 'ASH2L' 'TAF1' 'ZNF219' 'MAZ' 'ZBTB7A' 'ZGPAT' 'REST' 'POLR2AphosphoS5' 'ZNF335' 'POLR2A' 'BHLHE40' 'ZBTB33' 'MXI1' 'HOMEZ' 'MLX' 'ZC3H4' 'MAX' 'RERE' 'SOX13_iso1' 'CEBPA' 'MBD1_v2' 'NFIL3' 'ZNF792' 'TFE3' 'SMAD4_iso1' 'ZNF331' 'ZBTB26' 'ZNF281' 'NR1H2' 'SAP130' 'GATAD2A' 'NR2C2' 'FOXK1' 'SIX4_iso1' 'KDM3A' 'THAP11' 'RARA' 'POLR2AphosphoS2' 'USF1' 'CBX5' 'SRF' 'CUX1' 'SP1…
129	ENSG00000009724	MASP2	chr1	11107285	chr1:11105285-11109285	12.9	105.5	40	40-49	['PBX2' 'RARA' 'THRB' 'ZBTB21' 'NFIA_v1' 'CREB1' 'POLR2A' 'TFAP4' 'MAX' 'TAF1' 'POLR2AphosphoS5' 'SAP130' 'NR2F1' 'RXRA' 'SMAD4_iso1' 'NR2F6' 'DRAP1' 'THAP11' 'HNF4A' 'DMAP1' 'ZNF281' 'GATAD2A' 'MIXL1' 'HNF4G' 'ZNF331' 'KAT8' 'HMGXB3' 'SOX13_iso1' 'THRA_iso1' 'PAXIP1_iso1' 'CEBPG' 'ZNF143' 'RAD21' 'GATAD1' 'RXRB' 'FOXA3' 'ZNF3' 'RCOR2' 'ZMYM3' 'ARID4B']
130	ENSG00000009780	FAM76A	chr1	28052489	chr1:28050489-28054489	7.4	6.3	71	70-99	['THRB' 'JUND' 'RARA' 'GABPA' 'RFX5' 'SP5' 'KDM2A' 'KDM6A' 'POLR2A' 'MBD4' 'MAX' 'NFIC' 'POLR2AphosphoS5' 'NR2F6' 'RFX3_iso1' 'MXI1' 'ZNF644' 'TFDP1' 'GATAD2A' 'ZBTB33' 'KMT2B' 'SLC30A9' 'ASH2L' 'GMEB2' 'MIXL1' 'CHD2' 'BRCA1' 'KAT8' 'KLF16' 'SAP130' 'SOX13_iso1' 'RCOR1' 'ERF' 'NRF1' 'GATAD1' 'FOXA3' 'HOMEZ' 'SREBF1' 'TEAD1' 'ZNF219' 'THRA_iso1' 'DMAP1' 'DNMT3B' 'MIER3' 'ARID4B' 'USF2' 'TBP' 'USF1…
131	ENSG00000009830	POMT2	chr14	77787225	chr14:77785225-77789225	5.3	1.7	53	50-69	['ZNF511' 'NFYC' 'RFX5' 'SP5' 'RFX3_iso1' 'SP1' 'DRAP1' 'SREBF1' 'PBX2' 'GATAD1' 'ARID4B' 'SMAD4_iso1' 'SAP130' 'TFDP1' 'TAF1' 'POLR2AphosphoS5' 'UBP1' 'TGIF2' 'MXD4' 'DMAP1' 'ZGPAT' 'MAX' 'CTCF' 'MAZ' 'ZNF143' 'HCFC1' 'SUZ12' 'KLF10' 'GABPA' 'THAP11' 'FOXA3' 'TBP' 'KMT2B' 'POLR2A' 'SIN3A' 'ZNF335' 'ELF3' 'SSRP1' 'ERF' 'ZNF219' 'PRDM10' 'ZNF580' 'KDM2A' 'ETV4' 'CREM' 'KAT8' 'CREB1' 'TEAD3' 'GABPB…
132	ENSG00000009844	VTA1	chr6	142468409	chr6:142466409-142470409	66.1	23.2	133	100-177	['KDM6A' 'SMC3' 'CTCF' 'FOXP1' 'RAD21' 'ZNF143' 'TCF25' 'ZCCHC11' 'ZSCAN29_iso1' 'MIER2' 'GATAD2A' 'RCOR2' 'ATF1' 'ZNF335' 'ZNF644' 'MBD4' 'HMGXB4' 'SSRP1' 'TBL1XR1' 'SUZ12' 'NFIA_v1' 'TEAD1' 'ZFP1_v1' 'FOSL2' 'RFXANK' 'THRA_iso1' 'KDM2A' 'NFIL3' 'ZNF580' 'HDAC2' 'SOX5' 'SIN3B' 'CREB1' 'TFAP4' 'KDM3A' 'ARID3A' 'ZSCAN9' 'BCL6_iso1' 'ZNF12' 'CBX5' 'EP300' 'ZNF652' 'HOMEZ' 'FOXA3' 'CREM' 'PPARG_v1' …
133	ENSG00000009950	MLXIPL	chr7	73038870	chr7:73036870-73040870	33	47.2	108	100-177	['SREBF1' 'USF1' 'USF2' 'ETV4' 'RXRA' 'THRB' 'BHLHE40' 'TFE3' 'GABPA' 'RXRB' 'TEAD1' 'MXI1' 'TBL1XR1' 'TGIF2' 'CEBPD' 'SOX5' 'TEAD3' 'HNF4A' 'EP300' 'RARA' 'ESRRA' 'HMG20A' 'SMAD4_iso1' 'FOXP1' 'HHEX' 'CREM' 'DMAP1' 'THRA_iso1' 'CEBPA' 'ZNF544_iso1' 'CEBPG' 'HBP1' 'HOMEZ' 'HNF4G' 'NR2F6' 'KLF16' 'NCoA2' 'HMG20B_v2' 'KAT8' 'ARID5B' 'RERE' 'BCL6_iso1' 'GATAD1' 'ERF' 'GATAD2A' 'SAP130' 'PROX1' 'CEBP…
134	ENSG00000009954	BAZ1B	chr7	72936615	chr7:72934615-72938615	36.9	12.6	70	70-99	['ZNF3' 'HLF' 'CHD2' 'TAF1' 'MXD3_v1' 'ZNF219' 'RUVBL1' 'SIN3A' 'MXI1' 'MXD4' 'SIN3B' 'POLR2A' 'YY1' 'POLR2AphosphoS5' 'TBP' 'SOX13' 'TFDP1' 'KDM2A' 'GABPB1_v2' 'NFYC' 'SAP130' 'SP2' 'KMT2B' 'SP1' 'SMAD4_iso1' 'FOS' 'GABPA' 'ZNF143' 'PBX2' 'ZHX2' 'CREM' 'ATF1' 'KAT7' 'GATAD1' 'NR2C2' 'TFE3' 'HNF4A' 'USF2' 'NR2F6' 'CREB1' 'NR2F1' 'PPARG_v1' 'RARA' 'MIER3' 'EP300' 'NFIL3' 'BHLHE40' 'CEBPA' 'NR2F2' …
135	ENSG00000010017	RANBP9	chr6	13711796	chr6:13709796-13713796	35.2	15	75	70-99	['ASH2L' 'HNF1A' 'SIX4_iso1' 'SIN3A' 'DRAP1' 'POLR2AphosphoS5' 'ZNF580' 'ZBTB7A' 'RXRB' 'SP1' 'ZNF48' 'THAP11' 'MXD3_v1' 'MXD4' 'SOX13_iso1' 'SP5' 'MAZ' 'TAF1' 'CHD2' 'KAT7' 'ARID5B' 'TBP' 'RARA' 'SAP130' 'KLF16' 'THRA_iso1' 'BCL6_iso1' 'KLF6_v2' 'POLR2A' 'KMT2B' 'ERF' 'MXI1' 'KDM2A' 'CTCF' 'CIZ1' 'ZBTB33' 'MAX' 'ZNF219' 'GMEB2' 'SMAD4_iso1' 'SOX5' 'GATAD2A' 'RFXANK' 'HMGXB4' 'PPARG_v1' 'GATAD1' …
136	ENSG00000010030	ETV7	chr6	36355467	chr6:36353467-36357467	1.4	1	3	1-4	['NFIA_v1' 'ZEB1' 'MXD3_v1']
137	ENSG00000010165	METTL13	chr1	171750760	chr1:171748760-171752760	14.6	4.8	59	50-69	['NRF1' 'POLR2A' 'TBP' 'ZCCHC11' 'ASH2L' 'CBX5' 'REST' 'POLR2AphosphoS5' 'ZNF644' 'ZNF580' 'KLF9' 'ZNF331' 'MAX' 'KDM2A' 'BCL6_iso1' 'RAD21' 'ERF' 'KMT2B' 'TAF1' 'MAZ' 'RFXANK' 'MXD3_v1' 'GABPA' 'SP5' 'DRAP1' 'THAP11' 'GABPB1_v2' 'KLF10' 'SP1' 'SAP130' 'HOMEZ' 'FOXK1' 'ZNF792' 'ZGPAT' 'GATAD1' 'ELF3' 'KAT8' 'RARA' 'MYBL2' 'ZHX2' 'ZNF335' 'HCFC1' 'CREB1' 'ATF1' 'HMGXB3' 'PRDM10' 'CREM' 'RFX5' 'TBL…
138	ENSG00000010219	DYRK4	chr12	4699243	chr12:4697243-4701243	2.4	2.1	0		.
139	ENSG00000010244	ZNF207	chr17	30677156	chr17:30675156-30679156	137.6	29.6	63	50-69	['HNF4G' 'HNF4A' 'ZGPAT' 'TEAD1' 'CREB1' 'FOS' 'NFYC' 'USF1' 'TBP' 'USF2' 'ATF3' 'DRAP1' 'ZHX2' 'SP1' 'GATAD2A' 'TFE3' 'GABPA' 'GATAD1' 'HOMEZ' 'SP5' 'CEBPG' 'SUZ12' 'ZNF143' 'KLF16' 'YY1' 'BCL6_iso1' 'SAP130' 'ARID4B' 'RARA' 'KDM2A' 'ELF3' 'HMGXB4' 'MXD4' 'KLF10' 'ERF' 'THAP11' 'TAF1' 'MIER3' 'GABPB1_v2' 'SMAD4_iso1' 'KAT8' 'DMAP1' 'POLR2AphosphoS5' 'POLR2AphosphoS2' 'ETV4' 'ZFP1_v1' 'KLF6_v2' '…
140	ENSG00000010256	UQCRC1	chr3	48647098	chr3:48645098-48649098	65.7	19.2	46	40-49	['DMAP1' 'NR2F6' 'KAT7' 'KMT2B' 'ZBTB26' 'ASH2L' 'ARID4B' 'UBP1' 'SAP130' 'RXRB' 'ZNF792' 'POLR2A' 'GATAD1' 'TAF1' 'KLF6_v2' 'THAP11' 'BCL6_iso1' 'KLF16' 'YY1' 'ZNF580' 'ZHX2' 'KDM2A' 'ZGPAT' 'TBP' 'POLR2AphosphoS5' 'HMGXB4' 'GABPB1_v2' 'TFAP4' 'DRAP1' 'KAT8' 'ZNF219' 'NRF1' 'PPARG_v1' 'ZNF143' 'ELF3' 'SMAD4_iso1' 'RAD21' 'CBX5' 'TEAD3' 'ERF' 'KDM3A' 'HBP1' 'RCOR2' 'MAX' 'MBD1_v1' 'ZMYM3']
141	ENSG00000010270	STARD3NL	chr7	38217932	chr7:38215932-38219932	32	8.9	45	40-49	['KAT8' 'POLR2AphosphoS5' 'POLR2A' 'MXD4' 'TBP' 'MXI1' 'DRAP1' 'MAX' 'IRF3' 'KDM1A' 'FOS' 'TFDP1' 'FOXA3' 'KLF6_v2' 'HMGXB3' 'ATF1' 'NFYC' 'PBX2' 'SP2' 'GABPA' 'CREM' 'CREB1' 'HOMEZ' 'THAP11' 'GMEB2' 'RREB1_iso2' 'ZBTB21' 'GABPB1_v2' 'KDM2A' 'ZHX2' 'RFX5' 'SP1' 'SAP130' 'MAZ' 'ZBTB7A' 'TAF1' 'UBP1' 'ZGPAT' 'ASH2L' 'SMAD4_iso1' 'ZMYM3' 'HMG20B_v2' 'ZNF331' 'KDM6A' 'ZFP64']
142	ENSG00000010278	CD9	chr12	6309554	chr12:6307554-6311554	17.5	38.1	8	5-9	['NRF1' 'SMAD4_iso1' 'RARA' 'ARID5B' 'NR2F6' 'CEBPB' 'FOSL2' 'CEBPA']
143	ENSG00000010292	NCAPD2	chr12	6603297	chr12:6601297-6605297	26.8	1.6	57	50-69	['ZBTB26' 'POLR2A' 'POLR2AphosphoS5' 'SIN3B' 'YY1' 'TBP' 'CEBPD' 'TAF1' 'DRAP1' 'CREB1' 'MXD4' 'ZNF143' 'MXI1' 'SP1' 'FOXK1' 'ZNF331' 'TBL1XR1' 'NR2F6' 'USF2' 'KAT8' 'MAZ' 'GATAD1' 'ARID4B' 'CREM' 'SAP130' 'KMT2B' 'ELF3' 'ERF' 'GABPB1_v2' 'GABPA' 'HCFC1' 'ZNF792' 'MIER3' 'THAP11' 'KDM2A' 'KLF10' 'TGIF2' 'ETV4' 'SIN3A' 'MAX' 'HMGXB4' 'ZGPAT' 'GATAD2A' 'ARID5B' 'PPARG_v1' 'ASH2L' 'DMAP1' 'MYBL2' 'N…
144	ENSG00000010295	IFFO1	chr12	6665229	chr12:6663229-6667229	6.9	1.6	45	40-49	['BCL6_iso1' 'KAT8' 'ARID5B' 'CTCF' 'TCF7' 'KDM2A' 'DRAP1' 'KLF16' 'RAD21' 'ZNF143' 'SMC3' 'THAP11' 'TFE3' 'SIN3A' 'HMGXB4' 'SAP130' 'ARID4B' 'PBX2' 'TAF1' 'FOXA3' 'POLR2A' 'ELF3' 'POLR2AphosphoS5' 'RREB1_iso2' 'SMAD4_iso1' 'HMG20B_v2' 'MIER3' 'TBP' 'ERF' 'ZGPAT' 'NR2F6' 'MXD4' 'TFDP1' 'NFYC' 'NR2F1' 'SP1' 'FOS' 'NR2C2' 'GATAD1' 'CHD2' 'GABPA' 'GABPB1_v2' 'KMT2B' 'HNF4G' 'HNF4A']
145	ENSG00000010318	PHF7	chr3	52444526	chr3:52442526-52446526	1.7	2.2	76	70-99	['ZBTB7A' 'TGIF2' 'ZHX2' 'KAT8' 'TAF1' 'KMT2B' 'ARID4B' 'ZNF219' 'GATAD1' 'SAP130' 'POLR2AphosphoS5' 'SMAD4_iso1' 'SRF' 'HDAC2' 'CREM' 'FOXK1' 'ATF1' 'FOXA3' 'THAP11' 'GABPA' 'ATF3' 'HCFC1' 'ZNF331' 'SOX13_iso1' 'MAX' 'GABPB1_v2' 'CREB1' 'NFYC' 'HBP1' 'SIN3B' 'KLF10' 'ELF3' 'SIN3A' 'SP5' 'TFE3' 'SP1' 'MLX' 'NRF1' 'ZNF511' 'DMAP1' 'DRAP1' 'HOMEZ' 'USF1' 'NR2F6' 'ZNF792' 'USF2' 'ARID5B' 'TBP' 'HNF4…
146	ENSG00000010322	NISCH	chr3	52489523	chr3:52487523-52491523	16	8.6	58	50-69	['SMAD4_iso1' 'SAP130' 'TEAD3' 'DRAP1' 'NFIA_v1' 'HLF' 'DMAP1' 'MIER2' 'ZNF792' 'ZGPAT' 'POLR2AphosphoS5' 'ZNF511' 'SREBF1' 'SLC30A9' 'MXD4' 'GATAD2A' 'BCL6_iso1' 'ERF' 'ARID4B' 'ZNF48' 'CEBPG' 'KDM3A' 'CEBPA' 'ZNF219' 'TFE3' 'RARA' 'CEBPB' 'KLF16' 'ATF3' 'MLX' 'RXRB' 'KDM2A' 'KAT8' 'FOXA3' 'KLF6_v2' 'NFIL3' 'HDAC2' 'THAP11' 'ARID5B' 'CEBPD' 'SOX13_iso1' 'BHLHE40' 'EP300' 'GABPA' 'NFYC' 'ELF3' 'G…
147	ENSG00000010404	IDS	chrX	148586884	chrX:148584884-148588884	4.1	8.9	4	1-4	['POLR2A' 'POLR2AphosphoS5' 'TAF1' 'ZNF219']
148	ENSG00000010539	ZNF200	chr16	3285457	chr16:3283457-3287457	6.3	1.9	58	50-69	['MBD1_v2' 'ZNF48' 'KAT7' 'SLC30A9' 'ZNF792' 'KLF16' 'KLF11' 'MAX' 'POLR2A' 'MYBL2' 'POLR2AphosphoS5' 'RXRB' 'SAP130' 'THRA_iso1' 'ZNF335' 'DMAP1' 'NR2F6' 'KDM2A' 'ZNF219' 'SIN3A' 'TAF1' 'TFDP1' 'ZSCAN9' 'ZGPAT' 'ZNF544_iso1' 'SMAD4_iso1' 'GMEB2' 'PPARG_v1' 'ARID4B' 'TEAD1' 'SIN3B' 'DRAP1' 'HMGXB4' 'PBX2' 'NFYC' 'TFE3' 'FOXK1' 'RFX5' 'ZHX2' 'GATAD1' 'KAT8' 'GABPB1_v2' 'ZBTB21' 'ERF' 'THAP11' 'CRE…
149	ENSG00000010626	LRRC23	chr12	7013896	chr12:7011896-7015896	2.8	1.3	33	30-39	['DMAP1' 'JUND' 'HLF' 'CEBPG' 'JUN' 'NFIL3' 'ATF1' 'CREM' 'CREB1' 'NFYC' 'THAP11' 'GABPA' 'RFX5' 'KDM2A' 'KAT8' 'DRAP1' 'GABPB1_v2' 'SP5' 'NRF1' 'ARID4B' 'SREBF1' 'CUX1' 'SAP130' 'HBP1' 'ARID3A' 'POLR2AphosphoS5' 'SIN3A' 'MXI1' 'RFX3_iso1' 'TBP' 'BHLHE40' 'HMGXB4' 'CEBPB']
150	ENSG00000010704	HFE	chr6	26087508	chr6:26085508-26089508	1.8	8	28	20-29	['ZSCAN29_iso1' 'GATAD2A' 'MXD3_v1' 'ZSCAN9' 'ZNF48' 'SMAD4_iso1' 'KAT7' 'POLR2A' 'ARID5B' 'ZBTB7A' 'ASH2L' 'PRDM10' 'MYBL2' 'NFIC' 'ZNF281' 'HMGXB4' 'POLR2AphosphoS5' 'SAP130' 'USF2' 'TFAP4' 'KMT2B' 'ZNF544_iso1' 'KAT8' 'GABPB1_v2' 'GABPA' 'ELF3' 'KLF11' 'HLF']
151	ENSG00000010803	SCMH1	chr1	41707815	chr1:41705815-41709815	21	3	91	70-99	['HLF' 'ZNF792' 'SP5' 'FOXA3' 'HMG20B_v2' 'ARID5B' 'SP1' 'ARID3A' 'PAXIP1_iso1' 'SIX4_iso1' 'SOX13_iso1' 'SOX5' 'HMG20A' 'ZNF511' 'FOXO1' 'HNF4A' 'FOXP1' 'HNF4G' 'RARA' 'PPARG_v1' 'BCL6_iso1' 'NCoA2' 'KDM6A' 'ASH2L' 'FOXA1' 'FOXA2' 'MYBL2' 'KDM1A' 'RERE' 'ETV4' 'HHEX' 'NR2F2' 'KLF16' 'NFIC' 'KAT8' 'MIXL1' 'RCOR2' 'NR2F6' 'HDAC2' 'TEAD4' 'CREM' 'TEAD1' 'TCF7' 'RXRB' 'HNF1A' 'THRA_iso1' 'ARID4B' 'S…
152	ENSG00000010810	FYN	chr6	112194627	chr6:112192627-112196627	1.8	10.3	42	40-49	['SP5' 'ZBTB7A' 'ARID5B' 'KLF6_v2' 'CEBPG' 'KMT2B' 'THAP11' 'MAX' 'CEBPB' 'CEBPA' 'ERF' 'SMAD4_iso1' 'CEBPD' 'ZNF281' 'ZNF219' 'SOX13_iso1' 'TAF1' 'ZNF331' 'FOXA3' 'SAP130' 'MXD4' 'ARID4B' 'RREB1_iso2' 'HOMEZ' 'ELF3' 'RAD21' 'TFDP1' 'GATAD2A' 'MAZ' 'KDM2A' 'GATAD1' 'GABPB1_v2' 'KLF16' 'ZGPAT' 'PBX2' 'SP1' 'NFYC' 'CHD2' 'FOS' 'DRAP1' 'SP2' 'HBP1']
153	ENSG00000010818	HIVEP2	chr6	143266338	chr6:143264338-143268338	1.6	2.9	95	70-99	['CEBPG' 'CEBPA' 'CEBPB' 'TFDP1' 'KAT7' 'MAX' 'GATAD1' 'UBP1' 'RUVBL1' 'NFIL3' 'HLF' 'NRF1' 'THRB' 'KLF10' 'SIN3B' 'SAP130' 'TCF7' 'SIN3A' 'EP300' 'SP2' 'SP5' 'ATF1' 'RXRB' 'ARID5B' 'HDAC2' 'MIER3' 'GATAD2A' 'ZBTB21' 'ZNF219' 'CREM' 'GABPA' 'CREB1' 'PRDM10' 'ZBTB7A' 'HHEX' 'SMAD4_iso1' 'TCF25' 'HMG20B_v2' 'ZNF335' 'TEAD3' 'NR2F6' 'TBL1XR1' 'DRAP1' 'CHD2' 'FOS' 'TBP' 'ZNF580' 'FOXA3' 'KMT2B' 'ZNF1…
154	ENSG00000011009	LYPLA2	chr1	24117645	chr1:24115645-24119645	78.8	17.3	50	50-69	['ZGPAT' 'RCOR2' 'KAT8' 'ZNF7_iso2' 'PROX1' 'THAP11' 'ARID5B' 'FOXP1' 'ELF3' 'FOXA3' 'RAD21' 'TBP' 'TEAD1' 'SMAD4_iso1' 'ZKSCAN8' 'NR2F6' 'SAP130' 'ARID4B' 'FOXA1' 'FOSL2' 'JUND' 'GATAD2A' 'ETV4' 'RARA' 'FOS' 'JUN' 'GABPA' 'TFE3' 'SOX5' 'TGIF2' 'ZNF644' 'NRF1' 'PBX2' 'SIN3A' 'YY1' 'KLF16' 'CREB1' 'MXI1' 'KDM2A' 'DRAP1' 'GABPB1_v2' 'KLF10' 'CREM' 'RXRB' 'MAZ' 'GATAD1' 'KAT7' 'POLR2AphosphoS5' 'POL…
155	ENSG00000011021	CLCN6	chr1	11866206	chr1:11864206-11868206	9.6	2.7	82	70-99	['GATAD2A' 'RARA' 'RXRA' 'SMAD4_iso1' 'RXRB' 'FOXP1' 'NR2F1' 'MIER3' 'FOXA1' 'FOXA3' 'NR2F6' 'SAP130' 'SOX13_iso1' 'ZNF219' 'HMG20B_v2' 'CEBPA' 'POLR2A' 'KAT7' 'ARID4B' 'DRAP1' 'MXD3_v1' 'ETV4' 'KLF16' 'JUND' 'FOSL2' 'FOXK1' 'ELF3' 'BCL6_iso1' 'TBP' 'POLR2AphosphoS5' 'NFIA_v1' 'SP1' 'TAF1' 'SP5' 'JARID2_iso1' 'RERE' 'ARID5B' 'DMAP1' 'PAXIP1_iso1' 'KDM2A' 'MAZ' 'ZNF48' 'MYBL2' 'ZGPAT' 'SIN3A' 'HMG…
156	ENSG00000011052	NME1-NME2	chr17	49230919	chr17:49228919-49232919	26	4.9	168	100-177	['JUN' 'JUND' 'ZBTB21' 'NFIL3' 'HLF' 'SMC3' 'RAD21' 'FOXO1' 'CTCF' 'NR2F6' 'TEAD4' 'MBD1_v2' 'TCF25' 'ZEB1' 'RXRA' 'MBD1_v1' 'FOSL2' 'HOMEZ' 'FOXA1' 'MAFF' 'CREB1' 'ATF1' 'KDM6A' 'HHEX' 'PPARG_v1' 'GABPA' 'KDM1A' 'ZNF384' 'MIER2' 'NR2C2' 'CREM' 'NR2F1' 'HNF1A' 'HMGXB4' 'RFXANK' 'ZNF7_iso2' 'MYBL2' 'BHLHE40' 'THRB' 'ZFP1_v1' 'ZNF511' 'KAT8' 'MIXL1' 'KLF10' 'MAZ' 'SMAD4_iso1' 'ZNF143' 'SRF' 'KLF9' …
157	ENSG00000011105	TSPAN9	chr12	3186520	chr12:3184520-3188520	12.4	15.6	19	10-19	['MXD4' 'ZBTB26' 'CBX5' 'ARID4B' 'KAT8' 'KDM2A' 'ZGPAT' 'ZCCHC11' 'HMGXB4' 'SAP130' 'MAZ' 'UBP1' 'NFIA_v1' 'KAT7' 'POLR2A' 'POLR2AphosphoS5' 'TAF1' 'ZMYM3' 'BACH1']
158	ENSG00000011114	BTBD7	chr14	93799385	chr14:93797385-93801385	3.2	1.5	41	40-49	['ASH2L' 'SAP130' 'POLR2A' 'YY1' 'POLR2AphosphoS5' 'TAF1' 'NRF1' 'MAZ' 'ATF3' 'FOS' 'HBP1' 'THAP11' 'UBP1' 'USF1' 'GATAD1' 'USF2' 'ZSCAN9' 'GABPB1_v2' 'BHLHE40' 'MXD4' 'MAX' 'DRAP1' 'ELF3' 'GMEB2' 'ZNF219' 'ERF' 'MYBL2' 'KAT8' 'KLF16' 'RXRB' 'ETV4' 'ZBTB26' 'CEBPA' 'ARID5B' 'KMT2B' 'SIN3A' 'ARID4B' 'CREB1' 'ZBTB21' 'CREM' 'ZNF7_iso2']
159	ENSG00000011132	APBA3	chr19	3761673	chr19:3759673-3763673	2.9	1.2	86	70-99	['ZMYM3' 'KDM1A' 'NRF1' 'MXD3_v1' 'ASH2L' 'MXD4' 'KDM2A' 'CEBPD' 'POLR2AphosphoS5' 'TAF1' 'POLR2A' 'ZNF48' 'ZNF335' 'ZNF792' 'SAP130' 'TBL1XR1' 'SUZ12' 'ATF3' 'ZNF143' 'KLF16' 'KMT2B' 'ERF' 'FOXA3' 'KLF10' 'GABPB1_v2' 'HCFC1' 'ARID4B' 'RCOR1' 'CTCF' 'HMGXB3' 'MBD1_v2' 'BHLHE40' 'NFYC' 'CREM' 'TGIF2' 'GATAD1' 'ZNF219' 'HMGXB4' 'ZNF331' 'THAP11' 'DMAP1' 'KAT8' 'PRDM10' 'ZKSCAN8' 'ELF3' 'MYBL2' 'BCL…
160	ENSG00000011143	MKS1	chr17	56296966	chr17:56294966-56298966	12.6	2.8	83	70-99	['RERE' 'ASH2L' 'SIN3B' 'NR1H2' 'POLR2A' 'TAF1' 'REST' 'YY1' 'GATAD1' 'KAT7' 'TFAP4' 'TBP' 'SIN3A' 'ZHX2' 'BCL6_iso1' 'GMEB2' 'HCFC1' 'MXD4' 'KDM2A' 'GABPA' 'GABPB1_v2' 'NFIL3' 'SIX4_iso1' 'ATF1' 'ATF3' 'CREB1' 'KAT2B' 'CREM' 'KMT2B' 'ERF' 'CBX1' 'HBP1' 'TGIF2' 'KAT8' 'PPARG_v1' 'ARID4B' 'ZNF580' 'SMAD4_iso1' 'SAP130' 'THAP11' 'RFX3_iso1' 'MXD3_v1' 'MXI1' 'SOX5' 'FOXK1' 'NRF1' 'FOXA3' 'DMAP1' 'ZG…
161	ENSG00000011198	ABHD5	chr3	43732374	chr3:43730374-43734374	7.2	16.2	64	50-69	['MAFK' 'SMAD4_iso1' 'RING1' 'NFYC' 'HMGXB3' 'ZKSCAN8' 'KLF11' 'ZHX3_iso1' 'BCL6_iso1' 'ZNF511' 'GATAD2A' 'MIER2' 'KMT2B' 'DNMT3B' 'TFDP1' 'ZCCHC11' 'MBD1_v2' 'KDM2A' 'MXD3_v1' 'TFE3' 'GATAD1' 'ZBTB26' 'ZNF792' 'ZSCAN9' 'ZNF544_iso1' 'ERF' 'GMEB2' 'MAX' 'KLF6_v2' 'RARA' 'ARID5B' 'NRF1' 'DRAP1' 'MXI1' 'HBP1' 'TBP' 'YY1' 'SAP130' 'MXD4' 'SIN3A' 'PPARG_v1' 'THAP11' 'POLR2AphosphoS5' 'SP5' 'ZNF331' '…
162	ENSG00000011243	AKAP8L	chr19	15529833	chr19:15527833-15531833	23.4	6.9	48	40-49	['SSRP1' 'TGIF2' 'ZNF219' 'FOXA1' 'SIN3A' 'MAX' 'YY1' 'TAF1' 'ASH2L' 'RUVBL1' 'MXD3_v1' 'POLR2A' 'DMAP1' 'GABPB1_v2' 'ARID4B' 'GATAD1' 'SAP130' 'POLR2AphosphoS2' 'POLR2AphosphoS5' 'TBP' 'DRAP1' 'KDM2A' 'PBX2' 'FOS' 'NFYC' 'IRF3' 'SP2' 'SP1' 'CHD2' 'CEBPZ' 'CREM' 'SREBF1' 'SP5' 'CREB1' 'GABPA' 'KLF10' 'ZSCAN9' 'MXI1' 'THAP11' 'TEAD1' 'ZGPAT' 'RXRB' 'NFIA_v1' 'FOXA3' 'HMGXB4' 'SMAD4_iso1' 'CTCF' 'R…
163	ENSG00000011258	MBTD1	chr17	49337427	chr17:49335427-49339427	7.5	4.9	100	100-177	['ASH2L' 'USF2' 'USF1' 'BHLHE40' 'MXI1' 'MAX' 'SAP130' 'MBD1_v1' 'HBP1' 'SIN3A' 'DNMT3B' 'SMAD4_iso1' 'POLR2AphosphoS5' 'FOXP1' 'FOXA3' 'FOXK1' 'FOXA1' 'NR2C2' 'TEAD1' 'DRAP1' 'NRF1' 'TEAD3' 'KLF9' 'TBP' 'NFYC' 'GATAD2A' 'GATAD1' 'ARID4B' 'THAP11' 'SSRP1' 'KLF10' 'HMGXB3' 'SLC30A9' 'KMT2B' 'PRDM10' 'ZFP1_v1' 'NR1H2' 'MYBL2' 'CREM' 'ATF1' 'SIX4_iso1' 'RARA' 'ZGPAT' 'ETV4' 'CREB1' 'ZSCAN29_iso1' 'N…
164	ENSG00000011260	UTP18	chr17	49337896	chr17:49335896-49339896	65.3	11.3	100	100-177	['USF2' 'USF1' 'BHLHE40' 'MXI1' 'MAX' 'SAP130' 'ASH2L' 'MBD1_v1' 'HBP1' 'SIN3A' 'DNMT3B' 'SMAD4_iso1' 'POLR2AphosphoS5' 'FOXP1' 'FOXA3' 'FOXK1' 'FOXA1' 'NR2C2' 'TEAD1' 'DRAP1' 'NRF1' 'TEAD3' 'KLF9' 'TBP' 'NFYC' 'GATAD2A' 'GATAD1' 'ARID4B' 'THAP11' 'SSRP1' 'KLF10' 'HMGXB3' 'SLC30A9' 'KMT2B' 'PRDM10' 'ZFP1_v1' 'NR1H2' 'MYBL2' 'CREM' 'ATF1' 'SIX4_iso1' 'RARA' 'ZGPAT' 'ETV4' 'CREB1' 'ZSCAN29_iso1' 'N…
165	ENSG00000011275	RNF216	chr7	5821292	chr7:5819292-5823292	14.2	3.5	45	40-49	['SAP130' 'BCL6_iso1' 'ASH2L' 'POLR2A' 'POLR2AphosphoS5' 'SMAD4_iso1' 'TAF1' 'KDM3A' 'KLF6_v2' 'ETV4' 'HBP1' 'ZGPAT' 'KDM2A' 'TGIF2' 'HMGXB4' 'ZNF12' 'GATAD2A' 'GABPB1_v2' 'NR2F1' 'ARID4B' 'TBP' 'RAD21' 'KAT8' 'KLF16' 'NRF1' 'DRAP1' 'NFIL3' 'UBP1' 'RXRB' 'ZNF511' 'ZNF219' 'CTCF' 'ARID5B' 'KMT2B' 'GABPA' 'THAP11' 'ZNF792' 'GATAD1' 'FOXO1' 'ZNF644' 'CREB1' 'ZNF143' 'HOMEZ' 'SP2' 'ZBTB7A']
166	ENSG00000011295	TTC19	chr17	15902781	chr17:15900781-15904781	4.2	3.3	113	100-177	['SMC3' 'KDM6A' 'CTCF' 'RAD21' 'CEBPB' 'CEBPG' 'CEBPA' 'FOXA1' 'YY1' 'HOMEZ' 'ZNF12' 'MIXL1' 'DNMT3B' 'ZCCHC11' 'SSRP1' 'ZNF792' 'TGIF2' 'ZGPAT' 'RERE' 'ZNF511' 'SLC30A9' 'KLF16' 'TFDP1' 'SIX4_iso1' 'ZKSCAN8' 'ZNF48' 'KAT7' 'ZFP64' 'KLF6_v2' 'KLF9' 'HBP1' 'ZNF580' 'ZNF219' 'DMAP1' 'ZNF544_iso1' 'SIN3A' 'GATAD2A' 'HMGXB4' 'ZSCAN9' 'HMG20A' 'TFAP4' 'MIER3' 'KAT8' 'RXRB' 'ZHX3_iso1' 'PPARG_v1' 'NR2F…
167	ENSG00000011304	PTBP1	chr19	797391	chr19:795391-799391	341.9	42.6	92	70-99	['ZNF544_iso1' 'POLR2AphosphoS5' 'NFIA_v1' 'TBP' 'SLC30A9' 'KMT2B' 'KLF11' 'ZNF580' 'KDM2A' 'TAF1' 'GATAD1' 'THRA_iso1' 'ZHX3_iso1' 'ZNF335' 'MBD1_v2' 'NFIL3' 'ERF' 'BCL6_iso1' 'RARA' 'MIXL1' 'MXD3_v1' 'KLF16' 'SOX13_iso1' 'NR2C2' 'RUVBL1' 'HCFC1' 'TEAD1' 'RCOR1' 'ZSCAN9' 'ZNF331' 'NR3C1' 'NRF1' 'ZHX2' 'ARID5B' 'ARID4B' 'ATF1' 'FOXA3' 'CREM' 'GABPA' 'ZNF511' 'KLF10' 'NR2F6' 'SP1' 'PPARG_v1' 'THAP…
168	ENSG00000011347	SYT7	chr11	61348298	chr11:61346298-61350298	1.4	20.2	36	30-39	['CTCF' 'MAX' 'MAZ' 'RFX5' 'YY1' 'CBX5' 'GABPB1_v2' 'ZNF331' 'SP1' 'MXD3_v1' 'NR2F6' 'MIER2' 'FOXA3' 'SAP130' 'PPARG_v1' 'ELF3' 'ZBTB26' 'THAP11' 'NFIA_v1' 'GATAD2A' 'SMAD4_iso1' 'ERF' 'FOXP1' 'ZNF580' 'ARID4B' 'UBP1' 'KLF16' 'HMGXB4' 'TEAD1' 'KDM2A' 'HNF4G' 'MIER3' 'RXRB' 'ZGPAT' 'TEAD3' 'MYBL2']
169	ENSG00000011376	LARS2	chr3	45430074	chr3:45428074-45432074	16.3	5.7	79	70-99	['MAFK' 'CEBPA' 'CEBPG' 'CEBPB' 'KLF9' 'ZNF143' 'MAZ' 'KLF6_v2' 'BCL6_iso1' 'GABPB1_v2' 'THRA_iso1' 'ZHX2' 'DRAP1' 'SOX5' 'SP5' 'SMAD4_iso1' 'ZBTB26' 'ZNF384' 'SP1' 'ZNF12' 'CBX5' 'TBL1XR1' 'FOXA3' 'THAP11' 'RCOR2' 'NFIL3' 'ELF3' 'ZNF331' 'UBP1' 'ZSCAN9' 'HCFC1' 'TAF1' 'NR2F6' 'SOX13_iso1' 'FOXK1' 'MIXL1' 'ARID5B' 'KLF16' 'YY1' 'MAX' 'ZNF48' 'KLF10' 'PPARG_v1' 'MXI1' 'RXRB' 'ARID4B' 'SAP130' 'HMG…
170	ENSG00000011405	PIK3C2A	chr11	17191354	chr11:17189354-17193354	15.9	8.1	1	1-4	['BCL6_iso1']
171	ENSG00000011422	PLAUR	chr19	44174502	chr19:44172502-44176502	2.4	10.1	9	5-9	['NFIA_v1' 'HLF' 'DRAP1' 'POLR2A' 'SAP130' 'POLR2AphosphoS5' 'ELF3' 'CTCF' 'ZMYM3']
172	ENSG00000011451	WIZ	chr19	15560762	chr19:15558762-15562762	8.7	2.7	11	10-19	['THRB' 'ZNF652' 'ZNF281' 'SP1' 'YY1' 'MAZ' 'HCFC1' 'CREB1' 'KLF10' 'SRF' 'RFX3_iso1']
173	ENSG00000011454	RABGAP1	chr9	125703287	chr9:125701287-125705287	15.5	6	30	30-39	['CREB1' 'DMAP1' 'FOXA2' 'ARID4B' 'POLR2A' 'POLR2AphosphoS5' 'SAP130' 'DRAP1' 'ELF3' 'KDM2A' 'NRF1' 'CREM' 'NFYC' 'GABPA' 'SP1' 'KLF10' 'USF1' 'USF2' 'SP5' 'BHLHE40' 'TAF1' 'GATAD1' 'ZGPAT' 'KAT7' 'KAT8' 'THAP11' 'ASH2L' 'CHD2' 'ZNF281' 'REST']
174	ENSG00000011478	QPCTL	chr19	46195740	chr19:46193740-46197740	15.9	2.2	69	50-69	['CEBPG' 'CEBPA' 'ZMYM3' 'ASH2L' 'DMAP1' 'USF2' 'POLR2A' 'POLR2AphosphoS5' 'MAX' 'ZNF544_iso1' 'KDM2A' 'TBP' 'SOX5' 'ZNF219' 'ETV4' 'TAF1' 'FOXA3' 'KMT2B' 'BHLHE40' 'ELF3' 'GABPA' 'THAP11' 'ARID4B' 'GABPB1_v2' 'KAT8' 'HCFC1' 'GATAD1' 'MXI1' 'NRF1' 'ZCCHC11' 'SP1' 'MBD4' 'SIN3A' 'HBP1' 'TGIF2' 'SIN3B' 'NFIC' 'SAP130' 'CREB1' 'TFDP1' 'ATF1' 'SP2' 'CREM' 'PBX2' 'HOMEZ' 'MIXL1' 'ARID3A' 'SRF' 'PRDM10…
175	ENSG00000011485	PPP5C	chr19	46850293	chr19:46848293-46852293	41	10.9	34	30-39	['ZMYM3' 'ZNF384' 'CEBPG' 'DMAP1' 'POLR2AphosphoS5' 'NFYC' 'TFE3' 'POLR2A' 'NRF1' 'DRAP1' 'THAP11' 'ATF3' 'KDM2A' 'GABPB1_v2' 'KAT8' 'RFX3_iso1' 'KMT2B' 'YY1' 'GATAD1' 'TAF1' 'HMGXB3' 'ZNF48' 'MXD3_v1' 'ZNF7_iso2' 'SP1' 'HMGXB4' 'PRDM10' 'ZNF143' 'MAX' 'CTCF' 'TEAD1' 'KDM6A' 'RAD21' 'PBX2']
176	ENSG00000011523	CEP68	chr2	65283494	chr2:65281494-65285494	4.4	1.3	88	70-99	['CEBPA' 'TEAD1' 'HDAC2' 'MYBL2' 'REST' 'MIER2' 'THAP11' 'ZNF644' 'ELF3' 'RAD21' 'SMAD4_iso1' 'HNF4G' 'CREB1' 'RREB1_iso2' 'HNF4A' 'SAP130' 'TGIF2' 'GATAD2A' 'PROX1' 'NR2F6' 'FOXA3' 'ARID4B' 'ARID5B' 'ZNF219' 'SOX13_iso1' 'FOXA1' 'FOXA2' 'NR2F1' 'NFIL3' 'MXD4' 'RARA' 'KDM1A' 'ZMYM3' 'MAX' 'SIN3A' 'USF1' 'ZNF12' 'KLF16' 'CREM' 'NFIC' 'GATAD1' 'HLF' 'HMGXB3' 'HMGXB4' 'TFE3' 'POLR2AphosphoS5' 'MIER3…
177	ENSG00000011566	MAP4K3	chr2	39664219	chr2:39662219-39666219	21	7.7	76	70-99	['SAP130' 'PAF1_v1' 'ASH2L' 'HNF4A' 'HBP1' 'TGIF2' 'HLF' 'DNMT3B' 'KMT2B' 'SIN3A' 'E2F7_iso1' 'SP1' 'ARID4B' 'KAT7' 'GATAD2A' 'RAD21' 'FOXA3' 'ZBTB7A' 'ZBTB26' 'SOX5' 'BCL6_iso1' 'NFIL3' 'JARID2_iso1' 'SP5' 'RARA' 'SMAD4_iso1' 'HMG20B_v2' 'ARID5B' 'ZNF12' 'SOX13_iso1' 'UBP1' 'POLR2A' 'ZSCAN29_iso1' 'DMAP1' 'KAT8' 'KDM2A' 'MAFK' 'KLF10' 'MAX' 'TFDP1' 'MXI1' 'CEBPD' 'ZNF331' 'RUVBL1' 'KLF16' 'GABPB…
178	ENSG00000012048	BRCA1	chr17	41277500	chr17:41275500-41279500	26	2.9	114	100-177	['RREB1_iso2' 'RAD21' 'ERF' 'SAP130' 'ARID4B' 'CTCF' 'CEBPG' 'ZNF511' 'POLR2A' 'MAX' 'NRF1' 'SIN3A' 'MXD4' 'HBP1' 'SIN3B' 'TGIF2' 'MXI1' 'RFX3_iso1' 'TFDP1' 'KDM1A' 'CHD2' 'FOXK1' 'REST' 'ARID3A' 'HMGXB3' 'MAZ' 'RFX5' 'FOS' 'NFYC' 'TEAD3' 'SP2' 'GABPB1_v2' 'SP1' 'FOSL2' 'CREM' 'HNF1A' 'ATF1' 'TCF25' 'GABPA' 'CREB1' 'SOX5' 'GATAD1' 'THAP11' 'MIXL1' 'RCOR2' 'BHLHE40' 'HCFC1' 'SRF' 'MYBL2' 'MAFK' 'M…
179	ENSG00000012061	ERCC1	chr19	45927177	chr19:45925177-45929177	24.3	13	101	100-177	['NR2F6' 'CEBPD' 'PBX2' 'NFYC' 'USF2' 'TFAP4' 'SP1' 'DNMT3B' 'CHD2' 'DRAP1' 'POLR2AphosphoS5' 'MLX' 'SP5' 'HMGXB3' 'ZNF792' 'ERF' 'CIZ1' 'TBP' 'SIN3A' 'ASH2L' 'HMGXB4' 'TFDP1' 'ZNF511' 'ZBTB21' 'MIXL1' 'SIX4_iso1' 'ZNF544_iso1' 'THRA_iso1' 'MXI1' 'MXD3_v1' 'NFIL3' 'TEAD3' 'KDM3A' 'MAX' 'SMAD4_iso1' 'ARID5B' 'ZNF335' 'ZNF580' 'RREB1_iso2' 'ATF1' 'RXRB' 'RCOR2' 'ZGPAT' 'GATAD2A' 'ZSCAN29_iso1' 'ELF…
180	ENSG00000012174	MBTPS2	chrX	21857655	chrX:21855655-21859655	7.8	9.7	66	50-69	['POLR2AphosphoS5' 'GABPA' 'ZKSCAN8' 'KAT8' 'RAD21' 'SOX13_iso1' 'KLF10' 'SRF' 'NR2F6' 'SIN3B' 'ZNF384' 'TBP' 'RCOR2' 'THAP11' 'ELF3' 'KMT2B' 'RARA' 'GABPB1_v2' 'SMAD4_iso1' 'ZNF335' 'ZNF331' 'ZNF580' 'KLF6_v2' 'DRAP1' 'SP1' 'GATAD1' 'FOXK1' 'ZHX2' 'CEBPD' 'MBD1_v2' 'HMGXB3' 'SAP130' 'KLF16' 'FOXA3' 'DNMT3B' 'KDM2A' 'ZNF792' 'HCFC1' 'MIXL1' 'ZNF544_iso1' 'ZNF511' 'GATAD2A' 'ZSCAN9' 'TGIF2' 'ARID4…
181	ENSG00000012232	EXTL3	chr8	28559152	chr8:28557152-28561152	10.1	1.8	25	20-29	['USF1' 'USF2' 'MAX' 'KDM3A' 'ASH2L' 'ARID4B' 'ZNF219' 'RARA' 'HNF4G' 'ELF3' 'GABPB1_v2' 'GABPA' 'ERF' 'YY1' 'SAP130' 'HMGXB4' 'TAF1' 'RAD21' 'CTCF' 'MBD1_v2' 'FOXA3' 'HBP1' 'SIN3A' 'KMT2B' 'POLR2A']
182	ENSG00000012504	NR1H4	chr12	100867678	chr12:100865678-100869678	20.2	66.6	96	70-99	['SAP130' 'ZNF219' 'RARA' 'FOXP1' 'NFIL3' 'FOXA3' 'GATAD2A' 'CEBPB' 'CEBPG' 'SOX13' 'CEBPA' 'ARID5B' 'HLF' 'SOX5' 'SOX13_iso1' 'ZMYM3' 'PROX1' 'RFX5' 'DMAP1' 'NFIA_v1' 'BCL6_iso1' 'ZNF644' 'TGIF2' 'TBP' 'TAF1' 'ZSCAN9' 'POLR2A' 'POLR2AphosphoS5' 'ARID4B' 'ERF' 'KLF6_v2' 'SSRP1' 'KMT2B' 'FOXA1' 'KAT7' 'TCF7L2' 'ARID3A' 'TCF7' 'ZEB1' 'HMGXB3' 'PPARG_v1' 'FOXA2' 'THRA_iso1' 'NFIC' 'KLF16' 'FOXO1' 'C…
183	ENSG00000012660	ELOVL5	chr6	53213942	chr6:53211942-53215942	81.7	55.3	68	50-69	['E2F7_iso1' 'POLR2AphosphoS5' 'DMAP1' 'SIN3A' 'TAF1' 'ASH2L' 'PPARG_v1' 'YY1' 'MXD3_v1' 'MBD1_v2' 'ZNF544_iso1' 'KLF11' 'KAT7' 'ARID4B' 'SAP130' 'KMT2B' 'KDM2A' 'ZCCHC11' 'ZGPAT' 'ZNF335' 'UBP1' 'GABPB1_v2' 'DRAP1' 'KAT8' 'CBX5' 'THAP11' 'ZHX3_iso1' 'HBP1' 'BRCA1' 'ARID5B' 'GATAD1' 'SOX13_iso1' 'NFYC' 'TCF25' 'FOS' 'CEBPG' 'ZBTB21' 'ZHX2' 'CREB1' 'TFDP1' 'JUN' 'ATF1' 'JUND' 'RFX5' 'CEBPA' 'CREM'…
184	ENSG00000012817	KDM5D	chrY	21906825	chrY:21904825-21908825	12.3	3.8	2	1-4	['KMT2B' 'ASH2L']
185	ENSG00000012822	CALCOCO1	chr12	54121307	chr12:54119307-54123307	3.9	18.7	56	50-69	['PBX2' 'SAP130' 'SSRP1' 'ASH2L' 'ZNF652' 'HDAC2' 'TFAP4' 'CEBPA' 'PRDM10' 'SIN3A' 'ARID4B' 'POLR2AphosphoS5' 'PPARG_v1' 'FOXK1' 'HBP1' 'TGIF2' 'TBL1XR1' 'ZNF511' 'UBP1' 'SUZ12' 'KLF16' 'NRF1' 'HCFC1' 'ZNF143' 'FOXP1' 'MAZ' 'TFE3' 'ELF3' 'CREM' 'GABPA' 'SP1' 'GABPB1_v2' 'KLF10' 'SP5' 'GMEB2' 'ZGPAT' 'ZNF335' 'MXI1' 'CREB1' 'FOXA3' 'THAP11' 'USF2' 'NR2C2' 'NFYC' 'MXD3_v1' 'FOXO1' 'ATF1' 'GATAD1' '…
186	ENSG00000012963	UBR7	chr14	93673400	chr14:93671400-93675400	8	3.6	67	50-69	['ZBTB26' 'POLR2A' 'SIN3A' 'ASH2L' 'KAT7' 'POLR2AphosphoS5' 'ZSCAN9' 'RFX3_iso1' 'MXD4' 'FOXK1' 'NR2C2' 'CREM' 'ERF' 'CREB1' 'RAD21' 'ATF1' 'CTCF' 'ETV4' 'SAP130' 'SOX13_iso1' 'SMAD4_iso1' 'THAP11' 'HCFC1' 'SIX4_iso1' 'RXRB' 'GATAD1' 'TFAP4' 'UBP1' 'TEAD1' 'ARID5B' 'ARID4B' 'HBP1' 'ELF3' 'DNMT3B' 'NRF1' 'ZHX3_iso1' 'ZNF792' 'SIN3B' 'MAZ' 'GABPA' 'MAX' 'GABPB1_v2' 'ZNF331' 'DRAP1' 'PPARG_v1' 'KAT8…
187	ENSG00000012983	MAP4K5	chr14	50999376	chr14:50997376-51001376	11.9	5.1	50	50-69	['ZSCAN29_iso1' 'DMAP1' 'KDM2A' 'TGIF2' 'ARID5B' 'KAT7' 'ASH2L' 'SOX13_iso1' 'RUVBL1' 'GABPB1_v2' 'ZGPAT' 'POLR2A' 'YY1' 'MAX' 'TAF1' 'MXD3_v1' 'MXD4' 'MXI1' 'ZNF331' 'KDM6A' 'THRA_iso1' 'BHLHE40' 'NFIL3' 'KDM3A' 'HMGXB4' 'RAD21' 'CTCF' 'SIN3A' 'SAP130' 'FOXA3' 'RXRA' 'ZBTB7A' 'TEAD1' 'ELF3' 'ZNF219' 'KMT2B' 'KLF16' 'BCL6_iso1' 'TEAD3' 'ERF' 'ZNF48' 'SMAD4_iso1' 'UBP1' 'RXRB' 'ARID4B' 'NFIA_v1' '…
188	ENSG00000013275	PSMC4	chr19	40477072	chr19:40475072-40479072	81.3	13.7	107	100-177	['TBP' 'FOS' 'ASH2L' 'NFIC' 'POLR2AphosphoS5' 'MBD1_v1' 'REST' 'RCOR2' 'KAT7' 'MBD1_v2' 'KDM6A' 'KLF16' 'DMAP1' 'GATAD2A' 'ZCCHC11' 'POLR2A' 'HMGXB4' 'NFIA_v1' 'MAZ' 'SMC3' 'ZSCAN9' 'KLF6_v2' 'HOMEZ' 'KLF9' 'SMAD4_iso1' 'UBP1' 'KMT2B' 'ZNF331' 'ZNF12' 'ZNF48' 'ZFP1_v1' 'ZNF580' 'CTCF' 'RARA' 'KDM3A' 'BCL6_iso1' 'RAD21' 'CEBPA' 'KDM2A' 'ZNF335' 'MXD3_v1' 'ZFP64' 'HMGXB3' 'CBX5' 'TAF1' 'ZKSCAN8' 'F…
189	ENSG00000013288	MAN2B2	chr4	6576901	chr4:6574901-6578901	7	10.2	17	10-19	['USF2' 'HLF' 'RAD21' 'TAF1' 'MXI1' 'NFYC' 'ELF3' 'SP1' 'SP5' 'SAP130' 'SIN3A' 'THAP11' 'ARID4B' 'POLR2AphosphoS5' 'GABPB1_v2' 'KAT8' 'POLR2A']
190	ENSG00000013297	CLDN11	chr3	170136652	chr3:170134652-170138652	16	1	3	1-4	['NFYC' 'SAP130' 'MAX']
191	ENSG00000013306	SLC25A39	chr17	42402217	chr17:42400217-42404217	189.8	25.6	41	40-49	['SMAD4_iso1' 'ARID4B' 'MAX' 'DMAP1' 'ASH2L' 'MXD3_v1' 'POLR2A' 'TBP' 'POLR2AphosphoS5' 'TAF1' 'CEBPD' 'BHLHE40' 'SIN3A' 'TGIF2' 'HBP1' 'SAP130' 'ERF' 'GATAD1' 'ZNF281' 'THAP11' 'HCFC1' 'USF1' 'MXD4' 'KLF16' 'MAZ' 'ZNF143' 'MXI1' 'ELF3' 'PPARG_v1' 'FOXA3' 'HNF4A' 'EP300' 'GABPB1_v2' 'SP5' 'SP1' 'RAD21' 'MBD1_v1' 'MBD1_v2' 'BCL6_iso1' 'KDM3A' 'ZMYM3']
192	ENSG00000013364	MVP	chr16	29831786	chr16:29829786-29833786	59	13.6	25	20-29	['CTCF' 'RAD21' 'CEBPG' 'PAF1_v1' 'DRAP1' 'ARID4B' 'SAP130' 'GATAD1' 'ELF3' 'PRDM10' 'THRB' 'KDM2A' 'POLR2AphosphoS5' 'ZGPAT' 'HBP1' 'ZNF792' 'SSRP1' 'GABPA' 'MYBL2' 'USF1' 'USF2' 'HNF4G' 'FOSL2' 'HOMEZ' 'ZNF219']
193	ENSG00000013374	NUB1	chr7	151038857	chr7:151036857-151040857	15	18.8	42	40-49	['CEBPB' 'HNF4G' 'TEAD3' 'ARID5B' 'FOXA2' 'POLR2AphosphoS5' 'SP1' 'DRAP1' 'SOX13_iso1' 'RERE' 'SMAD4_iso1' 'SP5' 'ASH2L' 'HCFC1' 'FOXK1' 'GABPB1_v2' 'ARID4B' 'FOXA1' 'KLF16' 'NR2C2' 'ERF' 'FOXA3' 'HMGXB4' 'GATAD1' 'SAP130' 'KAT8' 'GABPA' 'THAP11' 'KLF10' 'ZNF331' 'KDM2A' 'KMT2B' 'ELF3' 'SIN3A' 'ZGPAT' 'MAX' 'MXD4' 'TAF1' 'KLF6_v2' 'POLR2A' 'DMAP1' 'KAT7']
194	ENSG00000013375	PGM3	chr6	83902935	chr6:83900935-83904935	67.2	19.4	45	40-49	['ZNF792' 'ZGPAT' 'ASH2L' 'KAT7' 'DMAP1' 'PPARG_v1' 'MXD3_v1' 'KLF16' 'ZNF544_iso1' 'HMGXB4' 'FOXA3' 'POLR2A' 'KAT8' 'ZNF580' 'SIN3A' 'ARID4B' 'TFE3' 'MXD4' 'TBP' 'GATA4' 'POLR2AphosphoS2' 'POLR2AphosphoS5' 'SAP130' 'CREM' 'MAX' 'KMT2B' 'TAF1' 'MXI1' 'GABPA' 'THAP11' 'SOX13_iso1' 'KDM2A' 'SP5' 'ELF3' 'NFYC' 'GABPB1_v2' 'SP1' 'GMEB2' 'GATAD1' 'DRAP1' 'TFAP4' 'ZBTB7A' 'TEAD1' 'HBP1' 'ZFP64']
195	ENSG00000013392	RWDD2A	chr6	83903031	chr6:83901031-83905031	4.3	2.1	45	40-49	['ZNF792' 'ZGPAT' 'ASH2L' 'KAT7' 'DMAP1' 'PPARG_v1' 'MXD3_v1' 'KLF16' 'ZNF544_iso1' 'HMGXB4' 'FOXA3' 'POLR2A' 'KAT8' 'ZNF580' 'SIN3A' 'ARID4B' 'TFE3' 'MXD4' 'TBP' 'GATA4' 'POLR2AphosphoS2' 'POLR2AphosphoS5' 'SAP130' 'CREM' 'MAX' 'KMT2B' 'TAF1' 'MXI1' 'GABPA' 'THAP11' 'SOX13_iso1' 'KDM2A' 'SP5' 'ELF3' 'NFYC' 'GABPB1_v2' 'SP1' 'GMEB2' 'GATAD1' 'DRAP1' 'TFAP4' 'ZBTB7A' 'TEAD1' 'HBP1' 'ZFP64']
196	ENSG00000013441	CLK1	chr2	201729467	chr2:201727467-201731467	20.6	28.6	118	100-177	['ATF1' 'CREM' 'TBP' 'KDM6A' 'ASH2L' 'CREB1' 'TGIF2' 'CEBPB' 'CEBPA' 'CEBPG' 'SLC30A9' 'ZBTB26' 'ETV4' 'PPARG_v1' 'ZHX2' 'YY1' 'SOX13_iso1' 'RUVBL1' 'USF1' 'KAT8' 'ZNF544_iso1' 'ZC3H4' 'KDM3A' 'DMAP1' 'KAT7' 'CIZ1' 'HLF' 'ZFP64' 'ZNF335' 'MYBL2' 'HMGXB4' 'KLF16' 'SIN3A' 'POLR2A' 'KDM2A' 'SIN3B' 'KLF6_v2' 'DNMT3B' 'UBP1' 'ARID4B' 'PRDM10' 'ZCCHC11' 'E2F7_iso1' 'ZFP1_v1' 'ZKSCAN8' 'POLR2AphosphoS2'…
197	ENSG00000013503	POLR3B	chr12	106751435	chr12:106749435-106753435	8.1	4.5	103	100-177	['SMC3' 'TFAP4' 'CTCF' 'RAD21' 'ARID3A' 'ARID5B' 'HMG20B_v2' 'ZNF219' 'RCOR2' 'ELF3' 'DRAP1' 'ZNF143' 'NFIL3' 'NR2F6' 'GABPA' 'ZNF12' 'ZNF511' 'HOMEZ' 'ETV4' 'CBX5' 'ZHX2' 'CREM' 'ZNF384' 'SOX13_iso1' 'GATAD2A' 'TEAD3' 'HMGXB4' 'RREB1_iso2' 'KDM3A' 'MAZ' 'SIN3B' 'SP1' 'MTA1' 'BCL6_iso1' 'SMAD4_iso1' 'SAP130' 'GABPB1_v2' 'ZNF7_iso2' 'THAP11' 'ZKSCAN8' 'ZNF281' 'TEAD1' 'FOXA3' 'MYBL2' 'ZNF48' 'FOXK…
198	ENSG00000013523	ANGEL1	chr14	77279283	chr14:77277283-77281283	7.1	5.9	83	70-99	['POLR2A' 'RAD21' 'CTCF' 'FOXA1' 'SMC3' 'ARID4B' 'CREB1' 'PRDM10' 'NFIL3' 'SAP130' 'ZNF219' 'CEBPG' 'GATAD2A' 'CEBPA' 'ZKSCAN8' 'KDM2A' 'ASH2L' 'MXD3_v1' 'ZNF544_iso1' 'TFDP1' 'KLF6_v2' 'ERF' 'TAF1' 'POLR2AphosphoS5' 'GATA4' 'YY1' 'ZNF792' 'RERE' 'ZSCAN9' 'ZGPAT' 'ZNF48' 'MIXL1' 'CIZ1' 'HMGXB4' 'MAZ' 'BCL6_iso1' 'MYC' 'MXD4' 'THAP11' 'KAT8' 'USF1' 'ZNF12' 'ZNF331' 'MAX' 'ELF3' 'GABPB1_v2' 'KLF10'…
199	ENSG00000013561	RNF14	chr5	141346436	chr5:141344436-141348436	16.3	34.8	7	5-9	['BCL6_iso1' 'ATF1' 'CREB1' 'CEBPA' 'CEBPG' 'ZBTB21' 'USF2']
200	ENSG00000013563	DNASE1L1	chrX	153640427	chrX:153638427-153642427	5.3	6.4	12	10-19	['ARID4B' 'POLR2AphosphoS5' 'SAP130' 'GATAD1' 'KDM2A' 'THAP11' 'ATF3' 'GABPB1_v2' 'MAX' 'USF1' 'DRAP1' 'USF2']
201	ENSG00000013573	DDX11	chr12	31226778	chr12:31224778-31228778	17.1	1.8	27	20-29	['NFYC' 'KMT2B' 'MAX' 'NRF1' 'SP1' 'TFDP1' 'ZBTB26' 'FOXK1' 'GATAD1' 'HMGXB4' 'THAP11' 'KDM2A' 'ARID4B' 'SAP130' 'ZFP64' 'GABPA' 'ZGPAT' 'KAT8' 'KLF16' 'PRDM10' 'GABPB1_v2' 'PBX2' 'DRAP1' 'POLR2AphosphoS5' 'DMAP1' 'ZNF335' 'HMGXB3']
202	ENSG00000013583	HEBP1	chr12	13153221	chr12:13151221-13155221	46.5	72.9	20	20-29	['ZNF792' 'THAP11' 'GATAD2A' 'HMG20B_v2' 'ZNF580' 'KDM2A' 'SMAD4_iso1' 'ZNF544_iso1' 'SAP130' 'SP1' 'MAZ' 'TAF1' 'MAX' 'POLR2AphosphoS5' 'KLF16' 'GABPB1_v2' 'POLR2A' 'HBP1' 'CTCF' 'RAD21']
203	ENSG00000013588	GPRC5A	chr12	13043955	chr12:13041955-13045955	1.5	1	7	5-9	['ZNF48' 'ARID4B' 'SAP130' 'RAD21' 'MAX' 'RARA' 'FOXA1']
204	ENSG00000013810	TACC3	chr4	1723265	chr4:1721265-1725265	61.8	1.9	42	40-49	['USF2' 'GABPB1_v2' 'KDM2A' 'MXD3_v1' 'RARA' 'DMAP1' 'NRF1' 'ASH2L' 'ZNF143' 'POLR2A' 'MXD4' 'ZNF335' 'CEBPG' 'ZNF12' 'CEBPA' 'KAT8' 'SP5' 'PRDM10' 'DRAP1' 'SP1' 'CREM' 'FOXK1' 'KLF10' 'THAP11' 'GATAD1' 'CREB1' 'NR2C2' 'GABPA' 'ETV4' 'MAZ' 'SMAD4_iso1' 'CBX5' 'NFYC' 'TFDP1' 'TGIF2' 'SIN3A' 'SIN3B' 'SAP130' 'HBP1' 'ARID4B' 'YY1' 'CTCF']
205	ENSG00000014138	POLA2	chr11	65029431	chr11:65027431-65031431	9.8	2.4	42	40-49	['MBD1_v2' 'DMAP1' 'KMT2B' 'MXD4' 'KDM2A' 'POLR2AphosphoS5' 'ZNF219' 'HBP1' 'SAP130' 'CHD2' 'KLF11' 'ARID4B' 'TEAD3' 'TFE3' 'ZNF48' 'TFAP4' 'TGIF2' 'YY1' 'MAX' 'GMEB2' 'NFIA_v1' 'BHLHE40' 'ZNF580' 'DRAP1' 'HMGXB3' 'THAP11' 'GABPB1_v2' 'NRF1' 'GATAD1' 'MXI1' 'HCFC1' 'USF1' 'KAT8' 'ERF' 'NFYC' 'MYBL2' 'TAF1' 'TFDP1' 'SIN3A' 'SIN3B' 'POLR2A' 'ZGPAT']
206	ENSG00000014164	ZC3H3	chr8	144623620	chr8:144621620-144625620	9.6	1.7	62	50-69	['GATA4' 'SRF' 'ZNF335' 'NFIL3' 'KLF6_v2' 'ZFP64' 'TGIF2' 'ZNF48' 'KMT2B' 'HMG20B_v2' 'ZNF219' 'BCL6_iso1' 'YY1' 'ZHX2' 'KDM2A' 'SP1' 'SOX13_iso1' 'HMGXB3' 'RXRB' 'MAZ' 'KLF10' 'KLF16' 'NR2F6' 'ZGPAT' 'DRAP1' 'ATF1' 'SMAD4_iso1' 'PPARG_v1' 'NFYC' 'KDM3A' 'TFDP1' 'FOXA3' 'ELF3' 'SP5' 'CREB1' 'GABPB1_v2' 'RFX3_iso1' 'ERF' 'REST' 'TEAD3' 'ATF3' 'GATAD1' 'THAP11' 'KAT8' 'FOXK1' 'MYBL2' 'CREM' 'GABPA'…
207	ENSG00000014216	CAPN1	chr11	64949342	chr11:64947342-64951342	63.3	16.7	38	30-39	['NFIA_v1' 'SLC30A9' 'CTCF' 'RAD21' 'KAT8' 'ZBTB7A' 'KDM6A' 'SP1' 'PRDM10' 'KLF16' 'THAP11' 'GATAD2A' 'TFAP4' 'TCF25' 'KDM2A' 'ZNF331' 'SAP130' 'RCOR2' 'UBP1' 'CEBPG' 'TGIF2' 'ARID5B' 'ZNF12' 'RXRB' 'HMGXB4' 'SIN3B' 'SMAD4_iso1' 'GABPB1_v2' 'FOXA3' 'KMT2B' 'ZNF48' 'MXD3_v1' 'ARID4B' 'ZBTB33' 'TAF1' 'DMAP1' 'USF1' 'USF2']
208	ENSG00000014641	MDH1	chr2	63816121	chr2:63814121-63818121	234.2	118.2	113	100-177	['TCF7' 'MBD1_v1' 'CUX1' 'MXI1' 'RFX3_iso1' 'SIN3A' 'MAZ' 'SREBF1' 'GATAD2A' 'MXD4' 'ZNF219' 'MAX' 'POLR2A' 'SAP130' 'TFE3' 'KDM1A' 'NR2C2' 'MYBL2' 'KLF11' 'HHEX' 'ASH2L' 'KDM6A' 'SIX4_iso1' 'ARID4B' 'CREB1' 'NFYC' 'ATF1' 'GABPA' 'NRF1' 'EP300' 'CHD2' 'TGIF2' 'RREB1_iso2' 'ARID3A' 'HMGXB3' 'ZNF384' 'HMGXB4' 'KAT8' 'CREM' 'MIXL1' 'FOXK1' 'ZFP1_v1' 'GMEB2' 'ZNF335' 'HNF4G' 'ZNF143' 'CEBPA' 'FOS' 'U…
209	ENSG00000014824	SLC30A9	chr4	41992522	chr4:41990522-41994522	7.4	7.1	66	50-69	['HLF' 'JUN' 'NFYC' 'JUND' 'CREM' 'ATF1' 'CEBPB' 'DRAP1' 'CEBPG' 'RFX5' 'ETV4' 'CREB1' 'KLF10' 'MXI1' 'GABPA' 'FOXK1' 'ARID4B' 'GATAD2A' 'SOX5' 'TCF25' 'GATAD1' 'KDM3A' 'THAP11' 'ELF3' 'ZHX2' 'ZBTB21' 'NR2C2' 'TGIF2' 'GABPB1_v2' 'TEAD3' 'HMGXB3' 'ERF' 'ZNF219' 'HBP1' 'GMEB2' 'NR2F6' 'KMT2B' 'KAT8' 'SAP130' 'RXRB' 'TBP' 'SP1' 'TFE3' 'MIER3' 'POLR2AphosphoS5' 'POLR2A' 'YY1' 'KLF6_v2' 'THRA_iso1' 'Z…
210	ENSG00000014919	COX15	chr10	101492423	chr10:101490423-101494423	38.8	17.9	66	50-69	['ZMYM3' 'ASH2L' 'POLR2A' 'ZFP64' 'POLR2AphosphoS5' 'TAF1' 'RXRB' 'RREB1_iso2' 'ZNF219' 'SP1' 'FOXA3' 'UBP1' 'ARID4B' 'SAP130' 'RFXANK' 'SIN3A' 'ETV4' 'ELF3' 'MIXL1' 'BCL6_iso1' 'NFYC' 'SOX13_iso1' 'ARID5B' 'GABPB1_v2' 'NR2C2' 'GABPA' 'KLF16' 'KAT8' 'CEBPG' 'TBP' 'GATAD2A' 'THAP11' 'GATAD1' 'ZNF511' 'DRAP1' 'FOXK1' 'MLX' 'CREM' 'SP5' 'HCFC1' 'NRF1' 'SUZ12' 'ZNF143' 'ZNF792' 'MXI1' 'TEAD1' 'TEAD3'…
211	ENSG00000015133	CCDC88C	chr14	91884133	chr14:91882133-91886133	6.5	1	38	30-39	['PBX2' 'SAP130' 'GABPA' 'NRF1' 'GABPB1_v2' 'SIN3A' 'MAX' 'USF1' 'TFDP1' 'BHLHE40' 'MBD1_v2' 'ZHX3_iso1' 'TAF1' 'ZNF219' 'MYC' 'KLF6_v2' 'MXD4' 'ZNF281' 'THAP11' 'POLR2A' 'MXD3_v1' 'KDM3A' 'DMAP1' 'ARID4B' 'ZGPAT' 'ZNF511' 'RCOR2' 'ZMYM3' 'KDM6A' 'ZKSCAN8' 'TEAD1' 'ARID5B' 'RXRB' 'GATAD2A' 'CEBPA' 'SMC3' 'RAD21' 'CTCF']
212	ENSG00000015153	YAF2	chr12	42632050	chr12:42630050-42634050	5	9.5	52	50-69	['ASH2L' 'ZBTB7A' 'KMT2B' 'ARID5B' 'MXD4' 'MIER2' 'KDM2A' 'ARID4B' 'SOX13_iso1' 'DRAP1' 'THAP11' 'SAP130' 'ZNF219' 'ERF' 'DMAP1' 'GABPB1_v2' 'HOMEZ' 'TGIF2' 'HMGXB4' 'NR2F6' 'KAT7' 'RAD21' 'SMAD4_iso1' 'RARA' 'MAX' 'RREB1_iso2' 'BCL6_iso1' 'RXRB' 'RERE' 'CTCF' 'ELF3' 'ZNF792' 'CBX5' 'DNMT3B' 'TAF1' 'KLF16' 'POLR2A' 'KDM3A' 'FOXA1' 'FOXA3' 'FOXA2' 'MXI1' 'SP5' 'TFAP4' 'FOS' 'USF2' 'ATF3' 'USF1' 'N…
213	ENSG00000015171	ZMYND11	chr10	180423	chr10:178423-182423	31.6	18.9	36	30-39	['ZNF652' 'FOXA2' 'FOXA1' 'PROX1' 'BCL6_iso1' 'FOXA3' 'NFIL3' 'DRAP1' 'RARA' 'SOX13_iso1' 'CEBPA' 'FOSL2' 'SAP130' 'ZNF7_iso2' 'EP300' 'JUN' 'TEAD4' 'ARID5B' 'JUND' 'GATAD2A' 'MLX' 'TEAD1' 'ZNF219' 'TEAD3' 'PPARG_v1' 'ARID4B' 'ELF3' 'KAT7' 'DMAP1' 'TAF1' 'YY1' 'MXD3_v1' 'POLR2AphosphoS5' 'KMT2B' 'CHD2' 'POLR2A']
214	ENSG00000015475	BID	chr22	18257258	chr22:18255258-18259258	63.1	14.1	13	10-19	['MAFK' 'ZNF3' 'THRB' 'SP5' 'ARID5B' 'ZNF281' 'DMAP1' 'USF2' 'SIN3A' 'USF1' 'MAX' 'POLR2AphosphoS5' 'TAF1']
215	ENSG00000015479	MATR3	chr5	138609791	chr5:138607791-138611791	194.7	58.1	68	50-69	['TEAD1' 'SIN3A' 'DRAP1' 'USF2' 'DMAP1' 'GATAD2A' 'KMT2B' 'ELF3' 'DNMT3B' 'ZNF384' 'HDAC2' 'YY1' 'RXRA' 'SP1' 'TBP' 'GABPB1_v2' 'ZGPAT' 'ZNF792' 'NFIC' 'SP5' 'TAF1' 'REST' 'HBP1' 'KLF16' 'RXRB' 'NR2F2' 'PPARG_v1' 'FOXK1' 'ZNF48' 'MBD1_v2' 'KAT8' 'ZNF511' 'KLF6_v2' 'THAP11' 'NR2C2' 'FOXA3' 'POLR2AphosphoS5' 'MLX' 'ARID4B' 'SAP130' 'UBP1' 'SLC30A9' 'NRF1' 'MXI1' 'ZSCAN9' 'TGIF2' 'MXD4' 'THRA_iso1' …
216	ENSG00000015520	NPC1L1	chr7	44580914	chr7:44578914-44582914	12.2	14.2	79	70-99	['HLF' 'DMAP1' 'SP1' 'SP5' 'ZNF331' 'SAP130' 'SOX13_iso1' 'TBP' 'DRAP1' 'GATAD1' 'ERF' 'NFYC' 'CREM' 'SIX4_iso1' 'TFE3' 'HNF1A' 'CREB1' 'ATF1' 'RXRB' 'FOXA3' 'ZBTB26' 'MXI1' 'MIXL1' 'NRF1' 'KLF6_v2' 'GATAD2A' 'ZCCHC11' 'POLR2AphosphoS5' 'ZNF219' 'NFIA_v1' 'RFXANK' 'MIER3' 'CEBPA' 'MLX' 'TEAD3' 'ZNF511' 'THAP11' 'ZNF334_iso1' 'KLF16' 'KAT8' 'KMT2B' 'ARID4B' 'ZNF544_iso1' 'NFIC' 'ZNF792' 'POLR2A' '…
217	ENSG00000015532	XYLT2	chr17	48423392	chr17:48421392-48425392	8.3	2.1	42	40-49	['HLF' 'SSRP1' 'ERF' 'DMAP1' 'KMT2B' 'GABPB1_v2' 'KLF16' 'UBP1' 'KAT8' 'MXD3_v1' 'MXD4' 'KDM2A' 'SMAD4_iso1' 'GATAD2A' 'FOXA3' 'ARID4B' 'SLC30A9' 'SAP130' 'HDAC2' 'ARID5B' 'BCL6_iso1' 'POLR2A' 'ZNF219' 'MAX' 'ELF3' 'POLR2AphosphoS5' 'GATA4' 'DRAP1' 'SP5' 'SP1' 'ZSCAN9' 'TAF1' 'TGIF2' 'USF1' 'YY1' 'THAP11' 'HMGXB4' 'MAZ' 'ZBTB7A' 'GATAD1' 'KLF6_v2' 'HMGXB3']
218	ENSG00000016391	CHDH	chr3	53880419	chr3:53878419-53882419	24.3	11.2	74	70-99	['ZC3H4' 'POLR2AphosphoS5' 'YY1' 'NPAS2_iso2' 'PRDM10' 'TBP' 'SOX5' 'SOX13_iso1' 'RXRA' 'ARID4B' 'KLF6_v2' 'HMGXB4' 'ZNF331' 'HNF4A' 'GATAD2A' 'ZGPAT' 'PPARG_v1' 'RXRB' 'ZNF219' 'ARID5B' 'PROX1' 'POLR2A' 'CEBPA' 'GATAD1' 'SIN3A' 'SAP130' 'NR2F6' 'EP300' 'THAP11' 'KLF16' 'RREB1_iso2' 'DRAP1' 'HNF4G' 'NR2F1' 'KAT8' 'TEAD1' 'TEAD3' 'RARA' 'ZSCAN9' 'BCL6_iso1' 'KDM1A' 'ELF3' 'GABPA' 'REST' 'ZBTB21' '…
219	ENSG00000016864	GLT8D1	chr3	52740048	chr3:52738048-52742048	48.7	35.9	108	100-177	['ATF1' 'ASH2L' 'ZNF384' 'MBD4' 'RERE' 'USF2' 'HBP1' 'MXD4' 'NFIL3' 'THRB' 'KAT8' 'BHLHE40' 'ZGPAT' 'DRAP1' 'SP5' 'NFIC' 'RXRA' 'SOX5' 'MYBL2' 'TEAD4' 'PPARG_v1' 'FOXP1' 'HHEX' 'HMG20A' 'ZSCAN9' 'FOXK1' 'PRDM10' 'FOXA1' 'CREM' 'HDAC2' 'ZNF219' 'CEBPA' 'RARA' 'ELF3' 'TFE3' 'EP300' 'HNF4A' 'NR2F1' 'MIXL1' 'MLX' 'ZNF331' 'SOX13_iso1' 'FOXA2' 'THRA_iso1' 'HMG20B_v2' 'GATAD2A' 'SMAD4_iso1' 'FOXA3' 'TC…
220	ENSG00000017260	ATP2C1	chr3	130613433	chr3:130611433-130615433	26.5	14.6	31	30-39	['CTCF' 'RAD21' 'KDM6A' 'KDM2A' 'ZC3H4' 'YY1' 'DMAP1' 'ZNF331' 'ASH2L' 'HMGXB4' 'TAF1' 'ARID5B' 'SIN3A' 'ELF3' 'POLR2AphosphoS5' 'POLR2A' 'KAT8' 'ARID4B' 'UBP1' 'GABPA' 'TBP' 'KMT2B' 'GATAD1' 'HCFC1' 'SAP130' 'THAP11' 'NRF1' 'NR2C2' 'GABPB1_v2' 'ZNF219' 'SMAD4_iso1']
221	ENSG00000017797	RALBP1	chr18	9475529	chr18:9473529-9477529	23	11.1	60	50-69	['TGIF2' 'SIN3A' 'RAD21' 'RARA' 'ZGPAT' 'DMAP1' 'SMAD4_iso1' 'ASH2L' 'NFIC' 'GATAD2A' 'SIN3B' 'UBP1' 'KLF16' 'CBX5' 'TFE3' 'POLR2A' 'MXD4' 'POLR2AphosphoS5' 'TAF1' 'KDM3A' 'ZNF792' 'ARID4B' 'NFIL3' 'NRF1' 'ZNF331' 'TFDP1' 'GATAD1' 'SLC30A9' 'KDM2A' 'DRAP1' 'KLF6_v2' 'CHD2' 'BRCA1' 'SREBF1' 'ZBTB33' 'THAP11' 'NR2F6' 'GMEB2' 'CREM' 'SUZ12' 'NFYC' 'ATF1' 'KLF10' 'ZNF143' 'HCFC1' 'BHLHE40' 'ATF3' 'CR…
222	ENSG00000018189	RUFY3	chr4	71570653	chr4:71568653-71572653	7.5	10.3	58	50-69	['HLF' 'NFIL3' 'CEBPA' 'FOXA1' 'CEBPG' 'CEBPB' 'ARID3A' 'NRF1' 'RUVBL1' 'ASH2L' 'MYBL2' 'KAT8' 'POLR2A' 'POLR2AphosphoS5' 'GABPA' 'HMGXB4' 'ARID4B' 'SP1' 'SAP130' 'KMT2B' 'RAD21' 'ZBTB7A' 'GABPB1_v2' 'CTCF' 'MAZ' 'TAF1' 'SMAD4_iso1' 'BHLHE40' 'UBP1' 'SIN3A' 'ZSCAN29_iso1' 'RERE' 'MXD3_v1' 'DMAP1' 'THAP11' 'ZNF544_iso1' 'ZNF48' 'ARID5B' 'ERF' 'MXD4' 'ZNF511' 'MAX' 'ZNF792' 'GATAD1' 'TFDP1' 'THRA_i…
223	ENSG00000018408	WWTR1	chr3	149421060	chr3:149419060-149423060	26.8	10.9	0		.
224	ENSG00000018510	AGPS	chr2	178257470	chr2:178255470-178259470	49	9.6	121	100-177	['SOX5' 'HLF' 'CEBPG' 'SOX13_iso1' 'CEBPB' 'CEBPA' 'MBD4' 'RREB1_iso2' 'DNMT3B' 'ZNF281' 'ZNF580' 'CBX5' 'ZNF511' 'ZSCAN9' 'MIER2' 'GATAD2A' 'SP1' 'TEAD3' 'NRF1' 'DMAP1' 'MYBL2' 'MAX' 'TBL1XR1' 'ZNF12' 'ZNF335' 'TFE3' 'ASH2L' 'ZGPAT' 'NPAS2_iso2' 'MXI1' 'MAZ' 'NFIL3' 'PRDM10' 'MLX' 'ZNF792' 'MYC' 'ZNF644' 'KLF10' 'KLF6_v2' 'BCL6_iso1' 'MIXL1' 'ZKSCAN8' 'ZNF544_iso1' 'KAT7' 'FOXA3' 'KMT2B' 'RXRB' …
225	ENSG00000018610	CXorf56	chrX	118699397	chrX:118697397-118701397	13.5	5.5	38	30-39	['POLR2A' 'ZNF331' 'POLR2AphosphoS5' 'SIN3B' 'HCFC1' 'SOX13_iso1' 'CREB1' 'ATF1' 'THAP11' 'SAP130' 'JUN' 'KDM2A' 'JUND' 'ELF3' 'ARID4B' 'GATAD2A' 'CREM' 'GATAD1' 'KMT2B' 'BRCA1' 'ARID5B' 'ATF3' 'GABPB1_v2' 'DRAP1' 'MAX' 'UBP1' 'KAT8' 'NFIL3' 'TBP' 'TFE3' 'USF1' 'USF2' 'ETV4' 'GABPA' 'BHLHE40' 'HOMEZ' 'PRDM10' 'NR1H2']
226	ENSG00000018699	TTC27	chr2	32853128	chr2:32851128-32855128	29.8	4.2	72	70-99	['ZNF334_iso1' 'ZFP1_v1' 'NFIA_v1' 'BRD4' 'SP5' 'SP1' 'MAZ' 'DRAP1' 'ZGPAT' 'CEBPA' 'HOMEZ' 'ARID5B' 'RFX5' 'NRF1' 'KDM2A' 'HMGXB3' 'ZNF792' 'GABPA' 'FOXP1' 'ELF3' 'POLR2AphosphoS2' 'GABPB1_v2' 'ZNF143' 'KLF6_v2' 'SUZ12' 'TAF1' 'KLF10' 'ERF' 'KMT2B' 'ZNF219' 'GATAD1' 'SRF' 'POLR2AphosphoS5' 'TBP' 'RXRA' 'PRDM10' 'FOXK1' 'CREB1' 'MYBL2' 'POLR2A' 'MYC' 'MXI1' 'YY1' 'HCFC1' 'KAT8' 'TEAD1' 'THAP11' '…
227	ENSG00000019144	PHLDB1	chr11	118477212	chr11:118475212-118479212	3.7	1.4	13	10-19	['SAP130' 'TFAP4' 'HLF' 'CEBPA' 'CEBPB' 'CEBPG' 'NR2F6' 'NFIL3' 'RREB1_iso2' 'ZNF281' 'CTCF' 'RAD21' 'SMAD4_iso1']
228	ENSG00000019582	CD74	chr5	149792332	chr5:149790332-149794332	174.5	615.4	40	40-49	['NFYC' 'ATF1' 'ZNF143' 'RFXANK' 'CREM' 'CREB1' 'RFX5' 'CTCF' 'NRF1' 'GABPB1_v2' 'SOX5' 'SAP130' 'ZNF219' 'SMAD4_iso1' 'BCL6_iso1' 'TEAD3' 'SOX13_iso1' 'THAP11' 'TCF7' 'MYBL2' 'MLX' 'NR2F6' 'NFIC' 'ZGPAT' 'TAF1' 'HHEX' 'ARID5B' 'ZNF335' 'POLR2A' 'ARID4B' 'POLR2AphosphoS5' 'ERF' 'ZBTB7A' 'TBP' 'ASH2L' 'DRAP1' 'ETV4' 'BHLHE40' 'ZEB1' 'FOS']
229	ENSG00000019995	ZRANB1	chr10	126630691	chr10:126628691-126632691	9.4	12.7	1	1-4	['ZNF652']
230	ENSG00000020129	NCDN	chr1	36023392	chr1:36021392-36025392	7.3	1.4	96	70-99	['TGIF2' 'ZNF12' 'TFAP4' 'KDM1A' 'KDM6A' 'POLR2A' 'CEBPG' 'NR2F6' 'GATAD2A' 'ATF1' 'ARID4B' 'HDAC2' 'HMG20B_v2' 'SAP130' 'ERF' 'ZNF219' 'ZNF281' 'NFIC' 'RERE' 'TEAD1' 'TCF7' 'FOXA1' 'SOX13_iso1' 'ARID3A' 'SMAD4_iso1' 'FOXA3' 'FOXA2' 'EP300' 'TEAD3' 'MYBL2' 'FOXP1' 'HHEX' 'TBL1XR1' 'FOXO1' 'NFIL3' 'SOX5' 'RXRB' 'CREB1' 'RARA' 'BCL6_iso1' 'THAP11' 'MLX' 'KAT8' 'FOSL2' 'ARID5B' 'TEAD4' 'PPARG_v1' 'H…
231	ENSG00000020256	ZFP64	chr20	50808524	chr20:50806524-50810524	13.6	2.4	90	70-99	['ZFP64' 'CHD2' 'MYBL2' 'POLR2A' 'POLR2AphosphoS5' 'ZNF335' 'SMAD4_iso1' 'ZBTB7A' 'HDAC2' 'ATF4' 'BRD4' 'SP1' 'TAF1' 'NFYC' 'GMEB2' 'FOS' 'FOXK1' 'KDM6A' 'ATF3' 'HNF4G' 'ZNF544_iso1' 'KLF10' 'TFDP1' 'GATAD1' 'KAT8' 'ASH2L' 'FOXP1' 'KMT2B' 'DMAP1' 'ELF3' 'ERF' 'SLC30A9' 'ZNF3' 'ZNF48' 'MIXL1' 'ZSCAN29_iso1' 'TBP' 'KLF16' 'DRAP1' 'RFXANK' 'GABPA' 'GATAD2A' 'GABPB1_v2' 'SAP130' 'SOX13_iso1' 'HMGXB4'…
232	ENSG00000020426	MNAT1	chr14	61201469	chr14:61199469-61203469	31.1	11.9	98	70-99	['USF1' 'RREB1_iso2' 'ZHX2' 'DRAP1' 'MXI1' 'CBX1' 'SIN3B' 'HMG20B_v2' 'FOSL2' 'UBP1' 'NFYC' 'ARID3A' 'GABPA' 'ZNF143' 'NFIC' 'ZSCAN9' 'THRA_iso1' 'KLF10' 'ZNF281' 'GATAD2A' 'SMAD4_iso1' 'HCFC1' 'PROX1' 'FOXK1' 'GATAD1' 'NFIL3' 'CBX5' 'THAP11' 'MIXL1' 'RFXANK' 'ARID4B' 'CEBPD' 'ZGPAT' 'TEAD3' 'ZNF644' 'ZNF331' 'RAD21' 'KAT7' 'KMT2B' 'ZFP1_v1' 'RCOR1' 'TEAD1' 'RXRB' 'TAF1' 'TGIF2' 'HBP1' 'ZNF544_is…
233	ENSG00000020577	SAMD4A	chr14	55034636	chr14:55032636-55036636	5.5	6.5	46	40-49	['PAXIP1_iso1' 'TEAD3' 'HMGXB4' 'PRDM10' 'RARA' 'MAZ' 'GABPB1_v2' 'ZNF219' 'TEAD1' 'CEBPD' 'ARID5B' 'GMEB2' 'SMAD4_iso1' 'KDM3A' 'SOX5' 'DMAP1' 'TFE3' 'SOX13_iso1' 'HNF1A' 'SAP130' 'NFIA_v1' 'KAT8' 'NFIL3' 'CEBPA' 'HLF' 'ZSCAN9' 'RXRB' 'ARID4B' 'FOXK1' 'DRAP1' 'MIXL1' 'KLF16' 'CEBPG' 'FOXA3' 'ATF4' 'TBP' 'POLR2A' 'POLR2AphosphoS5' 'TAF1' 'POLR2AphosphoS2' 'MAX' 'ASH2L' 'KAT7' 'KMT2B' 'TFAP4' 'TGI…
234	ENSG00000021355	SERPINB1	chr6	2842081	chr6:2840081-2844081	23.6	15.3	110	100-177	['HLF' 'POLR2A' 'BHLHE40' 'CREB1' 'TBP' 'ZBTB26' 'CEBPB' 'CEBPG' 'CEBPA' 'HMG20B_v2' 'ZNF12' 'ZFP1_v1' 'HMGXB3' 'NFIL3' 'REST' 'SSRP1' 'GATAD2A' 'FOXP1' 'ZNF335' 'ZSCAN9' 'SOX5' 'HDAC2' 'ZKSCAN8' 'KMT2B' 'JARID2_iso1' 'TEAD3' 'EP300' 'PROX1' 'POLR2AphosphoS5' 'TEAD4' 'TEAD1' 'SAP130' 'SIX4_iso1' 'ARID4B' 'ZNF792' 'RAD21' 'CREM' 'RREB1_iso2' 'MIER3' 'MIER2' 'PRDM10' 'ZNF331' 'ZNF281' 'FOXK1' 'TFAP…
235	ENSG00000021488	SLC7A9	chr19	33360683	chr19:33358683-33362683	5.4	8.9	25	20-29	['DMAP1' 'TAF1' 'TFAP4' 'NR2F6' 'ERF' 'NR2F1' 'TBP' 'POLR2AphosphoS5' 'RARA' 'PROX1' 'POLR2A' 'FOXA3' 'HNF4G' 'HNF4A' 'MIXL1' 'HNF1A' 'ZNF384' 'KAT8' 'FOXA1' 'ARID4B' 'SAP130' 'NFIA_v1' 'USF2' 'RAD21' 'CTCF']
236	ENSG00000021574	SPAST	chr2	32288679	chr2:32286679-32290679	13.5	4.5	116	100-177	['CREB1' 'RARA' 'SMAD4_iso1' 'CEBPG' 'TBP' 'CTCF' 'ZNF511' 'KLF6_v2' 'HOMEZ' 'ZNF792' 'HBP1' 'NFIL3' 'HLF' 'POLR2AphosphoS5' 'BRD4' 'TFAP4' 'KDM1A' 'MYBL2' 'ZBTB7A' 'ZNF48' 'ZSCAN29_iso1' 'ZGPAT' 'POLR2A' 'HMG20A' 'ARID3A' 'CEBPA' 'GATAD2A' 'KAT2B' 'UBP1' 'MIXL1' 'PROX1' 'ZNF335' 'ETV4' 'NFIC' 'NCoA2' 'KAT8' 'NFIA_v1' 'MBD1_v1' 'ZKSCAN8' 'GATAD1' 'CUX1' 'GABPA' 'CREM' 'TEAD3' 'TFE3' 'ASH2L' 'REST…
237	ENSG00000021776	AQR	chr15	35261995	chr15:35259995-35263995	3.7	2	100	100-177	['HLF' 'KDM6A' 'POLR2A' 'POLR2AphosphoS5' 'ZNF384' 'ASH2L' 'TBP' 'TAF1' 'SIN3A' 'MYBL2' 'RERE' 'SIN3B' 'MBD1_v2' 'KLF10' 'DNMT3B' 'HBP1' 'ZCCHC11' 'KLF6_v2' 'ATF1' 'ZNF335' 'FOXO1' 'SMAD4_iso1' 'ZNF792' 'CHD2' 'ARID3A' 'ZNF219' 'ZNF331' 'SRF' 'RFX5' 'MAZ' 'KMT2B' 'GABPA' 'HCFC1' 'GABPB1_v2' 'FOXK1' 'ZNF143' 'THAP11' 'MIER3' 'ZNF544_iso1' 'SP1' 'KAT8' 'TFDP1' 'FOXA3' 'GATAD1' 'MIXL1' 'CBX1' 'KAT7'…
238	ENSG00000021826	CPS1	chr2	211342408	chr2:211340408-211344408	16.8	697.8	80	70-99	['ZNF335' 'RAD21' 'DMAP1' 'ZNF3' 'PRDM10' 'MXD4' 'ASH2L' 'KAT7' 'CEBPA' 'ZNF48' 'ZGPAT' 'CEBPD' 'ZNF511' 'HMGXB3' 'FOXA3' 'MXD3_v1' 'MXI1' 'TGIF2' 'HBP1' 'MAZ' 'CBX5' 'ARID5B' 'HLF' 'KLF6_v2' 'TAF1' 'ZNF219' 'HDAC2' 'TFE3' 'KDM2A' 'POLR2A' 'CEBPG' 'UBP1' 'NR2F2' 'YY1' 'GATA4' 'ARID4B' 'POLR2AphosphoS5' 'DNMT3B' 'REST' 'ERF' 'ETV4' 'MBD1_v2' 'ZNF792' 'SLC30A9' 'ZNF644' 'KLF16' 'KAT8' 'KMT2B' 'THAP…
239	ENSG00000021852	C8B	chr1	57431688	chr1:57429688-57433688	1	435.5	60	50-69	['MAX' 'KAT8' 'CEBPA' 'TEAD3' 'CEBPG' 'TEAD1' 'RREB1_iso2' 'RXRB' 'HMG20A' 'ZNF792' 'RAD21' 'DRAP1' 'FOXA3' 'RCOR2' 'GATAD2A' 'ERF' 'FOXA1' 'HDAC2' 'TGIF2' 'GATAD1' 'ARID5B' 'SIN3A' 'TFE3' 'SOX5' 'ZNF219' 'ZBTB26' 'ARID4B' 'SOX13_iso1' 'ZNF331' 'FOXA2' 'ZNF644' 'SAP130' 'SMAD4_iso1' 'EP300' 'MIER2' 'BCL6_iso1' 'HNF4G' 'RARA' 'FOXO1' 'HNF4A' 'ZGPAT' 'NR2F6' 'CREM' 'ZEB1' 'PBX2' 'FOXP1' 'CREB1' 'AS…
240	ENSG00000022840	RNF10	chr12	120972131	chr12:120970131-120974131	83.3	38	33	30-39	['FOXA1' 'FOXP1' 'GABPA' 'CREM' 'THAP11' 'ZNF143' 'TBP' 'DRAP1' 'SUZ12' 'KLF10' 'HCFC1' 'THRA_iso1' 'POLR2A' 'ARID4B' 'POLR2AphosphoS5' 'ZSCAN29_iso1' 'SAP130' 'RARA' 'GABPB1_v2' 'YY1' 'TAF1' 'MAX' 'ASH2L' 'SIN3A' 'MXD3_v1' 'ZNF48' 'ZNF219' 'THRB' 'ZNF644' 'TGIF2' 'GATAD1' 'FOSL2' 'JUND']
241	ENSG00000022976	ZNF839	chr14	102786095	chr14:102784095-102788095	5.2	4.4	82	70-99	['ZNF644' 'HLF' 'TEAD1' 'TEAD3' 'GATAD2A' 'ARID5B' 'PPARG_v1' 'TFE3' 'RAD21' 'CTCF' 'TBP' 'MIXL1' 'FOXA1' 'FOXA3' 'CEBPB' 'JUN' 'JUND' 'POLR2A' 'ZBTB21' 'ZNF511' 'HDAC2' 'ZGPAT' 'SP5' 'DMAP1' 'ATF1' 'CREM' 'NFIL3' 'CREB1' 'SP1' 'KAT8' 'SMAD4_iso1' 'SAP130' 'MAZ' 'KDM2A' 'GABPA' 'GABPB1_v2' 'THAP11' 'ZNF219' 'KMT2B' 'KLF10' 'ARID4B' 'GATAD1' 'HMGXB4' 'POLR2AphosphoS5' 'ZHX2' 'TAF1' 'YY1' 'SSRP1' '…
242	ENSG00000023041	ZDHHC6	chr10	114206672	chr10:114204672-114208672	31.9	15.1	40	40-49	['MYBL2' 'TBP' 'RXRB' 'KDM2A' 'NFIL3' 'POLR2A' 'POLR2AphosphoS5' 'TAF1' 'ARID4B' 'HBP1' 'MXD3_v1' 'TFDP1' 'NRF1' 'HCFC1' 'ZBTB26' 'GABPB1_v2' 'GABPA' 'CREM' 'CREB1' 'ATF1' 'TCF25' 'NFIC' 'ETV4' 'ASH2L' 'ZNF143' 'THAP11' 'KAT8' 'KLF10' 'ZNF331' 'TFAP4' 'KMT2B' 'GATAD1' 'SIN3B' 'MAZ' 'DNMT3B' 'TGIF2' 'SIN3A' 'KLF16' 'SAP130' 'HLF']
243	ENSG00000023191	RNH1	chr11	507273	chr11:505273-509273	38.9	10.3	53	50-69	['MXI1' 'NFIA_v1' 'KMT2B' 'MXD4' 'SOX13_iso1' 'KDM2A' 'ARID4B' 'GABPA' 'CREM' 'POLR2A' 'SAP130' 'GABPB1_v2' 'POLR2AphosphoS2' 'EP300' 'SLC30A9' 'TBP' 'MXD3_v1' 'POLR2AphosphoS5' 'ZNF219' 'THRA_iso1' 'ZGPAT' 'ASH2L' 'CREB1' 'ATF1' 'TFE3' 'DMAP1' 'ZNF331' 'KLF11' 'USF2' 'MAX' 'USF1' 'KAT8' 'NRF1' 'BHLHE40' 'TEAD3' 'TGIF2' 'SRF' 'THAP11' 'ERF' 'MAZ' 'GATAD1' 'GMEB2' 'FOXK1' 'KLF10' 'NR2F6' 'ATF3' 'H…
244	ENSG00000023228	NDUFS1	chr2	207024187	chr2:207022187-207026187	44.1	26.5	111	100-177	['ASH2L' 'KLF11' 'SAP130' 'MBD1_v2' 'TGIF2' 'DNMT3B' 'POLR2AphosphoS5' 'GATA4' 'ZBTB7A' 'SIN3B' 'YY1' 'ZNF644' 'RUVBL1' 'HDAC2' 'EP300' 'ATF4' 'HNF1A' 'MIER2' 'SOX13' 'GATAD2A' 'KAT8' 'ZHX2' 'ARID4B' 'ARID5B' 'KDM3A' 'KMT2B' 'GATAD1' 'KDM2A' 'RARA' 'USF1' 'USF2' 'THRA_iso1' 'ZFP1_v1' 'REST' 'SOX5' 'NFIA_v1' 'KLF6_v2' 'HCFC1' 'PPARG_v1' 'FOXA3' 'TEAD3' 'TFE3' 'TFAP4' 'PRDM10' 'ELF3' 'FOXK1' 'ZGPAT…
245	ENSG00000023287	RB1CC1	chr8	53627026	chr8:53625026-53629026	13.8	11	67	50-69	['ZNF384' 'TGIF2' 'SAP130' 'CEBPB' 'NFIL3' 'FOXA3' 'CEBPG' 'CEBPA' 'FOXA1' 'HLF' 'FOXP1' 'FOSL2' 'POLR2A' 'ASH2L' 'ZNF219' 'CHD2' 'KDM2A' 'ZNF281' 'ZNF143' 'ELF3' 'ARID4B' 'MAZ' 'TEAD3' 'GATAD1' 'SUZ12' 'NRF1' 'THAP11' 'CREB1' 'HCFC1' 'KLF10' 'KMT2B' 'FOXK1' 'GABPB1_v2' 'MXI1' 'ARID5B' 'ZSCAN29_iso1' 'SP5' 'SOX5' 'SOX13_iso1' 'KLF16' 'GABPA' 'HMG20B_v2' 'DRAP1' 'KAT8' 'HMGXB4' 'TAF1' 'ZNF580' 'RX…
246	ENSG00000023318	ERP44	chr9	102861330	chr9:102859330-102863330	15.3	17.4	53	50-69	['ARID4B' 'SAP130' 'NFYC' 'SIN3A' 'HBP1' 'TBP' 'MIER3' 'ASH2L' 'THRB' 'TAF1' 'POLR2A' 'POLR2AphosphoS5' 'CEBPD' 'MXI1' 'ELF3' 'SP1' 'DRAP1' 'ZGPAT' 'SP5' 'NR2C2' 'HNF1A' 'GABPA' 'GABPB1_v2' 'KMT2B' 'ZNF335' 'HCFC1' 'GATAD1' 'CREM' 'KAT8' 'SUZ12' 'FOXK1' 'ZNF143' 'HMGXB3' 'GMEB2' 'KLF10' 'FOXP1' 'CREB1' 'ATF1' 'NRF1' 'ZNF792' 'THAP11' 'ZNF219' 'ERF' 'KDM2A' 'BRD4' 'RCOR2' 'MAX' 'ZNF48' 'KDM6A' 'ZN…
247	ENSG00000023330	ALAS1	chr3	52232115	chr3:52230115-52234115	38.3	290.4	35	30-39	['CEBPB' 'CEBPA' 'CEBPG' 'PRDM10' 'NRF1' 'MAX' 'ZBTB7A' 'GATAD2A' 'ELF3' 'ZNF48' 'UBP1' 'ZSCAN9' 'THAP11' 'SP5' 'DRAP1' 'ZNF792' 'SAP130' 'KMT2B' 'TGIF2' 'TAF1' 'DNMT3B' 'TBP' 'KLF11' 'GATA4' 'POLR2A' 'POLR2AphosphoS5' 'KLF6_v2' 'ZNF580' 'GATAD1' 'ERF' 'PPARG_v1' 'ZNF544_iso1' 'MXD3_v1' 'KDM2A' 'ARID4B']
248	ENSG00000023516	AKAP11	chr13	42846288	chr13:42844288-42848288	5.7	5.5	55	50-69	['ZNF652' 'RFX3_iso1' 'ATF3' 'NFYC' 'USF1' 'USF2' 'ZGPAT' 'SOX13_iso1' 'ZNF511' 'HOMEZ' 'ZFP1_v1' 'ZNF3' 'KLF11' 'ELF3' 'TFE3' 'ZNF384' 'MXD3_v1' 'MYBL2' 'ZSCAN9' 'SAP130' 'GATAD2A' 'ARID4B' 'TFDP1' 'MAX' 'RARA' 'ZNF335' 'UBP1' 'ARID5B' 'HMGXB3' 'TEAD1' 'PPARG_v1' 'KLF6_v2' 'MXD4' 'RXRB' 'ZNF331' 'GABPA' 'KLF16' 'MLX' 'DNMT3B' 'GATAD1' 'MXI1' 'KAT8' 'ZNF580' 'SIN3A' 'DMAP1' 'THAP11' 'CHD2' 'BRCA1…
249	ENSG00000023572	GLRX2	chr1	193075244	chr1:193073244-193077244	31.5	15.1	50	50-69	['ZKSCAN8' 'KMT2B' 'SIN3A' 'ASH2L' 'CEBPB' 'CHD2' 'KAT7' 'TFE3' 'UBP1' 'ZNF331' 'ZGPAT' 'KAT8' 'KLF9' 'KDM2A' 'KDM3A' 'ARID5B' 'GABPB1_v2' 'RXRB' 'TFDP1' 'POLR2A' 'ELF3' 'MXD4' 'POLR2AphosphoS5' 'MXD3_v1' 'TAF1' 'ZNF48' 'SAP130' 'KLF6_v2' 'SOX13_iso1' 'MAZ' 'SP5' 'NRF1' 'THAP11' 'SP1' 'DRAP1' 'PPARG_v1' 'EP300' 'FOXA3' 'RAD21' 'SMAD4_iso1' 'FOXK1' 'ZNF335' 'MAX' 'FOXA2' 'YY1' 'ZNF219' 'TEAD1' 'FO…
250	ENSG00000023608	SNAPC1	chr14	62229074	chr14:62227074-62231074	5.3	2.6	50	50-69	['PPARG_v1' 'HLF' 'GATAD2A' 'RARA' 'ZGPAT' 'CREB1' 'NFIL3' 'CEBPA' 'CEBPG' 'KLF6_v2' 'FOXP1' 'FOXA3' 'FOXA1' 'BCL6_iso1' 'BHLHE40' 'TFE3' 'KLF16' 'ZNF331' 'SOX5' 'ERF' 'DMAP1' 'POLR2AphosphoS5' 'CREM' 'NFYC' 'NRF1' 'THAP11' 'USF2' 'SP5' 'GABPA' 'TEAD3' 'SP1' 'KAT8' 'GMEB2' 'TBP' 'KMT2B' 'GABPB1_v2' 'GATAD1' 'DRAP1' 'HMGXB4' 'SAP130' 'ARID4B' 'TGIF2' 'MXD3_v1' 'MXD4' 'KDM2A' 'MAX' 'TAF1' 'POLR2A' …
251	ENSG00000023697	DERA	chr12	16064185	chr12:16062185-16066185	39.9	51.9	22	20-29	['NFE2L2' 'HLF' 'ERF' 'ELF3' 'SP1' 'ARID5B' 'TFAP4' 'SAP130' 'UBP1' 'MAX' 'TAF1' 'CHD2' 'POLR2AphosphoS5' 'POLR2A' 'ASH2L' 'GABPB1_v2' 'HMGXB4' 'KMT2B' 'ZGPAT' 'KAT7' 'DMAP1' 'KDM2A']
252	ENSG00000023734	STRAP	chr12	16035287	chr12:16033287-16037287	97.7	41.6	52	50-69	['ASH2L' 'TFAP4' 'ZNF12' 'SP5' 'TFE3' 'TAF1' 'GATA4' 'ZNF792' 'POLR2A' 'HLF' 'ZGPAT' 'ARID5B' 'ZNF7_iso2' 'MXD4' 'POLR2AphosphoS5' 'HSF1' 'NRF1' 'POLR2AphosphoS2' 'TBP' 'DRAP1' 'ZSCAN9' 'KAT8' 'ETV4' 'ZHX2' 'ZNF335' 'ELF3' 'TCF25' 'CREB1' 'CREM' 'ZBTB21' 'DMAP1' 'MLX' 'GATAD1' 'GABPA' 'GABPB1_v2' 'KDM2A' 'THAP11' 'ARID4B' 'ATF1' 'FOXK1' 'KLF10' 'KMT2B' 'SAP130' 'MAZ' 'MXD3_v1' 'MXI1' 'RFX3_iso1' …
253	ENSG00000023839	ABCC2	chr10	101542462	chr10:101540462-101544462	155.8	67.6	86	70-99	['ZMYM3' 'RAD21' 'GABPA' 'SOX13_iso1' 'RARA' 'NR2F6' 'ELF3' 'FOSL2' 'ZNF511' 'PPARG_v1' 'FOXA2' 'RREB1_iso2' 'TCF7' 'SP5' 'EP300' 'ZNF644' 'NFYC' 'ZGPAT' 'ZNF335' 'CREB1' 'ERF' 'ZNF219' 'PROX1' 'BHLHE40' 'UBP1' 'THRA_iso1' 'HMG20B_v2' 'SMAD4_iso1' 'TBP' 'HNF4A' 'NFIC' 'CEBPA' 'PRDM10' 'RXRB' 'ARID5B' 'FOXA1' 'RCOR2' 'ZHX2' 'CREM' 'DRAP1' 'FOXA3' 'FOXK1' 'TFE3' 'GATAD1' 'MLX' 'BCL6_iso1' 'HNF4G' '…
254	ENSG00000023892	DEF6	chr6	35265594	chr6:35263594-35267594	8.7	1.5	84	70-99	['MBD4' 'FOS' 'ZNF143' 'GATAD2A' 'SIN3B' 'MAX' 'MIER3' 'PPARG_v1' 'SP1' 'KLF16' 'SMC3' 'ZNF189' 'SSRP1' 'CTCF' 'NFIA_v1' 'MIXL1' 'ZBTB26' 'CEBPG' 'SOX5' 'RAD21' 'KDM3A' 'MYBL2' 'ZNF219' 'CBX5' 'GATAD1' 'JUND' 'TCF25' 'SP5' 'MBD1_v2' 'ARID5B' 'MIER2' 'UBP1' 'MBD1_v1' 'ZCCHC11' 'MXD4' 'ZNF48' 'MAFK' 'TEAD3' 'SMAD4_iso1' 'KLF9' 'ELF3' 'KDM6A' 'ARID3A' 'SIN3A' 'SOX13_iso1' 'RARA' 'NR2F6' 'THAP11' 'ZN…
255	ENSG00000023902	PLEKHO1	chr1	150122169	chr1:150120169-150124169	6.4	4.7	3	1-4	['MAZ' 'TAF1' 'MAX']
256	ENSG00000023909	GCLM	chr1	94375012	chr1:94373012-94377012	29.2	25.2	54	50-69	['SLC30A9' 'NRF1' 'SAP130' 'POLR2A' 'SMAD4_iso1' 'HBP1' 'MAX' 'ASH2L' 'ZGPAT' 'ZNF48' 'TAF1' 'TBP' 'POLR2AphosphoS5' 'SIN3A' 'KLF16' 'NFE2L2' 'MAFK' 'BACH1' 'BCL6_iso1' 'ARID4B' 'MAFF' 'KMT2B' 'ARID5B' 'CEBPG' 'KLF6_v2' 'JUND' 'MAZ' 'THAP11' 'SOX5' 'KAT7' 'GATAD1' 'ZNF219' 'SP1' 'RARA' 'FOXA3' 'TFDP1' 'SIX4_iso1' 'HDAC2' 'ZNF143' 'HMGXB4' 'ZBTB26' 'ZNF331' 'CTCF' 'GABPB1_v2' 'KDM6A' 'RAD21' 'KDM2…
257	ENSG00000024048	UBR2	chr6	42532057	chr6:42530057-42534057	11.8	8.9	122	100-177	['PBX2' 'FOXA1' 'KDM6A' 'ASH2L' 'NFIA_v1' 'NFIC' 'CTCF' 'ATF3' 'EP300' 'SP5' 'USF2' 'ZHX2' 'NRF1' 'YY1' 'CREB1' 'ATF1' 'MIER3' 'TEAD1' 'CREM' 'HOMEZ' 'SRF' 'ZNF143' 'RFX3_iso1' 'KLF10' 'RXRA' 'SUZ12' 'HCFC1' 'TEAD3' 'ARID3A' 'GMEB2' 'MXI1' 'MAZ' 'HHEX' 'GABPA' 'ERF' 'HBP1' 'NR2C2' 'THAP11' 'UBP1' 'FOXK1' 'ZNF331' 'THRA_iso1' 'GATAD2A' 'ZNF652' 'GATAD1' 'TFAP4' 'MBD1_v2' 'KAT8' 'RCOR2' 'ZGPAT' 'MI…
258	ENSG00000024862	CCDC28A	chr6	139094656	chr6:139092656-139096656	15.1	34.4	73	70-99	['POLR2AphosphoS5' 'ZNF12' 'POLR2A' 'GATA4' 'SIN3B' 'HBP1' 'MXI1' 'TBP' 'MAX' 'SIN3A' 'SAP130' 'MBD1_v1' 'ZBTB33' 'MXD4' 'ARID4B' 'NFYC' 'TFDP1' 'DRAP1' 'RFX5' 'CHD2' 'SRF' 'FOS' 'SP2' 'RFX3_iso1' 'SUZ12' 'ZHX2' 'ZNF143' 'HCFC1' 'NRF1' 'KLF10' 'YY1' 'NR2C2' 'TBL1XR1' 'ARID3A' 'RFXANK' 'ETV4' 'UBP1' 'THAP11' 'DMAP1' 'HNF1A' 'ZGPAT' 'ASH2L' 'ZNF511' 'NFIL3' 'SP5' 'NFIC' 'MYBL2' 'MIXL1' 'ELF3' 'MAZ'…
259	ENSG00000025156	HSF2	chr6	122720695	chr6:122718695-122722695	18.6	2.8	51	50-69	['POLR2AphosphoS5' 'DRAP1' 'TBP' 'RAD21' 'CTCF' 'MAZ' 'NFYC' 'SP2' 'RFX5' 'FOS' 'TFDP1' 'ATF3' 'HBP1' 'MIER3' 'MAX' 'BHLHE40' 'ARID5B' 'USF2' 'HOMEZ' 'SOX13_iso1' 'TFE3' 'USF1' 'SLC30A9' 'GABPB1_v2' 'ZNF219' 'ZNF511' 'THAP11' 'SP5' 'TGIF2' 'GATAD1' 'NRF1' 'SAP130' 'ARID4B' 'KLF16' 'ZNF544_iso1' 'KDM2A' 'POLR2A' 'ELF3' 'DMAP1' 'PRDM10' 'KAT7' 'MIXL1' 'ZBTB26' 'ZSCAN9' 'KLF6_v2' 'MXD3_v1' 'ZNF48' '…
260	ENSG00000025293	PHF20	chr20	34359922	chr20:34357922-34361922	10.5	4.2	109	100-177	['NFYC' 'ZKSCAN8' 'NFIA_v1' 'MIER2' 'CREB1' 'RCOR2' 'ARID5B' 'PPARG_v1' 'SOX5' 'MBD1_v1' 'MBD4' 'ZCCHC11' 'KDM6A' 'ZNF335' 'KDM1A' 'PRDM10' 'MTA1' 'RING1' 'ZHX3_iso1' 'HMG20B_v2' 'KLF16' 'DRAP1' 'ZNF544_iso1' 'TEAD3' 'ZNF580' 'FOXA3' 'GATAD2A' 'CBX5' 'TEAD1' 'ZSCAN9' 'SOX13_iso1' 'ZFP1_v1' 'MIXL1' 'BCL6_iso1' 'ZNF331' 'TFDP1' 'SMAD4_iso1' 'MIER3' 'MAX' 'MXD3_v1' 'ELF3' 'ZNF511' 'MBD1_v2' 'ZGPAT' …
261	ENSG00000025434	NR1H3	chr11	47270448	chr11:47268448-47272448	17.7	26.7	129	100-177	['TFAP4' 'SSRP1' 'BHLHE40' 'RFX3_iso1' 'GMEB2' 'ZNF48' 'NR2C2' 'TBP' 'CREB1' 'SOX13' 'DNMT3B' 'PPARG_v1' 'HBP1' 'TEAD1' 'KLF6_v2' 'ZHX2' 'KAT7' 'RERE' 'FOXK1' 'ZBTB21' 'BCL6_iso1' 'ZFP64' 'ZBTB26' 'HMGXB3' 'ZSCAN9' 'ZNF511' 'FOXA3' 'KDM2A' 'NFIL3' 'ARID3A' 'GATAD2A' 'CEBPA' 'RXRB' 'FOSL2' 'RAD21' 'ZNF331' 'RARA' 'ZC3H4' 'KMT2B' 'ZNF219' 'ZFP1_v1' 'ARID4B' 'MIER3' 'TFDP1' 'KLF11' 'KDM3A' 'MIER2' '…
262	ENSG00000025770	NCAPH2	chr22	50946644	chr22:50944644-50948644	41.9	6.3	64	50-69	['KAT8' 'ARID4B' 'SAP130' 'ZNF511' 'HMGXB4' 'ASH2L' 'POLR2AphosphoS5' 'YY1' 'SP5' 'SIN3A' 'TAF1' 'MXI1' 'SP1' 'POLR2A' 'KLF10' 'JUND' 'FOXK1' 'CEBPG' 'SRF' 'HMGXB3' 'ATF3' 'FOXA3' 'NFIL3' 'ETV4' 'HCFC1' 'HLF' 'ZHX2' 'NFYC' 'NRF1' 'CEBPA' 'GABPA' 'ZBTB21' 'ZNF219' 'GMEB2' 'MAZ' 'CREB1' 'CREM' 'ELF3' 'THAP11' 'RXRB' 'ARID5B' 'DRAP1' 'GABPB1_v2' 'KLF16' 'SMAD4_iso1' 'ATF1' 'TFDP1' 'MIXL1' 'SIN3B' 'T…
263	ENSG00000025772	TOMM34	chr20	43589114	chr20:43587114-43591114	85.9	7.9	103	100-177	['FOXA1' 'GATAD2A' 'CHD2' 'ZHX3_iso1' 'KAT7' 'CIZ1' 'ZNF48' 'HMG20B_v2' 'KLF6_v2' 'CEBPA' 'ASH2L' 'CBX5' 'KDM2A' 'KDM3A' 'RERE' 'GATA4' 'ZGPAT' 'ETV4' 'TAF1' 'FOXK1' 'POLR2AphosphoS5' 'GABPB1_v2' 'POLR2A' 'DNMT3B' 'ELF3' 'SIN3A' 'SMAD4_iso1' 'KMT2B' 'GATAD1' 'KAT8' 'UBP1' 'MAZ' 'NFIL3' 'HMGXB4' 'GMEB2' 'RCOR1' 'NRF1' 'DRAP1' 'SP5' 'SAP130' 'MXD3_v1' 'BCL6_iso1' 'HBP1' 'HOMEZ' 'BHLHE40' 'ARID5B' '…
264	ENSG00000025796	SEC63	chr6	108279482	chr6:108277482-108281482	21.6	24.3	51	50-69	['ARID4B' 'USF1' 'CEBPB' 'CEBPA' 'CEBPG' 'DMAP1' 'POLR2AphosphoS5' 'GABPA' 'TBP' 'POLR2A' 'NPAS2_iso2' 'RXRB' 'SAP130' 'ZNF580' 'HBP1' 'TAF1' 'TGIF2' 'KAT7' 'MAZ' 'KLF6_v2' 'ZNF281' 'SMAD4_iso1' 'MXD3_v1' 'KDM2A' 'KAT8' 'MAX' 'GATAD1' 'GABPB1_v2' 'THAP11' 'BRCA1' 'CHD2' 'ARID5B' 'ZBTB33' 'RCOR1' 'SIX4_iso1' 'MLX' 'KMT2B' 'ZNF219' 'HOMEZ' 'SP5' 'SP1' 'TEAD3' 'DRAP1' 'MXI1' 'TFDP1' 'TEAD1' 'NRF1' '…
265	ENSG00000025800	KPNA6	chr1	32573643	chr1:32571643-32575643	15.3	6.8	50	50-69	['ZNF384' 'HMGXB3' 'NFIL3' 'NFYC' 'ARID3A' 'CEBPB' 'CEBPG' 'MIXL1' 'CUX1' 'DRAP1' 'THAP11' 'CEBPA' 'SOX5' 'TEAD1' 'FOXA3' 'RARA' 'KAT8' 'TBP' 'ZHX2' 'GATAD1' 'GATAD2A' 'KDM2A' 'YY1' 'HMG20B_v2' 'ZNF331' 'KMT2B' 'ZNF219' 'SAP130' 'ARID4B' 'ZNF12' 'KLF16' 'TFE3' 'MXD4' 'TAF1' 'RCOR2' 'MBD1_v2' 'CBX5' 'GABPB1_v2' 'POLR2AphosphoS5' 'POLR2A' 'SIN3A' 'KLF9' 'NFIC' 'ASH2L' 'MYBL2' 'ZGPAT' 'DMAP1' 'CREB1…
266	ENSG00000026103	FAS	chr10	90750287	chr10:90748287-90752287	13	16.5	23	20-29	['JUND' 'JUN' 'CEBPB' 'CEBPA' 'CEBPG' 'KLF16' 'TAF1' 'SAP130' 'ARID4B' 'KLF11' 'HLF' 'ASH2L' 'ZNF219' 'ZBTB7A' 'POLR2AphosphoS5' 'SIN3A' 'MAFF' 'SIN3B' 'CHD2' 'KDM1A' 'ZMYM3' 'RCOR2' 'ZNF652']
267	ENSG00000026297	RNASET2	chr6	167370077	chr6:167368077-167372077	56.5	27.6	96	70-99	['ZHX2' 'CHD2' 'YY1' 'MBD1_v2' 'POLR2A' 'ZNF48' 'POLR2AphosphoS5' 'HMGXB4' 'ERF' 'ZNF544_iso1' 'GATA4' 'ARID4B' 'KLF16' 'ZNF331' 'ZHX3_iso1' 'GATAD1' 'HBP1' 'SAP130' 'KLF9' 'SIN3A' 'HDAC2' 'SP1' 'NFIL3' 'KLF6_v2' 'DRAP1' 'MXI1' 'ZNF511' 'FOXK1' 'CEBPG' 'SP5' 'USF2' 'THAP11' 'FOXA3' 'USF1' 'MXD4' 'SOX13_iso1' 'HOMEZ' 'ELF3' 'TBP' 'RERE' 'NRF1' 'SLC30A9' 'ZFP64' 'ZNF580' 'DMAP1' 'MXD3_v1' 'CIZ1' 'R…
268	ENSG00000026950	BTN3A1	chr6	26402464	chr6:26400464-26404464	3	9.3	36	30-39	['SMAD4_iso1' 'ARID5B' 'TEAD3' 'RARA' 'ERF' 'MIXL1' 'RFXANK' 'MBD1_v1' 'CREM' 'NFYC' 'ATF1' 'CREB1' 'ZNF143' 'RFX5' 'POLR2AphosphoS5' 'KMT2B' 'KAT8' 'ASH2L' 'DMAP1' 'HMGXB3' 'BCL6_iso1' 'POLR2A' 'KDM1A' 'SIN3A' 'ZNF12' 'RFX3_iso1' 'GATAD2A' 'ZNF48' 'KDM2A' 'SAP130' 'ARID4B' 'MXI1' 'KLF9' 'NRF1' 'FOXA1' 'FOXA2']
269	ENSG00000027001	MIPEP	chr13	24463559	chr13:24461559-24465559	12.6	6.1	65	50-69	['USF1' 'SAP130' 'USF2' 'POLR2A' 'ASH2L' 'POLR2AphosphoS5' 'SIN3A' 'TAF1' 'TFDP1' 'MXD4' 'HBP1' 'RFX3_iso1' 'ATF3' 'TGIF2' 'BHLHE40' 'HCFC1' 'ZNF331' 'FOS' 'MXI1' 'GABPB1_v2' 'MAX' 'ARID4B' 'TFE3' 'FOXA3' 'HMG20B_v2' 'ZNF219' 'ELF3' 'CREB1' 'FOXK1' 'SP1' 'KLF10' 'SIX4_iso1' 'PRDM10' 'NFIL3' 'ZHX2' 'GABPA' 'TEAD1' 'KDM3A' 'KAT8' 'ARID5B' 'TEAD3' 'SMAD4_iso1' 'KMT2B' 'ZNF580' 'GMEB2' 'PPARG_v1' 'DM…
270	ENSG00000027697	IFNGR1	chr6	137540567	chr6:137538567-137542567	126.4	50.1	111	100-177	['POLR2A' 'MAX' 'DMAP1' 'SAP130' 'ARID4B' 'PROX1' 'FOXA3' 'TEAD1' 'FOXA2' 'BCL6_iso1' 'FOXA1' 'BRCA1' 'CHD2' 'ZBTB7A' 'KAT7' 'TGIF2' 'PBX2' 'ZFP1_v1' 'MXD3_v1' 'ZBTB26' 'HHEX' 'KLF6_v2' 'ASH2L' 'KLF11' 'HLF' 'ZNF792' 'UBP1' 'KMT2B' 'HBP1' 'ZKSCAN8' 'MAZ' 'POLR2AphosphoS5' 'SLC30A9' 'MXD4' 'SIN3A' 'TBP' 'TAF1' 'CREM' 'MXI1' 'NFYC' 'CIZ1' 'GABPB1_v2' 'KLF16' 'ZGPAT' 'HMGXB4' 'GATA4' 'NR2C2' 'THRA_i…
271	ENSG00000027847	B4GALT7	chr5	177027118	chr5:177025118-177029118	15.3	5.1	42	40-49	['NRF1' 'ASH2L' 'KDM2A' 'ZGPAT' 'POLR2AphosphoS5' 'ZNF219' 'ARID5B' 'CBX5' 'MXD3_v1' 'KLF6_v2' 'MIXL1' 'ZNF331' 'KLF16' 'ZNF48' 'ARID4B' 'GABPB1_v2' 'SAP130' 'TFDP1' 'ZFP64' 'KAT8' 'FOXA3' 'GATAD1' 'HCFC1' 'SP1' 'SOX13_iso1' 'SIN3B' 'THAP11' 'KLF10' 'ZNF143' 'SRF' 'ZNF544_iso1' 'HDAC2' 'SP5' 'YY1' 'HNF4G' 'CEBPD' 'MAZ' 'TBP' 'DMAP1' 'POLR2A' 'RAD21' 'CTCF']
272	ENSG00000028116	VRK2	chr2	58273728	chr2:58271728-58275728	22.7	8	108	100-177	['MAFK' 'HHEX' 'SIN3A' 'CHD2' 'NFYC' 'ZSCAN9' 'ZNF511' 'MIXL1' 'E2F7_iso1' 'GATAD2A' 'HMG20A' 'MIER2' 'ARID5B' 'SP5' 'THAP11' 'ZNF644' 'FOS' 'FOXA3' 'FOXP1' 'TEAD3' 'RXRB' 'MXI1' 'MYBL2' 'SP1' 'TGIF2' 'HMGXB3' 'CBX5' 'ZNF792' 'NR2F6' 'TFAP4' 'ZBTB26' 'TEAD1' 'MBD1_v1' 'THRA_iso1' 'SOX13_iso1' 'PRDM10' 'RARA' 'ZFP64' 'DMAP1' 'HBP1' 'GATA4' 'TFE3' 'RAD21' 'ZNF335' 'YY1' 'SMAD4_iso1' 'ZKSCAN8' 'RERE…
273	ENSG00000028203	VEZT	chr12	95611521	chr12:95609521-95613521	3.4	2.9	82	70-99	['NFYC' 'SIX4_iso1' 'HMG20B_v2' 'TEAD1' 'POLR2A' 'ASH2L' 'ZNF48' 'RARA' 'ARID5B' 'UBP1' 'SIN3A' 'MXI1' 'POLR2AphosphoS5' 'PPARG_v1' 'NRF1' 'SAP130' 'CTCF' 'SOX13_iso1' 'BHLHE40' 'RAD21' 'SRF' 'KLF6_v2' 'SOX5' 'PBX2' 'MXD4' 'KDM2A' 'NFIL3' 'USF2' 'ATF1' 'KLF11' 'SP2' 'FOS' 'USF1' 'SP1' 'ARID3A' 'HMGXB3' 'CREM' 'NFIC' 'KLF10' 'ZCCHC11' 'ERF' 'SUZ12' 'GABPB1_v2' 'GABPA' 'ZNF143' 'DRAP1' 'CREB1' 'HCF…
274	ENSG00000028310	BRD9	chr5	892939	chr5:890939-894939	5.6	2	46	40-49	['GATAD1' 'ETV4' 'GABPB1_v2' 'ARID4B' 'SAP130' 'GABPA' 'NFYC' 'ERF' 'DRAP1' 'POLR2A' 'NRF1' 'ZBTB7A' 'KLF16' 'DMAP1' 'KDM2A' 'TFAP4' 'MAX' 'HDAC2' 'HNF4A' 'HNF4G' 'POLR2AphosphoS5' 'YY1' 'CTCF' 'ELF3' 'KLF6_v2' 'SP1' 'SOX13_iso1' 'UBP1' 'THAP11' 'NR2C2' 'FOXA3' 'CHD2' 'KAT8' 'HCFC1' 'TFDP1' 'MXI1' 'SIN3A' 'MXD3_v1' 'ZNF544_iso1' 'SIN3B' 'ZNF331' 'HBP1' 'KLF9' 'MXD4' 'MAFF' 'MAFK']
275	ENSG00000028528	SNX1	chr15	64388176	chr15:64386176-64390176	54.9	37	101	100-177	['SP5' 'TFE3' 'TEAD1' 'ZBTB33' 'HCFC1' 'MAFF' 'GABPB1_v2' 'TFDP1' 'MXI1' 'ZNF335' 'KMT2B' 'MAFK' 'NFYC' 'FOXK1' 'CREB1' 'ZNF143' 'KAT8' 'GATAD1' 'KLF10' 'TEAD3' 'SUZ12' 'CREM' 'NRF1' 'GMEB2' 'SAP130' 'THAP11' 'GABPA' 'ELF3' 'ATF1' 'POLR2A' 'POLR2AphosphoS5' 'ARID4B' 'ZHX2' 'ZBTB21' 'HLF' 'USF2' 'USF1' 'ARID3A' 'SP1' 'SOX13_iso1' 'HOMEZ' 'CEBPA' 'GATAD2A' 'THRA_iso1' 'ZNF511' 'HMG20B_v2' 'ZNF384' …
276	ENSG00000028839	TBPL1	chr6	134274300	chr6:134272300-134276300	17.2	7	106	100-177	['ZNF384' 'NFYC' 'ARID3A' 'MIXL1' 'ZNF143' 'ARID4B' 'POLR2AphosphoS5' 'HDAC2' 'YY1' 'SMAD4_iso1' 'KAT8' 'POLR2A' 'RXRB' 'KLF6_v2' 'GABPB1_v2' 'THRA_iso1' 'ARID5B' 'MXD3_v1' 'ZGPAT' 'ZBTB7A' 'TAF1' 'GATAD1' 'ZNF335' 'MXI1' 'RCOR2' 'TGIF2' 'HLF' 'SP1' 'SLC30A9' 'ATF1' 'NFIC' 'MAZ' 'CHD2' 'EP300' 'CREB1' 'MAX' 'ZHX2' 'HMG20B_v2' 'ZNF281' 'ERF' 'GABPA' 'SP2' 'HCFC1' 'MIER3' 'ELF3' 'NFIL3' 'TBL1XR1' '…
277	ENSG00000029153	ARNTL2	chr12	27485987	chr12:27483987-27487987	10.4	1.8	12	10-19	['SAP130' 'ARID4B' 'SMAD4_iso1' 'TFDP1' 'ASH2L' 'POLR2A' 'MAX' 'KMT2B' 'SIN3A' 'DMAP1' 'KDM2A' 'ZNF652']
278	ENSG00000029363	BCLAF1	chr6	136610989	chr6:136608989-136612989	74.6	14.2	108	100-177	['HNF4A' 'MAFK' 'SP5' 'SP1' 'RFX5' 'DRAP1' 'TBP' 'RREB1_iso2' 'POLR2A' 'RCOR1' 'HCFC1' 'NFYC' 'ZNF12' 'SAP130' 'POLR2AphosphoS2' 'RFX3_iso1' 'ARID4B' 'MAX' 'MAZ' 'MYBL2' 'TFDP1' 'KDM2A' 'ZNF281' 'NRF1' 'ZHX3_iso1' 'DNMT3B' 'ZNF219' 'ZNF792' 'TAF1' 'SSRP1' 'CEBPA' 'ASH2L' 'NFIC' 'E2F7_iso1' 'HMG20B_v2' 'ARID5B' 'RUVBL1' 'CEBPD' 'ZNF48' 'TEAD4' 'YY1' 'ZNF544_iso1' 'SIN3A' 'ERF' 'RARA' 'MXD4' 'POLR2…
279	ENSG00000029364	SLC39A9	chr14	69865406	chr14:69863406-69867406	20.8	24.5	70	70-99	['NRF1' 'ASH2L' 'HBP1' 'POLR2AphosphoS2' 'TAF1' 'TGIF2' 'MXI1' 'TBP' 'FOXA3' 'KDM2A' 'USF2' 'MXD4' 'BRCA1' 'RCOR1' 'NFIL3' 'POLR2AphosphoS5' 'CHD2' 'ARID4B' 'DRAP1' 'ZBTB33' 'ELF3' 'KMT2B' 'CEBPG' 'ZBTB21' 'HMGXB4' 'CREB1' 'POLR2A' 'GABPB1_v2' 'ZNF143' 'HCFC1' 'ZHX2' 'FOXK1' 'GATAD1' 'DMAP1' 'SAP130' 'SRF' 'ATF1' 'THAP11' 'CREM' 'YY1' 'SP2' 'KLF10' 'KAT8' 'FOXO1' 'GABPA' 'RUVBL1' 'HMG20B_v2' 'ERF…
280	ENSG00000029639	TFB1M	chr6	155635626	chr6:155633626-155637626	51.4	7.8	120	100-177	['FOXA1' 'CEBPG' 'HLF' 'CEBPA' 'HBP1' 'PPARG_v1' 'RXRB' 'MYBL2' 'SIN3A' 'ZNF3' 'MAX' 'MXD4' 'MXD3_v1' 'ZSCAN29_iso1' 'KLF16' 'ZBTB7A' 'KAT7' 'ASH2L' 'TGIF2' 'SSRP1' 'ZFP64' 'NFIL3' 'ZNF544_iso1' 'ZC3H4' 'MIER2' 'RUVBL1' 'KMT2B' 'POLR2AphosphoS5' 'POLR2A' 'YY1' 'ZHX3_iso1' 'RARA' 'HMGXB4' 'ARID4B' 'ZNF48' 'TBL1XR1' 'POLR2AphosphoS2' 'SAP130' 'TAF1' 'SP2' 'TBP' 'RFX5' 'DRAP1' 'NFYC' 'GATAD1' 'SP1' …
281	ENSG00000029725	RABEP1	chr17	5185557	chr17:5183557-5187557	26.6	17.2	33	30-39	['KDM1A' 'ZNF384' 'POLR2A' 'RCOR2' 'ZGPAT' 'ZNF331' 'HMGXB4' 'ASH2L' 'BCL6_iso1' 'CHD2' 'KLF10' 'SP1' 'SMAD4_iso1' 'KDM2A' 'ARID5B' 'ZNF219' 'GABPB1_v2' 'MAZ' 'KMT2B' 'ARID4B' 'MAX' 'SAP130' 'THAP11' 'TFE3' 'BHLHE40' 'USF1' 'ATF3' 'USF2' 'NRF1' 'DRAP1' 'POLR2AphosphoS5' 'TAF1' 'KLF6_v2']
282	ENSG00000029993	HMGB3	chrX	150151762	chrX:150149762-150153762	98.1	36.1	9	5-9	['ARID4B' 'NFYC' 'DRAP1' 'SAP130' 'CHD2' 'TAF1' 'POLR2AphosphoS5' 'TBP' 'POLR2A']
283	ENSG00000030066	NUP160	chr11	47870057	chr11:47868057-47872057	29.9	7.4	61	50-69	['SAP130' 'TGIF2' 'ASH2L' 'TBP' 'POLR2A' 'ZNF7_iso2' 'MXD3_v1' 'SIN3B' 'KLF6_v2' 'DMAP1' 'RUVBL1' 'REST' 'ZNF580' 'YY1' 'CEBPD' 'ZNF511' 'ZNF331' 'KAT8' 'SIX4_iso1' 'TAF1' 'TFDP1' 'GATAD1' 'NFYC' 'ZSCAN9' 'ZGPAT' 'ZNF48' 'ELF3' 'ARID4B' 'KDM2A' 'MAX' 'SOX13_iso1' 'POLR2AphosphoS5' 'KLF16' 'KMT2B' 'ZHX2' 'THAP11' 'SP1' 'MXD4' 'GATAD2A' 'RXRB' 'ATF1' 'GABPB1_v2' 'GMEB2' 'KLF10' 'KAT7' 'SMAD4_iso1' …
284	ENSG00000030110	BAK1	chr6	33548070	chr6:33546070-33550070	23.7	3.4	56	50-69	['KDM1A' 'ZMYM3' 'HLF' 'NR2F6' 'SP2' 'ZFP64' 'CHD2' 'ZNF48' 'POLR2A' 'HMGXB4' 'KDM2A' 'ZNF331' 'TBP' 'TAF1' 'ARID4B' 'CTCF' 'RAD21' 'ETV4' 'KLF16' 'MXD4' 'MIXL1' 'GABPB1_v2' 'CREB1' 'GABPA' 'RFX5' 'CBX5' 'CREM' 'NFYC' 'KMT2B' 'GATAD1' 'THAP11' 'ELF3' 'SMAD4_iso1' 'ZNF335' 'DRAP1' 'GATAD2A' 'KAT8' 'TFDP1' 'ERF' 'MAZ' 'SAP130' 'RCOR1' 'ZNF544_iso1' 'FOXK1' 'CEBPG' 'ZNF792' 'TFAP4' 'SP5' 'ARID5B' 'S…
285	ENSG00000030582	GRN	chr17	42422490	chr17:42420490-42424490	117.6	42.9	103	100-177	['KDM3A' 'ZNF652' 'ZNF544_iso1' 'MXD3_v1' 'ZNF331' 'SOX5' 'EP300' 'TFAP4' 'SIN3B' 'YY1' 'ERF' 'ATF3' 'HDAC2' 'CREB1' 'MIER2' 'KDM2A' 'ZNF580' 'HMGXB3' 'ZCCHC11' 'TFDP1' 'KLF16' 'FOXA3' 'MLX' 'USF1' 'RXRB' 'KMT2B' 'DMAP1' 'MXI1' 'ZNF335' 'NFIL3' 'HOMEZ' 'GATAD1' 'THAP11' 'KLF10' 'ARID4B' 'GATAD2A' 'THRA_iso1' 'MXD4' 'SOX13_iso1' 'ZNF511' 'MBD1_v2' 'TGIF2' 'FOXP1' 'KAT8' 'ELF3' 'ZNF281' 'MAX' 'FOSL…
286	ENSG00000031003	FAM13B	chr5	137368802	chr5:137366802-137370802	5.2	4.4	39	30-39	['USF1' 'USF2' 'BHLHE40' 'ARID4B' 'KLF16' 'SAP130' 'MAX' 'TGIF2' 'NRF1' 'HBP1' 'ASH2L' 'KAT8' 'ZGPAT' 'KMT2B' 'DMAP1' 'KLF6_v2' 'ZNF335' 'KDM2A' 'ZNF48' 'CREB1' 'THAP11' 'KAT7' 'HMGXB4' 'POLR2A' 'ZHX2' 'GABPB1_v2' 'GATAD1' 'TAF1' 'GABPA' 'ERF' 'TEAD1' 'SP1' 'TEAD3' 'ZNF281' 'POLR2AphosphoS5' 'GATA4' 'ZNF580' 'SIN3B' 'ZNF384']
287	ENSG00000031691	CENPQ	chr6	49431095	chr6:49429095-49433095	13.1	2.3	106	100-177	['POLR2A' 'ZCCHC11' 'YY1' 'POLR2AphosphoS5' 'KLF6_v2' 'TGIF2' 'REST' 'ZNF580' 'CIZ1' 'SREBF1' 'MXD4' 'SOX5' 'RAD21' 'ZNF48' 'TAF1' 'MXI1' 'ZBTB26' 'TFAP4' 'ZNF644' 'PPARG_v1' 'THRA_iso1' 'UBP1' 'KDM3A' 'SMAD4_iso1' 'TEAD3' 'TFE3' 'CEBPD' 'MIER3' 'DRAP1' 'ARID5B' 'KAT7' 'FOXA3' 'HOMEZ' 'DMAP1' 'SAP130' 'NFIL3' 'ERF' 'USF2' 'HNF1A' 'KDM2A' 'TEAD1' 'KLF16' 'SP1' 'RCOR1' 'PRDM10' 'HMGXB4' 'CBX5' 'ZNF…
288	ENSG00000031698	SARS	chr1	109756539	chr1:109754539-109758539	81.3	55.3	51	50-69	['ZNF335' 'PRDM10' 'MAX' 'POLR2AphosphoS5' 'GATAD1' 'SMAD4_iso1' 'GABPB1_v2' 'NR2C2' 'THAP11' 'MBD1_v2' 'ERF' 'TAF1' 'NRF1' 'HMGXB4' 'SAP130' 'POLR2A' 'DMAP1' 'MYBL2' 'KAT7' 'MXD3_v1' 'ZNF219' 'ARID4B' 'ELF3' 'ASH2L' 'MXD4' 'SIN3A' 'MXI1' 'TGIF2' 'ZSCAN29_iso1' 'HMG20B_v2' 'NFIL3' 'GABPA' 'ARID3A' 'KLF16' 'ATF4' 'GATAD2A' 'CEBPG' 'CEBPB' 'CEBPA' 'ZNF644' 'JUN' 'HLF' 'HBP1' 'SOX5' 'FOXA3' 'RXRB' '…
289	ENSG00000031823	RANBP3	chr19	5978320	chr19:5976320-5980320	52.5	8	110	100-177	['ZMYM3' 'RCOR2' 'ASH2L' 'CIZ1' 'SIN3B' 'TAF1' 'DNMT3B' 'POLR2A' 'YY1' 'GATAD1' 'RUVBL1' 'POLR2AphosphoS5' 'TBP' 'ZNF143' 'GABPB1_v2' 'MXI1' 'HBP1' 'KDM3A' 'HOMEZ' 'UBP1' 'KDM2A' 'PBX2' 'FOXP1' 'DRAP1' 'PAXIP1_iso1' 'ZHX2' 'ARID5B' 'TEAD3' 'ZNF48' 'KLF16' 'FOXK1' 'BCL6_iso1' 'KAT8' 'ZNF335' 'HMG20B_v2' 'ZNF281' 'ZNF544_iso1' 'ERF' 'FOXA3' 'MBD1_v2' 'PPARG_v1' 'ZNF219' 'MIXL1' 'NR2F6' 'ZNF511' 'SO…
290	ENSG00000032219	ARID4A	chr14	58765221	chr14:58763221-58767221	5.4	9.8	57	50-69	['DRAP1' 'GATA4' 'FOXA2' 'FOXA1' 'SAP130' 'FOXA3' 'ARID5B' 'ZHX2' 'GATAD1' 'GABPA' 'KMT2B' 'SP5' 'GABPB1_v2' 'KAT8' 'THAP11' 'HMGXB4' 'ETV4' 'POLR2A' 'TBP' 'TAF1' 'MAZ' 'ZGPAT' 'RUVBL1' 'BCL6_iso1' 'ATF1' 'MXD3_v1' 'DMAP1' 'RXRB' 'ASH2L' 'MXI1' 'POLR2AphosphoS5' 'YY1' 'NFIL3' 'NRF1' 'SIN3A' 'RFX3_iso1' 'PBX2' 'CEBPG' 'USF2' 'SP2' 'CREB1' 'CEBPB' 'CEBPA' 'CREM' 'HLF' 'EP300' 'NFYC' 'IRF3' 'FOS' 'J…
291	ENSG00000032389	TSSC1	chr2	3381653	chr2:3379653-3383653	48.2	4.8	141	100-177	['HNF1A' 'HLF' 'FOXA1' 'TGIF2' 'GABPA' 'NR2C2' 'SP2' 'THRB' 'POLR2A' 'KDM1A' 'DNMT3B' 'ASH2L' 'MXD3_v1' 'TAF1' 'CHD2' 'ETV4' 'BRD4' 'HBP1' 'DMAP1' 'FOXO1' 'KAT7' 'MXI1' 'HHEX' 'RARA' 'ZBTB26' 'CBX5' 'MYBL2' 'ZCCHC11' 'GABPB1_v2' 'KMT2B' 'KLF11' 'ARID4B' 'CBX1' 'SIN3A' 'KAT8' 'GATAD1' 'KLF6_v2' 'CREB1' 'MXD4' 'ZNF219' 'ZC3H4' 'MAZ' 'SAP130' 'KLF16' 'UBP1' 'NFIL3' 'ZHX2' 'HOMEZ' 'PBX2' 'ZFP1_v1' 'G…
292	ENSG00000032444	PNPLA6	chr19	7599037	chr19:7597037-7601037	8.1	4.6	67	50-69	['MAX' 'KLF16' 'HCFC1' 'GATAD1' 'USF1' 'THAP11' 'GABPB1_v2' 'YY1' 'USF2' 'SAP130' 'ZHX2' 'KLF10' 'MAZ' 'TAF1' 'SIN3A' 'CTCF' 'RAD21' 'TEAD3' 'TEAD1' 'RARA' 'RXRB' 'ARID4B' 'ZBTB26' 'HMGXB4' 'HBP1' 'POLR2A' 'ETV4' 'GATAD2A' 'MXD3_v1' 'MXI1' 'MXD4' 'HMGXB3' 'ERF' 'NFYC' 'TFDP1' 'CREM' 'KAT8' 'ZNF331' 'ZBTB33' 'ZNF143' 'SUZ12' 'NFIL3' 'SP1' 'GMEB2' 'KDM2A' 'ATF1' 'FOXK1' 'CREB1' 'GABPA' 'CHD2' 'KDM3…
293	ENSG00000032742	IFT88	chr13	21141207	chr13:21139207-21143207	8.4	8	43	40-49	['PPARG_v1' 'JUND' 'NFE2L2' 'POLR2A' 'HLF' 'NFIL3' 'ARID5B' 'TBP' 'POLR2AphosphoS5' 'SP5' 'NR2F6' 'TAF1' 'GABPA' 'KLF10' 'ZNF143' 'GABPB1_v2' 'GATAD1' 'RFX3_iso1' 'SIX4_iso1' 'TFDP1' 'KMT2B' 'ARID4B' 'SAP130' 'THAP11' 'TEAD3' 'DMAP1' 'DRAP1' 'ZNF48' 'RXRB' 'FOXA3' 'ZGPAT' 'MXI1' 'MXD4' 'KDM2A' 'HBP1' 'ZNF219' 'MXD3_v1' 'ZFP1_v1' 'SMAD4_iso1' 'ZBTB26' 'TGIF2' 'NFIA_v1' 'GATAD2A']
294	ENSG00000033011	ALG1	chr16	5121809	chr16:5119809-5123809	52.5	7.1	112	100-177	['ZBTB7A' 'ZFP1_v1' 'RCOR2' 'NRF1' 'KLF10' 'HMGXB3' 'HOMEZ' 'DRAP1' 'MBD1_v1' 'TEAD1' 'SIX4_iso1' 'USF1' 'PRDM10' 'FOS' 'MLX' 'SOX13_iso1' 'USF2' 'NFIL3' 'KMT2B' 'RXRB' 'TFE3' 'KAT8' 'ETV4' 'SOX5' 'THAP11' 'POLR2AphosphoS5' 'TFDP1' 'MBD1_v2' 'MIER2' 'KLF16' 'TBL1XR1' 'BHLHE40' 'FOXA3' 'MYBL2' 'ZHX2' 'ZNF12' 'MXI1' 'SMAD4_iso1' 'ZNF48' 'ZNF644' 'TGIF2' 'ZNF219' 'DNMT3B' 'RFX5' 'ZBTB26' 'TBP' 'ELF3…
295	ENSG00000033030	ZCCHC8	chr12	122985518	chr12:122983518-122987518	11	6	77	70-99	['ZSCAN29_iso1' 'ATF4' 'CEBPG' 'FOXA2' 'CEBPB' 'ZBTB21' 'CEBPA' 'SIX4_iso1' 'FOXA3' 'FOXA1' 'RARA' 'THRB' 'ZNF219' 'THRA_iso1' 'ARID5B' 'MAX' 'NPAS2_iso2' 'ASH2L' 'ZNF331' 'ZNF48' 'ERF' 'YY1' 'POLR2A' 'MXD3_v1' 'KLF6_v2' 'TAF1' 'POLR2AphosphoS5' 'KLF16' 'KAT8' 'TBP' 'UBP1' 'BCL6_iso1' 'ZBTB26' 'RFXANK' 'RXRB' 'KDM3A' 'ZGPAT' 'HMGXB4' 'MXD4' 'THAP11' 'DRAP1' 'ZNF335' 'TFDP1' 'SMAD4_iso1' 'SP1' 'KD…
296	ENSG00000033050	ABCF2	chr7	150924317	chr7:150922317-150926317	36.7	6.9	61	50-69	['CEBPB' 'CEBPG' 'POLR2A' 'KLF6_v2' 'POLR2AphosphoS5' 'HLF' 'HMGXB4' 'TGIF2' 'CEBPD' 'CEBPA' 'DMAP1' 'REST' 'MXD4' 'MAX' 'BHLHE40' 'FOS' 'NFYC' 'UBP1' 'TEAD1' 'DRAP1' 'GMEB2' 'HMGXB3' 'SUZ12' 'ZNF143' 'MIER3' 'KLF10' 'THAP11' 'ARID4B' 'HCFC1' 'TFDP1' 'GABPB1_v2' 'ATF3' 'FOXA3' 'USF2' 'ZBTB33' 'CHD2' 'GABPA' 'KDM2A' 'ATF1' 'TCF25' 'KMT2B' 'SAP130' 'ELF3' 'GATAD1' 'USF1' 'CREM' 'NRF1' 'SP2' 'KAT8' …
297	ENSG00000033100	CHPF2	chr7	150929584	chr7:150927584-150931584	14.1	4.1	30	30-39	['TAF1' 'KDM2A' 'ZFP1_v1' 'FOXO1' 'KAT8' 'KLF10' 'RFX3_iso1' 'GABPA' 'RREB1_iso2' 'GATAD1' 'ELF3' 'PBX2' 'THAP11' 'SP2' 'HMGXB4' 'DMAP1' 'GABPB1_v2' 'FOXK1' 'ARID4B' 'SAP130' 'ARID5B' 'SMAD4_iso1' 'SIN3A' 'POLR2AphosphoS5' 'ZNF792' 'POLR2A' 'ERF' 'NFE2L2' 'YY1' 'FOXA1']
298	ENSG00000033170	FUT8	chr14	65877839	chr14:65875839-65879839	16	1.5	58	50-69	['HLF' 'POLR2A' 'KAT8' 'FOS' 'DRAP1' 'SIX4_iso1' 'NFYC' 'PBX2' 'RXRB' 'BCL6_iso1' 'TBP' 'SAP130' 'GABPB1_v2' 'ELF3' 'TFDP1' 'ARID4B' 'HMG20B_v2' 'TFAP4' 'ASH2L' 'KLF9' 'ZGPAT' 'KLF11' 'KDM6A' 'PRDM10' 'RAD21' 'CTCF' 'HMGXB4' 'HBP1' 'KDM2A' 'FOXA3' 'SOX13_iso1' 'TAF1' 'POLR2AphosphoS5' 'ZNF792' 'TEAD1' 'ERF' 'ZNF331' 'GATAD1' 'THAP11' 'SMAD4_iso1' 'ZNF12' 'KLF16' 'MXD3_v1' 'ZNF48' 'ARID5B' 'ZNF281…
299	ENSG00000033178	UBA6	chr4	68566889	chr4:68564889-68568889	12.8	5.6	78	70-99	['HLF' 'NFIL3' 'MLX' 'KLF9' 'ASH2L' 'CTCF' 'UBP1' 'MXD3_v1' 'KDM2A' 'HMGXB4' 'POLR2AphosphoS5' 'KMT2B' 'NR2C2' 'CREB1' 'NFYC' 'KAT7' 'NR2F6' 'HOMEZ' 'GATAD2A' 'ZGPAT' 'TEAD3' 'ZNF644' 'CEBPG' 'RXRB' 'HMG20B_v2' 'BCL6_iso1' 'TFE3' 'TEAD1' 'ZNF335' 'HMG20A' 'PPARG_v1' 'ZBTB21' 'HNF4G' 'POLR2A' 'KDM6A' 'RXRA' 'CREM' 'GABPA' 'MIER3' 'ATF1' 'DMAP1' 'DRAP1' 'HCFC1' 'ZNF143' 'GABPB1_v2' 'THAP11' 'FOXK1'…
300	ENSG00000033327	GAB2	chr11	78128868	chr11:78126868-78130868	2.8	2.3	40	40-49	['ARID5B' 'FOXP1' 'GABPA' 'ARID4B' 'ELF3' 'SAP130' 'DRAP1' 'GATAD2A' 'RAD21' 'TFAP4' 'MYBL2' 'POLR2AphosphoS5' 'POLR2A' 'HMG20B_v2' 'KDM1A' 'ZNF652' 'RCOR2' 'HNF4G' 'ZNF384' 'KMT2B' 'ASH2L' 'KDM2A' 'KLF16' 'CTCF' 'ZNF143' 'KLF6_v2' 'JUND' 'FOSL2' 'MAX' 'BHLHE40' 'SOX13_iso1' 'ZEB1' 'TFDP1' 'MAZ' 'FOXA3' 'ERF' 'GATAD1' 'GABPB1_v2' 'KAT2B' 'BCL6_iso1']
301	ENSG00000033627	ATP6V0A1	chr17	40610861	chr17:40608861-40612861	12.9	11	81	70-99	['HLF' 'MAFF' 'KDM3A' 'RUVBL1' 'POLR2A' 'ARID4B' 'ERF' 'MBD1_v1' 'MIER2' 'UBP1' 'RXRB' 'KAT8' 'MAX' 'ZNF792' 'YY1' 'TFE3' 'DMAP1' 'ELF3' 'SAP130' 'POLR2AphosphoS5' 'ZNF511' 'ZNF644' 'TAF1' 'USF2' 'POLR2AphosphoS2' 'TFDP1' 'ZBTB7A' 'ZNF219' 'BHLHE40' 'NR2F6' 'GATAD2A' 'NFIL3' 'HMGXB3' 'RARA' 'CEBPD' 'KDM2A' 'PPARG_v1' 'USF1' 'PRDM10' 'SMAD4_iso1' 'KLF11' 'ZBTB26' 'THAP11' 'ZHX2' 'ARID5B' 'FOXA3' '…
302	ENSG00000033800	PIAS1	chr15	68346571	chr15:68344571-68348571	11	5	35	30-39	['ASH2L' 'DMAP1' 'MAX' 'HNF4G' 'ZNF281' 'CREB1' 'CHD2' 'ARID4B' 'TGIF2' 'TFDP1' 'MYBL2' 'RUVBL1' 'SIN3A' 'SIN3B' 'SAP130' 'TFAP4' 'MXI1' 'GMEB2' 'MAZ' 'GATAD1' 'DRAP1' 'BHLHE40' 'SP5' 'SP1' 'NRF1' 'TAF1' 'POLR2AphosphoS5' 'POLR2A' 'YY1' 'KDM2A' 'KAT8' 'ZGPAT' 'CTCF' 'PRDM10' 'ZFP64']
303	ENSG00000033867	SLC4A7	chr3	27498245	chr3:27496245-27500245	4.8	2	13	10-19	['ZSCAN29_iso1' 'ZNF7_iso2' 'THAP11' 'ZNF384' 'CEBPG' 'RARA' 'CEBPA' 'SOX13_iso1' 'ARID5B' 'SOX5' 'FOXA1' 'FOXA2' 'HLF']
304	ENSG00000034152	MAP2K3	chr17	21187967	chr17:21185967-21189967	51.5	31.9	81	70-99	['MAX' 'BHLHE40' 'RARA' 'NR2F2' 'NR2F1' 'NR2F6' 'KDM1A' 'ZMYM3' 'ARID4B' 'FOXA1' 'MAZ' 'PBX2' 'RFX5' 'SP1' 'NFYC' 'GATAD1' 'FOS' 'NRF1' 'MAFK' 'DRAP1' 'TGIF2' 'TBP' 'UBP1' 'TAF1' 'POLR2AphosphoS5' 'POLR2A' 'THAP11' 'MXI1' 'SIN3A' 'SMAD4_iso1' 'KLF6_v2' 'GATA4' 'SAP130' 'ASH2L' 'ZNF644' 'MXD3_v1' 'TFAP4' 'HMG20B_v2' 'KLF16' 'GABPA' 'ZNF331' 'ETV4' 'HLF' 'FOXK1' 'MIXL1' 'RXRB' 'CEBPD' 'NFIL3' 'TBL1…
305	ENSG00000034510	TMSB10	chr2	85132762	chr2:85130762-85134762	1940.5	338.1	59	50-69	['ZNF652' 'ASH2L' 'HDAC2' 'CTCF' 'ZBTB7A' 'DRAP1' 'TFDP1' 'MAZ' 'TBP' 'BHLHE40' 'SOX13_iso1' 'UBP1' 'TBL1XR1' 'MXI1' 'CEBPD' 'RXRB' 'SP5' 'SOX5' 'MIER3' 'THRA_iso1' 'THAP11' 'GATA4' 'GATAD1' 'ELF3' 'ZNF219' 'KLF6_v2' 'FOXK1' 'SMAD4_iso1' 'RFXANK' 'FOXA3' 'ZKSCAN8' 'ZNF12' 'ZSCAN9' 'ERF' 'TGIF2' 'MIXL1' 'SP1' 'POLR2AphosphoS5' 'CHD2' 'KDM2A' 'ZBTB26' 'ETV4' 'ZNF331' 'POLR2A' 'YY1' 'ARID4B' 'MXD3_v…
306	ENSG00000034533	ASTE1	chr3	130745646	chr3:130743646-130747646	3.6	3.1	58	50-69	['FOXA1' 'HNF4A' 'HNF4G' 'CEBPA' 'FOXA2' 'BHLHE40' 'ZNF792' 'MAX' 'ATF1' 'TFDP1' 'TGIF2' 'ERF' 'ZNF219' 'NFIA_v1' 'DNMT3B' 'GATAD2A' 'ASH2L' 'ZGPAT' 'POLR2AphosphoS5' 'MIER3' 'POLR2A' 'MXD3_v1' 'ZCCHC11' 'YY1' 'UBP1' 'DMAP1' 'TAF1' 'KLF6_v2' 'KLF16' 'ELF3' 'RXRB' 'SP5' 'KMT2B' 'HMGXB4' 'RARA' 'BCL6_iso1' 'CREM' 'FOXA3' 'KAT8' 'ETV4' 'KLF10' 'GABPA' 'DRAP1' 'GABPB1_v2' 'GATAD1' 'ZNF511' 'CREB1' 'H…
307	ENSG00000034677	RNF19A	chr8	101322327	chr8:101320327-101324327	8.9	24.5	45	40-49	['ASH2L' 'ZGPAT' 'KLF16' 'MXD3_v1' 'ZHX3_iso1' 'MBD1_v1' 'POLR2AphosphoS5' 'KLF11' 'ZNF281' 'POLR2A' 'KMT2B' 'DRAP1' 'GABPB1_v2' 'KDM2A' 'SIN3A' 'PPARG_v1' 'TAF1' 'ARID5B' 'TBP' 'SMAD4_iso1' 'RAD21' 'ZNF792' 'HBP1' 'MAZ' 'CEBPD' 'SP5' 'THAP11' 'SP1' 'SAP130' 'GMEB2' 'MAX' 'BHLHE40' 'ZNF219' 'KAT8' 'GATAD1' 'ZNF48' 'HDAC2' 'RXRB' 'ARID4B' 'DMAP1' 'NFIA_v1' 'SOX5' 'NFIC' 'SOX13_iso1' 'GATAD2A']
308	ENSG00000034693	PEX3	chr6	143771917	chr6:143769917-143773917	20.3	19	156	100-177	['GABPA' 'TBP' 'FOXP1' 'RARA' 'HCFC1' 'NR2F6' 'ARID3A' 'HMGXB4' 'TEAD3' 'THAP11' 'PPARG_v1' 'SAP130' 'RXRB' 'CREB1' 'PBX2' 'BHLHE40' 'POLR2A' 'TFAP4' 'POLR2AphosphoS5' 'KDM6A' 'BRD4' 'TAF1' 'RAD21' 'ZCCHC11' 'MLX' 'CEBPG' 'KDM3A' 'FOXA3' 'CEBPD' 'ZBTB21' 'TEAD1' 'UBP1' 'ARID5B' 'KDM2A' 'DRAP1' 'ZNF652' 'ZKSCAN8' 'ZNF12' 'NFIL3' 'KLF6_v2' 'MXD3_v1' 'MTA1' 'ZNF544_iso1' 'RERE' 'NFIA_v1' 'ZNF580' 'B…
309	ENSG00000034713	GABARAPL2	chr16	75600248	chr16:75598248-75602248	77.6	55.9	69	50-69	['MAX' 'GATAD1' 'SLC30A9' 'JUN' 'NFIL3' 'TGIF2' 'HLF' 'GABPA' 'TFE3' 'KMT2B' 'SAP130' 'JUND' 'USF2' 'BHLHE40' 'ERF' 'HOMEZ' 'MBD1_v2' 'USF1' 'ZNF219' 'ARID4B' 'CEBPA' 'ELF3' 'SMAD4_iso1' 'CEBPB' 'CEBPG' 'ZNF335' 'ZNF511' 'SRF' 'THRB' 'SIN3A' 'ZNF580' 'KLF9' 'MAZ' 'ZBTB7A' 'SP1' 'NFIA_v1' 'SP5' 'DRAP1' 'YY1' 'RFX3_iso1' 'KLF11' 'MXI1' 'MBD1_v1' 'GABPB1_v2' 'FOXK1' 'ARID5B' 'THAP11' 'ZNF792' 'KLF16…
310	ENSG00000035115	SH3YL1	chr2	264068	chr2:262068-266068	7.2	5.7	83	70-99	['DNMT3B' 'EP300' 'SOX13_iso1' 'PROX1' 'TCF7' 'SOX5' 'NRF1' 'BCL6_iso1' 'GATAD2A' 'SMAD4_iso1' 'ZNF511' 'MIER2' 'POLR2A' 'ZEB1' 'REST' 'ARID5B' 'PPARG_v1' 'ETV4' 'RREB1_iso2' 'SAP130' 'ELF3' 'CREB1' 'MYBL2' 'KAT8' 'FOXP1' 'FOXA2' 'FOXA1' 'MBD1_v2' 'SP1' 'USF1' 'SP5' 'MLX' 'CEBPA' 'BHLHE40' 'CEBPG' 'DRAP1' 'ZGPAT' 'THAP11' 'HCFC1' 'GATA4' 'TFDP1' 'TEAD3' 'GMEB2' 'KLF10' 'TFE3' 'GABPB1_v2' 'MXD4' '…
311	ENSG00000035141	FAM136A	chr2	70529220	chr2:70527220-70531220	94.5	16.6	80	70-99	['SMAD4_iso1' 'MBD1_v2' 'ZNF511' 'NR2C2' 'ZNF331' 'RAD21' 'CUX1' 'NR2F6' 'NR2F2' 'HNF4G' 'HNF4A' 'CTCF' 'NR2F1' 'GATAD2A' 'SAP130' 'TEAD1' 'KDM6A' 'MIXL1' 'MYBL2' 'RXRB' 'NFIC' 'ZNF219' 'UBP1' 'HMGXB3' 'FOXA3' 'TBP' 'DRAP1' 'TEAD3' 'POLR2AphosphoS5' 'MBD4' 'SIN3A' 'POLR2A' 'SP5' 'ZSCAN9' 'CBX5' 'HHEX' 'DNMT3B' 'KLF6_v2' 'ASH2L' 'ZCCHC11' 'HBP1' 'RARA' 'CREM' 'ETV4' 'GABPA' 'BCL6_iso1' 'BRD4' 'ARI…
312	ENSG00000035403	VCL	chr10	75757871	chr10:75755871-75759871	25.3	12.6	48	40-49	['ZBTB7A' 'ATF1' 'ARID5B' 'SREBF1' 'ZGPAT' 'SRF' 'ZBTB26' 'MAZ' 'TEAD1' 'TEAD3' 'ZNF511' 'NRF1' 'NFYC' 'SP2' 'SP1' 'DRAP1' 'ZNF331' 'TAF1' 'TBP' 'POLR2A' 'ZNF792' 'SAP130' 'CEBPD' 'THAP11' 'ARID4B' 'ZNF219' 'KDM2A' 'GATA4' 'CBX5' 'MIER3' 'ELF3' 'KMT2B' 'POLR2AphosphoS5' 'SOX13_iso1' 'ZNF335' 'MXD4' 'TGIF2' 'MAX' 'HBP1' 'ASH2L' 'GATAD1' 'GABPB1_v2' 'DMAP1' 'ERF' 'ZMYM3' 'ZEB1' 'FOSL2' 'FOXA2']
313	ENSG00000035681	NSMAF	chr8	59572404	chr8:59570404-59574404	14	2.9	23	20-29	['JUND' 'POLR2A' 'POLR2AphosphoS5' 'ZNF219' 'MXD4' 'TAF1' 'TGIF2' 'RXRB' 'GABPB1_v2' 'SMAD4_iso1' 'ZNF48' 'KAT7' 'DMAP1' 'ARID5B' 'BRD4' 'RUVBL1' 'KLF16' 'KDM2A' 'MAX' 'THAP11' 'GATAD2A' 'SAP130' 'KLF6_v2']
314	ENSG00000035687	ADSS	chr1	244615413	chr1:244613413-244617413	30.5	11.4	59	50-69	['USF1' 'SAP130' 'USF2' 'MAX' 'ZNF792' 'FOXA2' 'FOXA3' 'ARID4B' 'GATAD2A' 'MYBL2' 'YY1' 'CEBPG' 'MAZ' 'CEBPA' 'SMAD4_iso1' 'ASH2L' 'GABPB1_v2' 'KLF16' 'KDM2A' 'DMAP1' 'KAT8' 'POLR2A' 'POLR2AphosphoS5' 'TAF1' 'ZNF544_iso1' 'TBP' 'ZNF335' 'KLF6_v2' 'RAD21' 'MIER3' 'ZGPAT' 'ERF' 'MXI1' 'BRCA1' 'SP1' 'CHD2' 'ZBTB33' 'ELF3' 'TFDP1' 'HMGXB4' 'THAP11' 'GATAD1' 'NFYC' 'HOMEZ' 'TFE3' 'KLF10' 'GMEB2' 'GABP…
315	ENSG00000035862	TIMP2	chr17	76921472	chr17:76919472-76923472	32.6	32.3	20	20-29	['MXD3_v1' 'MAX' 'TAF1' 'POLR2A' 'CEBPD' 'POLR2AphosphoS5' 'DRAP1' 'MAZ' 'TBP' 'ZBTB7A' 'ZGPAT' 'NFYC' 'ARID4B' 'ELF3' 'ARID5B' 'SAP130' 'GATAD2A' 'TEAD3' 'RAD21' 'TEAD1']
316	ENSG00000035928	RFC1	chr4	39367995	chr4:39365995-39369995	23.6	13.1	111	100-177	['SAP130' 'HLF' 'CEBPG' 'CEBPA' 'ZNF384' 'ZNF281' 'KDM3A' 'ASH2L' 'SIN3B' 'DMAP1' 'PPARG_v1' 'KAT7' 'CREB1' 'CHD2' 'TEAD3' 'ATF3' 'TEAD1' 'ZNF12' 'SRF' 'ARID4B' 'GATAD1' 'KLF9' 'HCFC1' 'GABPA' 'ATF1' 'HMGXB4' 'JUN' 'MIER2' 'UBP1' 'NFIA_v1' 'CREM' 'HBP1' 'NCoA2' 'KMT2B' 'ZHX3_iso1' 'KAT8' 'ZFP1_v1' 'TCF25' 'JUND' 'ZHX2' 'TAF1' 'MXI1' 'ZCCHC11' 'ZNF652' 'ZNF331' 'ZNF544_iso1' 'GABPB1_v2' 'KLF16' 'G…
317	ENSG00000036054	TBC1D23	chr3	99979685	chr3:99977685-99981685	14.2	12	70	70-99	['RCOR2' 'ERF' 'MBD4' 'ZNF511' 'NFIC' 'ETV4' 'POLR2AphosphoS5' 'KLF11' 'SLC30A9' 'MXD4' 'MAX' 'ZNF335' 'ZNF792' 'SP5' 'MIXL1' 'MXI1' 'SMAD4_iso1' 'ZNF544_iso1' 'NFYC' 'TEAD3' 'ARID4B' 'SP1' 'KDM2A' 'SUZ12' 'FOXP1' 'CEBPG' 'TFDP1' 'DMAP1' 'USF2' 'ZNF143' 'MAZ' 'KLF10' 'HCFC1' 'KAT7' 'ARID5B' 'GMEB2' 'HBP1' 'NFIL3' 'GABPB1_v2' 'MIER3' 'THAP11' 'PROX1' 'HMGXB4' 'KLF9' 'GABPA' 'HOMEZ' 'FOS' 'ELF3' 'D…
318	ENSG00000036257	CUL3	chr2	225450110	chr2:225448110-225452110	68.2	26.5	74	70-99	['SAP130' 'ASH2L' 'KDM6A' 'MAX' 'SIN3A' 'GABPA' 'YY1' 'ZBTB7A' 'KMT2B' 'TAF1' 'POLR2AphosphoS5' 'NRF1' 'ZNF48' 'ARID4B' 'KDM2A' 'KAT7' 'SMAD4_iso1' 'DMAP1' 'GATA4' 'CEBPD' 'CHD2' 'MAZ' 'ZBTB33' 'BRCA1' 'ZNF331' 'ZNF580' 'ARID5B' 'GATAD1' 'THAP11' 'RCOR1' 'KLF10' 'ZGPAT' 'RXRB' 'SP1' 'GABPB1_v2' 'ZSCAN9' 'HMGXB3' 'MIXL1' 'MIER3' 'KDM3A' 'SP5' 'DRAP1' 'KLF11' 'ELF3' 'SP2' 'ERF' 'SOX5' 'UBP1' 'KAT8'…
319	ENSG00000036549	ZZZ3	chr1	78148343	chr1:78146343-78150343	12.8	7.8	79	70-99	['MAX' 'CREB1' 'RARA' 'ZC3H4' 'MXD4' 'ZNF48' 'KLF11' 'TAF1' 'SAP130' 'POLR2AphosphoS5' 'ARID4B' 'KLF16' 'KDM2A' 'MXI1' 'PPARG_v1' 'YY1' 'RCOR1' 'BRCA1' 'CHD2' 'ZSCAN9' 'ZBTB33' 'HOMEZ' 'NR3C1' 'THAP11' 'SIN3A' 'GABPA' 'RERE' 'ZHX2' 'ZNF384' 'GATAD1' 'ARID5B' 'HBP1' 'KLF6_v2' 'KAT8' 'SIN3B' 'MYBL2' 'ERF' 'ZNF792' 'ZNF544_iso1' 'DRAP1' 'SOX5' 'CREM' 'TBP' 'RXRB' 'ASH2L' 'NFIC' 'ZNF12' 'DMAP1' 'TFE3…
320	ENSG00000036672	USP2	chr11	119252436	chr11:119250436-119254436	8.6	9.8	84	70-99	['NR2F6' 'GABPA' 'GABPB1_v2' 'ETV4' 'ZNF644' 'SAP130' 'NFYC' 'ZFP64' 'POLR2A' 'TFAP4' 'POLR2AphosphoS5' 'MIXL1' 'ZNF48' 'PRDM10' 'THAP11' 'ZNF335' 'CIZ1' 'ZNF219' 'ARID5B' 'MLX' 'PPARG_v1' 'ZNF544_iso1' 'HMGXB3' 'ZNF652' 'KLF9' 'CUX1' 'RXRB' 'CBX5' 'ERF' 'HMGXB4' 'MAZ' 'GATAD2A' 'BCL6_iso1' 'CTCF' 'CEBPG' 'ZFP1_v1' 'ZNF331' 'TFE3' 'ZGPAT' 'KAT8' 'ELF3' 'NCoA2' 'RAD21' 'SMAD4_iso1' 'KDM2A' 'HMG20B…
321	ENSG00000037042	TUBG2	chr17	40811265	chr17:40809265-40813265	16.4	2.3	58	50-69	['MAX' 'ZBTB7A' 'ZFP64' 'MLX' 'NRF1' 'GATAD1' 'SP5' 'SP1' 'ELF3' 'MIXL1' 'MIER3' 'DMAP1' 'TEAD3' 'TEAD4' 'TEAD1' 'THAP11' 'DRAP1' 'POLR2AphosphoS5' 'ZNF335' 'MBD1_v2' 'RREB1_iso2' 'ZSCAN9' 'TFAP4' 'DNMT3B' 'YY1' 'ZKSCAN8' 'ZGPAT' 'MYBL2' 'FOXA3' 'ZNF792' 'SLC30A9' 'ZCCHC11' 'PPARG_v1' 'RXRB' 'NFYC' 'RERE' 'MXD4' 'HMGXB4' 'KLF16' 'SMAD4_iso1' 'BCL6_iso1' 'ERF' 'SAP130' 'CBX5' 'KDM2A' 'ZNF644' 'RUV…
322	ENSG00000037241	RPL26L1	chr5	172386438	chr5:172384438-172388438	118.3	24.8	69	50-69	['KLF9' 'KDM2A' 'MAX' 'ZNF384' 'ZGPAT' 'GATA4' 'ZNF12' 'ZNF219' 'ZNF792' 'REST' 'MXD3_v1' 'ZNF511' 'RAD21' 'MAZ' 'GATAD2A' 'ZNF143' 'ARID5B' 'HCFC1' 'TEAD3' 'HMGXB4' 'NFIL3' 'KLF16' 'CTCF' 'TEAD1' 'SMAD4_iso1' 'RARA' 'ELF3' 'KDM3A' 'MIXL1' 'CREM' 'SIN3B' 'SP1' 'HMGXB3' 'THAP11' 'TBL1XR1' 'YY1' 'MIER3' 'FOXA3' 'SP5' 'SP2' 'KAT8' 'GATAD1' 'SAP130' 'KMT2B' 'UBP1' 'SOX13_iso1' 'ERF' 'MXI1' 'GABPA' 'Z…
323	ENSG00000037474	NSUN2	chr5	6633157	chr5:6631157-6635157	45	17.9	35	30-39	['SIN3A' 'POLR2AphosphoS5' 'MAX' 'SAP130' 'ELF3' 'TAF1' 'ARID4B' 'DMAP1' 'ETV4' 'GABPB1_v2' 'GATAD1' 'THAP11' 'MXD4' 'MXI1' 'ASH2L' 'FOS' 'KLF10' 'USF1' 'USF2' 'GABPA' 'SLC30A9' 'KAT8' 'HCFC1' 'KMT2B' 'TBP' 'ZNF335' 'TFE3' 'MXD3_v1' 'KLF16' 'POLR2A' 'NRF1' 'ZGPAT' 'DRAP1' 'UBP1' 'HLF']
324	ENSG00000037637	FBXO42	chr1	16678948	chr1:16676948-16680948	5.9	5.1	47	40-49	['JUND' 'JUN' 'ASH2L' 'KAT7' 'KDM2A' 'ZGPAT' 'CIZ1' 'THRA_iso1' 'NRF1' 'MXI1' 'ZHX2' 'RARA' 'THAP11' 'HMGXB4' 'GMEB2' 'ZNF143' 'ZNF544_iso1' 'FOXA3' 'TAF1' 'DMAP1' 'SAP130' 'ZBTB7A' 'SP5' 'TFDP1' 'RAD21' 'GATAD1' 'KMT2B' 'MAZ' 'MAX' 'TEAD3' 'ARID4B' 'MXD4' 'ZNF792' 'KAT8' 'BCL6_iso1' 'POLR2AphosphoS5' 'TEAD1' 'POLR2A' 'ZNF219' 'RFXANK' 'KLF6_v2' 'DNMT3B' 'TGIF2' 'SIN3A' 'ERF' 'YY1' 'GATA4']
325	ENSG00000037749	MFAP3	chr5	153418518	chr5:153416518-153420518	9.9	9.1	91	70-99	['TGIF2' 'CREB1' 'MBD1_v1' 'HOMEZ' 'RARA' 'ZBTB26' 'TAF1' 'TFE3' 'MAX' 'MBD1_v2' 'MAZ' 'KAT7' 'ZNF331' 'ZNF792' 'NR2F6' 'YY1' 'SLC30A9' 'TFDP1' 'GATAD2A' 'ZSCAN9' 'ZNF580' 'ELF3' 'ERF' 'ZGPAT' 'SOX13_iso1' 'ZNF48' 'PRDM10' 'KLF6_v2' 'SAP130' 'ZNF644' 'ARID4B' 'KLF11' 'FOXP1' 'ZNF219' 'HBP1' 'MXD3_v1' 'MXI1' 'BHLHE40' 'TBP' 'HMGXB3' 'DRAP1' 'TEAD1' 'MIER3' 'RXRB' 'SOX5' 'PPARG_v1' 'HCFC1' 'SIX4_is…
326	ENSG00000037757	MRI1	chr19	13875336	chr19:13873336-13877336	11.9	5.1	33	30-39	['ZKSCAN8' 'KDM2A' 'ZSCAN29_iso1' 'GABPA' 'GATAD2A' 'NRF1' 'ZBTB26' 'SP5' 'DRAP1' 'GABPB1_v2' 'SP1' 'SAP130' 'GATA4' 'TAF1' 'ARID4B' 'POLR2AphosphoS5' 'SIN3A' 'ZMYM3' 'BHLHE40' 'MAX' 'CREB1' 'TFAP4' 'ZNF219' 'FOXP1' 'FOXA2' 'TEAD3' 'ETV4' 'FOXA1' 'THAP11' 'FOXA3' 'RARA' 'ARID5B' 'ERF']
327	ENSG00000037897	METTL1	chr12	58165914	chr12:58163914-58167914	21.6	4.4	76	70-99	['MAFF' 'MAFK' 'KLF9' 'JUN' 'SIN3A' 'JUND' 'MYBL2' 'CUX1' 'ERF' 'UBP1' 'ASH2L' 'KDM2A' 'SIN3B' 'POLR2A' 'GABPB1_v2' 'ZSCAN9' 'POLR2AphosphoS5' 'FOXA3' 'SOX5' 'ZNF544_iso1' 'PRDM10' 'TBP' 'KLF16' 'YY1' 'KDM3A' 'MIER2' 'DMAP1' 'HBP1' 'TEAD3' 'EP300' 'MLX' 'ZNF219' 'KMT2B' 'ARID4B' 'SAP130' 'SIX4_iso1' 'ZNF644' 'MXD4' 'FOXK1' 'USF2' 'ELF3' 'CREM' 'THAP11' 'CREB1' 'ZFP64' 'MYC' 'MXD3_v1' 'ZHX2' 'MXI1…
328	ENSG00000038002	AGA	chr4	178363657	chr4:178361657-178365657	11.4	9.5	49	40-49	['FOXA1' 'FOXA2' 'ATF4' 'CEBPG' 'GABPA' 'GABPB1_v2' 'CIZ1' 'DMAP1' 'ZNF219' 'ERF' 'GATAD1' 'ZGPAT' 'ZNF792' 'BHLHE40' 'POLR2A' 'DNMT3B' 'TAF1' 'POLR2AphosphoS5' 'SIN3A' 'HCFC1' 'KMT2B' 'MAX' 'TBP' 'MXI1' 'SAP130' 'SP5' 'KDM2A' 'ARID5B' 'RARA' 'RCOR1' 'FOXA3' 'MAZ' 'SOX13_iso1' 'ZNF12' 'HOMEZ' 'THAP11' 'BCL6_iso1' 'DRAP1' 'ZNF331' 'CHD2' 'KAT8' 'ZBTB33' 'CEBPA' 'BRCA1' 'HLF' 'TFE3' 'USF2' 'NFIL3' …
329	ENSG00000038210	PI4K2B	chr4	25235652	chr4:25233652-25237652	14.1	26	40	40-49	['RAD21' 'THRB' 'GABPB1_v2' 'KAT8' 'ELF3' 'USF1' 'USF2' 'SP5' 'TFDP1' 'SP1' 'NRF1' 'MAX' 'THAP11' 'SAP130' 'MXI1' 'BHLHE40' 'TBP' 'NFIA_v1' 'TAF1' 'ZNF331' 'POLR2AphosphoS5' 'POLR2A' 'SMAD4_iso1' 'SIN3A' 'CEBPD' 'ARID4B' 'KDM2A' 'DMAP1' 'JUND' 'HLF' 'CEBPG' 'CEBPA' 'JUN' 'RARA' 'PBX2' 'NFYC' 'HMGXB4' 'CTCF' 'ARID3A' 'ATF1']
330	ENSG00000038274	MAT2B	chr5	162930230	chr5:162928230-162932230	41.4	40.9	13	10-19	['HMGXB3' 'NFYC' 'RAD21' 'BHLHE40' 'NR2F6' 'ARID5B' 'CTCF' 'TEAD3' 'SAP130' 'POLR2AphosphoS5' 'ZBTB26' 'MAFF' 'MAFK']
331	ENSG00000038358	EDC4	chr16	67906998	chr16:67904998-67908998	18.7	3.6	99	70-99	['MAFF' 'MAFK' 'MLX' 'PAF1_v1' 'NR2F6' 'CHD2' 'SMAD4_iso1' 'ZNF580' 'ZFP1_v1' 'RAD21' 'NFIC' 'ZNF143' 'RXRB' 'MIXL1' 'KMT2B' 'ZKSCAN8' 'ZNF384' 'NFIL3' 'KLF10' 'USF1' 'RARA' 'CEBPG' 'KLF16' 'ZNF511' 'RERE' 'MIER3' 'GMEB2' 'FOXA3' 'SP1' 'HMGXB4' 'KDM2A' 'KDM3A' 'E2F7_iso1' 'SP5' 'SIN3B' 'MIER2' 'GATAD2A' 'HCFC1' 'ZNF335' 'GABPA' 'ERF' 'PRDM10' 'MYBL2' 'ZSCAN9' 'TGIF2' 'ZNF544_iso1' 'FOXK1' 'HDAC2'…
332	ENSG00000038382	TRIO	chr5	14143828	chr5:14141828-14145828	12.2	4.1	35	30-39	['CTCF' 'ZNF48' 'RAD21' 'KDM3A' 'KLF6_v2' 'KDM2A' 'MXD3_v1' 'SAP130' 'KLF16' 'KAT8' 'GATAD2A' 'ARID4B' 'HMGXB4' 'PRDM10' 'SMAD4_iso1' 'TAF1' 'FOXA3' 'SP1' 'DRAP1' 'GABPB1_v2' 'ERF' 'SP5' 'GABPA' 'ZNF384' 'ZNF281' 'POLR2AphosphoS5' 'YY1' 'MAX' 'ASH2L' 'SIN3A' 'CHD2' 'ZBTB33' 'USF2' 'NFYC' 'PBX2']
333	ENSG00000038427	VCAN	chr5	82767492	chr5:82765492-82769492	1.5	1.1	19	10-19	['HLF' 'ZNF219' 'SOX5' 'PROX1' 'NR2F2' 'EP300' 'ARID5B' 'GATAD2A' 'SOX13_iso1' 'CEBPA' 'BCL6_iso1' 'FOXA1' 'FOXA3' 'TCF7' 'FOXA2' 'FOXP1' 'RAD21' 'CTCF' 'SMC3']
334	ENSG00000038532	CLEC16A	chr16	11038344	chr16:11036344-11040344	9.8	2.2	117	100-177	['SMAD4_iso1' 'TEAD3' 'TAF1' 'THRA_iso1' 'GMEB2' 'YY1' 'SAP130' 'ARID5B' 'KLF6_v2' 'MXI1' 'HMGXB4' 'MAZ' 'NFIL3' 'SOX13_iso1' 'FOXA3' 'RARA' 'GABPB1_v2' 'POLR2A' 'THAP11' 'MIXL1' 'SP5' 'DRAP1' 'KLF10' 'NFYC' 'SP1' 'ZNF143' 'PPARG_v1' 'SP2' 'FOS' 'ELF3' 'KMT2B' 'KAT8' 'CREB1' 'ARID4B' 'POLR2AphosphoS5' 'CEBPG' 'ZNF331' 'ZGPAT' 'GATAD1' 'MYBL2' 'TGIF2' 'RFXANK' 'MBD1_v2' 'KLF16' 'ASH2L' 'NPAS2_iso2…
335	ENSG00000038945	MSR1	chr8	16050300	chr8:16048300-16052300	2.9	13.7	0		.
336	ENSG00000039068	CDH1	chr16	68771194	chr16:68769194-68773194	34.3	50.8	34	30-39	['USF1' 'USF2' 'NFYC' 'ZEB1' 'SP1' 'DRAP1' 'TAF1' 'ARID4B' 'GABPB1_v2' 'ELF3' 'PRDM10' 'SMAD4_iso1' 'THAP11' 'HMGXB4' 'KMT2B' 'CTCF' 'ARID5B' 'KDM2A' 'MBD1_v2' 'HBP1' 'SP5' 'RAD21' 'ZNF48' 'SAP130' 'MAX' 'ERF' 'ZNF792' 'NR2F6' 'GATAD2A' 'ZBTB26' 'MXD4' 'GATAD1' 'ZNF219' 'ZNF384']
337	ENSG00000039123	SKIV2L2	chr5	54603575	chr5:54601575-54605575	20.8	6.8	60	50-69	['MAFK' 'MAFF' 'TCF25' 'HBP1' 'DNMT3B' 'MXD3_v1' 'KAT7' 'KLF11' 'ARID4B' 'POLR2A' 'PRDM10' 'SAP130' 'ZNF792' 'ZSCAN9' 'TAF1' 'FOS' 'NFYC' 'GABPB1_v2' 'RFXANK' 'MXD4' 'MXI1' 'TFE3' 'TFAP4' 'TEAD1' 'ERF' 'MAX' 'SLC30A9' 'ZGPAT' 'ZNF335' 'UBP1' 'ZNF384' 'NFIC' 'MYBL2' 'KLF9' 'GABPA' 'KMT2B' 'GATAD2A' 'USF1' 'CREB1' 'CREM' 'THAP11' 'ZNF511' 'KLF10' 'HMGXB4' 'ATF1' 'DMAP1' 'RUVBL1' 'ZHX2' 'ASH2L' 'SUZ…
338	ENSG00000039319	ZFYVE16	chr5	79703837	chr5:79701837-79705837	7.9	5.5	52	50-69	['ZNF384' 'TEAD1' 'RARA' 'CEBPA' 'TEAD3' 'NR2F6' 'GATAD2A' 'POLR2A' 'SMAD4_iso1' 'SAP130' 'NR2F1' 'ZNF219' 'SP5' 'MAX' 'ARID5B' 'KDM1A' 'ZMYM3' 'TFAP4' 'FOXA3' 'ASH2L' 'HDAC2' 'BACH1' 'FOXK1' 'RXRB' 'MTA1' 'ELF3' 'SIN3A' 'ETV4' 'GABPB1_v2' 'THAP11' 'POLR2AphosphoS5' 'GABPA' 'ARID4B' 'NRF1' 'MAZ' 'TAF1' 'ZNF335' 'SLC30A9' 'KAT8' 'ZNF48' 'UBP1' 'KLF6_v2' 'MXD4' 'HMGXB4' 'KDM2A' 'KDM3A' 'ZGPAT' 'MXD…
339	ENSG00000039523	FAM65A	chr16	67562753	chr16:67560753-67564753	11.8	6.4	32	30-39	['GATAD2A' 'TEAD3' 'TEAD1' 'FOXA2' 'ZNF384' 'FOXA1' 'SP5' 'FOXP1' 'POLR2A' 'THAP11' 'ZNF644' 'ZBTB26' 'DRAP1' 'ZBTB7A' 'TAF1' 'ARID4B' 'KDM2A' 'MXI1' 'MAX' 'TFDP1' 'GABPB1_v2' 'SAP130' 'KLF6_v2' 'MXD3_v1' 'MBD1_v2' 'RREB1_iso2' 'ZMYM3' 'RCOR2' 'TFAP4' 'GABPA' 'ETV4' 'RFX3_iso1']
340	ENSG00000039560	RAI14	chr5	34656432	chr5:34654432-34658432	15.5	14.3	22	20-29	['SAP130' 'NRF1' 'ARID4B' 'PRDM10' 'USF2' 'USF1' 'MXD4' 'MAX' 'MXI1' 'ERF' 'KLF6_v2' 'FOXA3' 'SP5' 'MAZ' 'SMAD4_iso1' 'ELF3' 'GABPA' 'TAF1' 'GABPB1_v2' 'ZNF48' 'BCL6_iso1' 'REST']
341	ENSG00000039650	PNKP	chr19	50370818	chr19:50368818-50372818	8.2	4.4	55	50-69	['ZNF384' 'POLR2A' 'KLF9' 'NFIC' 'MIER3' 'ZCCHC11' 'ZBTB21' 'NFYC' 'SP2' 'GABPA' 'ELF3' 'GABPB1_v2' 'CREM' 'THAP11' 'RFX3_iso1' 'GATAD1' 'KMT2B' 'MAX' 'DMAP1' 'SAP130' 'MXD4' 'ARID4B' 'UBP1' 'ERF' 'ASH2L' 'TFE3' 'ZGPAT' 'MYBL2' 'CIZ1' 'PRDM10' 'GATAD2A' 'KAT8' 'TAF1' 'HMG20B_v2' 'CREB1' 'FOXK1' 'ATF1' 'KLF10' 'SP5' 'ZNF281' 'USF2' 'FOSL2' 'USF1' 'MAZ' 'SP1' 'CHD2' 'ZBTB7A' 'NR2F6' 'BCL6_iso1' 'ZN…
342	ENSG00000040199	PHLPP2	chr16	71748704	chr16:71746704-71750704	3.2	1.6	0		.
343	ENSG00000040341	STAU2	chr8	74659943	chr8:74657943-74661943	17.2	13.1	28	20-29	['ZNF652' 'HLF' 'ZNF792' 'ZBTB7A' 'SAP130' 'TAF1' 'PRDM10' 'ASH2L' 'FOXA1' 'POLR2A' 'POLR2AphosphoS5' 'CTCF' 'YY1' 'HMGXB4' 'RAD21' 'KMT2B' 'MAX' 'ZGPAT' 'MXD3_v1' 'DMAP1' 'KDM2A' 'ARID4B' 'SMAD4_iso1' 'ZNF281' 'CEBPD' 'CEBPA' 'CEBPB' 'CEBPG']
344	ENSG00000040487	PQLC2	chr1	19638739	chr1:19636739-19640739	16.4	4.4	32	30-39	['ARID4B' 'MXD3_v1' 'CEBPD' 'YY1' 'MAX' 'THAP11' 'TFDP1' 'POLR2AphosphoS5' 'POLR2A' 'UBP1' 'TAF1' 'ZBTB33' 'CHD2' 'NRF1' 'SP1' 'MXI1' 'MAZ' 'USF1' 'SAP130' 'USF2' 'TFAP4' 'NR2F6' 'ZNF219' 'RXRB' 'KAT8' 'KLF16' 'ZGPAT' 'SIN3A' 'PRDM10' 'BCL6_iso1' 'ZNF511' 'FOSL2']
345	ENSG00000040531	CTNS	chr17	3539761	chr17:3537761-3541761	10.3	4.6	85	70-99	['CEBPB' 'RAD21' 'NFIA_v1' 'JUND' 'GATAD2A' 'TEAD1' 'CEBPG' 'FOXP1' 'ERF' 'CEBPA' 'FOSL2' 'RXRA' 'RCOR2' 'ZNF219' 'SAP130' 'ARID4B' 'HMG20B_v2' 'FOXK1' 'NR2F6' 'NFIL3' 'ZNF644' 'BCL6_iso1' 'FOXA3' 'SOX13_iso1' 'THRB' 'RXRB' 'SMAD4_iso1' 'THAP11' 'ARID5B' 'RARA' 'NR2F1' 'MAX' 'TEAD3' 'ETV4' 'NR2F2' 'GATA4' 'POLR2A' 'TAF1' 'POLR2AphosphoS5' 'NRF1' 'TBP' 'YY1' 'RERE' 'KLF16' 'ZSCAN9' 'SP1' 'SP5' 'PB…
346	ENSG00000040633	PHF23	chr17	7142825	chr17:7140825-7144825	32.1	13.9	52	50-69	['KDM2A' 'ARID4B' 'GABPB1_v2' 'KLF16' 'THAP11' 'ZNF281' 'USF1' 'SIN3A' 'SAP130' 'TAF1' 'MAX' 'KAT7' 'SMAD4_iso1' 'ASH2L' 'MBD1_v2' 'RCOR1' 'TGIF2' 'RAD21' 'CEBPD' 'MXI1' 'MAZ' 'CHD2' 'DRAP1' 'MIER3' 'KLF11' 'TBL1XR1' 'POLR2A' 'ERF' 'KMT2B' 'NRF1' 'POLR2AphosphoS5' 'ZGPAT' 'FOXK1' 'KLF10' 'CREB1' 'ATF1' 'FOXA3' 'POLR2AphosphoS2' 'ZNF143' 'SUZ12' 'CREM' 'GABPA' 'HCFC1' 'KAT8' 'GATAD1' 'PRDM10' 'ATF…
347	ENSG00000040933	INPP4A	chr2	99061320	chr2:99059320-99063320	4.7	2.2	24	20-29	['HLF' 'PPARG_v1' 'KLF16' 'THAP11' 'SAP130' 'ZSCAN9' 'GATAD2A' 'NR2F1' 'THRA_iso1' 'MIER2' 'ZBTB7A' 'MAZ' 'NRF1' 'POLR2AphosphoS5' 'MAX' 'ZNF219' 'TAF1' 'ASH2L' 'CTCF' 'FOXA1' 'NFIL3' 'RARA' 'ZNF12' 'MAFF']
348	ENSG00000041357	PSMA4	chr15	78832746	chr15:78830746-78834746	224.3	72.7	45	40-49	['MAFK' 'MAFF' 'UBP1' 'POLR2A' 'MAX' 'MXD4' 'USF2' 'KLF11' 'RARA' 'TAF1' 'SP1' 'ETV4' 'GABPA' 'KDM2A' 'SMAD4_iso1' 'KMT2B' 'ELF3' 'ERF' 'DRAP1' 'GABPB1_v2' 'THAP11' 'SAP130' 'KAT8' 'NRF1' 'ARID4B' 'ARID5B' 'NR2F6' 'YY1' 'POLR2AphosphoS5' 'PPARG_v1' 'TEAD3' 'KLF16' 'TBP' 'SIN3A' 'MIXL1' 'THRA_iso1' 'DMAP1' 'ZGPAT' 'ASH2L' 'ZNF219' 'MXD3_v1' 'TGIF2' 'SP5' 'GATAD1' 'ZBTB7A']
349	ENSG00000041802	LSG1	chr3	194393206	chr3:194391206-194395206	17.1	8.4	82	70-99	['FOXA1' 'TFAP4' 'CTCF' 'RAD21' 'ARID3A' 'SMC3' 'POLR2A' 'POLR2AphosphoS5' 'SIN3A' 'RFX5' 'ZNF511' 'KDM2A' 'MXD4' 'SAP130' 'MXD3_v1' 'ARID4B' 'MXI1' 'HBP1' 'TAF1' 'MAX' 'JARID2_iso1' 'CREB1' 'ATF1' 'PRDM10' 'BHLHE40' 'MYBL2' 'NR1H2' 'CREM' 'GABPA' 'SOX5' 'SIN3B' 'CEBPG' 'TFE3' 'RXRB' 'GATAD2A' 'MIER2' 'ZGPAT' 'FOXK1' 'GABPB1_v2' 'HCFC1' 'THAP11' 'MIXL1' 'KLF10' 'GATAD1' 'KDM3A' 'HMGXB3' 'KAT8' 'H…
350	ENSG00000041880	PARP3	chr3	51976360	chr3:51974360-51978360	8.4	6.3	91	70-99	['TGIF2' 'BHLHE40' 'POLR2AphosphoS5' 'DMAP1' 'MAX' 'ZNF580' 'MXD3_v1' 'SIN3A' 'USF1' 'MXD4' 'HDAC2' 'TBP' 'RFXANK' 'SAP130' 'USF2' 'MXI1' 'HMGXB3' 'FOS' 'NFYC' 'SP1' 'SP5' 'ATF1' 'CREM' 'DRAP1' 'RCOR1' 'GABPA' 'GABPB1_v2' 'NRF1' 'ARID4B' 'RREB1_iso2' 'ETV4' 'GATA4' 'ELF3' 'THAP11' 'GATAD1' 'KAT8' 'TEAD3' 'ZNF189' 'RCOR2' 'ERF' 'KDM3A' 'TFE3' 'HMGXB4' 'SIN3B' 'TFDP1' 'CTCF' 'ZGPAT' 'ZKSCAN8' 'CREB…
351	ENSG00000041988	THAP3	chr1	6685251	chr1:6683251-6687251	10.3	3.4	25	20-29	['JUND' 'CREB1' 'CREM' 'UBP1' 'POLR2AphosphoS5' 'NFYC' 'KDM2A' 'SP5' 'ARID4B' 'NFIA_v1' 'CTCF' 'SP1' 'RAD21' 'KLF16' 'SAP130' 'YY1' 'MXD4' 'GABPB1_v2' 'THAP11' 'ASH2L' 'KAT8' 'DMAP1' 'MXD3_v1' 'ZFP64' 'TAF1']
352	ENSG00000042088	TDP1	chr14	90422245	chr14:90420245-90424245	11.4	3.4	78	70-99	['TAF1' 'KAT8' 'MAX' 'POLR2A' 'POLR2AphosphoS5' 'TBP' 'TFAP4' 'SMAD4_iso1' 'TFE3' 'MXD4' 'ARID4B' 'GABPB1_v2' 'SIN3A' 'TFDP1' 'KLF16' 'SIN3B' 'MXI1' 'SAP130' 'HMGXB4' 'HBP1' 'THAP11' 'SP5' 'TGIF2' 'KLF9' 'GATAD1' 'SP1' 'GABPA' 'KDM2A' 'SP2' 'NRF1' 'HOMEZ' 'TEAD1' 'PBX2' 'NFYC' 'GMEB2' 'FOS' 'FOXA3' 'HMGXB3' 'RUVBL1' 'RFX3_iso1' 'FOXA1' 'DRAP1' 'MAZ' 'FOXA2' 'ZNF652' 'ZMYM3' 'ZNF219' 'ELF3' 'GATAD…
353	ENSG00000042286	AIFM2	chr10	71892690	chr10:71890690-71894690	113.7	7.4	95	70-99	['HNF4G' 'ELF3' 'SAP130' 'ZNF219' 'ASH2L' 'TEAD3' 'NFYC' 'ARID3A' 'SP5' 'TGIF2' 'RCOR2' 'TCF7' 'KLF16' 'FOXA3' 'SOX13_iso1' 'GATAD2A' 'TEAD1' 'SOX5' 'BCL6_iso1' 'MBD1_v2' 'CEBPG' 'ARID5B' 'CEBPB' 'CEBPA' 'ZNF7_iso2' 'ZBTB21' 'ARID4B' 'TBP' 'ERF' 'KDM2A' 'POLR2A' 'KMT2B' 'SSRP1' 'SMAD4_iso1' 'GATAD1' 'UBP1' 'KAT7' 'SLC30A9' 'CHD2' 'TAF1' 'NFE2L2' 'FOSL2' 'BACH1' 'MAFK' 'MXI1' 'ZGPAT' 'KAT8' 'FOXA1…
354	ENSG00000042445	RETSAT	chr2	85581821	chr2:85579821-85583821	35.9	62.5	110	100-177	['HLF' 'PPARG_v1' 'MAX' 'HMGXB3' 'ASH2L' 'MYBL2' 'KAT7' 'ZNF281' 'CEBPD' 'REST' 'MXD3_v1' 'GATA4' 'NR1H2' 'KLF6_v2' 'ETV4' 'KDM2A' 'POLR2AphosphoS5' 'POLR2A' 'HDAC2' 'HMGXB4' 'RARA' 'POLR2AphosphoS2' 'TAF1' 'ZBTB26' 'KLF11' 'DMAP1' 'ZNF48' 'KDM3A' 'MBD1_v2' 'THRA_iso1' 'RCOR2' 'RAD21' 'MXD4' 'MBD1_v1' 'FOXP1' 'ZNF580' 'TBP' 'CIZ1' 'ZNF792' 'KMT2B' 'ARID5B' 'ZSCAN9' 'SLC30A9' 'TFE3' 'ZNF511' 'ZGPA…
355	ENSG00000042493	CAPG	chr2	85637676	chr2:85635676-85639676	26.5	4.6	0		.
356	ENSG00000042753	AP2S1	chr19	47354203	chr19:47352203-47356203	125.3	45.8	53	50-69	['RCOR2' 'FOSL2' 'KAT8' 'THAP11' 'GABPB1_v2' 'GABPA' 'ETV4' 'MAFF' 'TBP' 'CHD2' 'POLR2AphosphoS5' 'POLR2A' 'GATAD2A' 'NRF1' 'MXD3_v1' 'ERF' 'KLF11' 'ARID4B' 'MBD1_v1' 'TGIF2' 'KMT2B' 'NR2F6' 'RFX3_iso1' 'SAP130' 'KDM2A' 'RCOR1' 'GATAD1' 'ZNF219' 'ZGPAT' 'RFX5' 'ELF3' 'THRB' 'DRAP1' 'HMGXB3' 'RREB1_iso2' 'PPARG_v1' 'CEBPG' 'NFYC' 'FOXK1' 'ATF1' 'TBL1XR1' 'CREB1' 'FOXA3' 'ZNF143' 'CREM' 'CEBPA' 'NF…
357	ENSG00000043093	DCUN1D1	chr3	182698326	chr3:182696326-182700326	10.1	16.2	11	10-19	['MIXL1' 'FOXA1' 'FOXA2' 'SAP130' 'ASH2L' 'TAF1' 'POLR2AphosphoS5' 'YY1' 'HMGXB4' 'NRF1' 'ZSCAN29_iso1']
358	ENSG00000043514	TRIT1	chr1	40349177	chr1:40347177-40351177	9.7	5.3	46	40-49	['PPARG_v1' 'UBP1' 'KAT7' 'ARID5B' 'DMAP1' 'ASH2L' 'ZNF12' 'ZGPAT' 'RARA' 'KMT2B' 'RXRB' 'MTA1' 'TEAD3' 'GATAD2A' 'ELF3' 'ZNF219' 'KDM2A' 'GABPB1_v2' 'ZBTB7A' 'ZSCAN9' 'MLX' 'SIN3A' 'KAT8' 'SOX13_iso1' 'MIXL1' 'MAX' 'MXD4' 'FOXA3' 'ARID4B' 'SAP130' 'ERF' 'MXD3_v1' 'THAP11' 'BHLHE40' 'TAF1' 'YY1' 'POLR2A' 'GATAD1' 'POLR2AphosphoS5' 'TFAP4' 'MXI1' 'RFX3_iso1' 'NRF1' 'SREBF1' 'DRAP1' 'ZNF3']
359	ENSG00000044090	CUL7	chr6	43021683	chr6:43019683-43023683	21.9	2.9	101	100-177	['POLR2AphosphoS5' 'RAD21' 'E2F7_iso1' 'DNMT3B' 'KDM3A' 'MXD3_v1' 'KAT7' 'GATA4' 'KLF9' 'JARID2_iso1' 'ZSCAN9' 'HMGXB3' 'ZNF48' 'PAF1_v1' 'KDM2A' 'ZC3H4' 'NCoA2' 'RFXANK' 'TFDP1' 'HMGXB4' 'THRB' 'MAZ' 'CBX5' 'ZNF331' 'REST' 'ZCCHC11' 'POLR2A' 'THRA_iso1' 'ARID4B' 'KLF6_v2' 'ZNF544_iso1' 'SMAD4_iso1' 'MXD4' 'KLF16' 'ZNF511' 'YY1' 'BCL6_iso1' 'ZNF580' 'RCOR2' 'ZGPAT' 'ZBTB26' 'MXI1' 'SIX4_iso1' 'TF…
360	ENSG00000044115	CTNNA1	chr5	138089106	chr5:138087106-138091106	140.1	42.6	43	40-49	['CTCF' 'RAD21' 'FOSL2' 'JUND' 'TFAP4' 'MAX' 'ZEB1' 'NR2F6' 'SP1' 'NR1H2' 'EP300' 'GATAD2A' 'HMGXB4' 'KDM2A' 'KMT2B' 'DMAP1' 'GABPA' 'MAZ' 'KLF10' 'ZBTB33' 'TAF1' 'POLR2A' 'TBP' 'POLR2AphosphoS5' 'SMAD4_iso1' 'ASH2L' 'FOXA1' 'ZNF7_iso2' 'ZNF384' 'ZNF3' 'TEAD1' 'NFIL3' 'HMGXB3' 'ARID4B' 'RARA' 'TEAD3' 'SAP130' 'NFIA_v1' 'NFIC' 'DRAP1' 'HLF' 'MAFF' 'MAFK']
361	ENSG00000044446	PHKA2	chrX	19002480	chrX:19000480-19004480	8.4	10.5	21	20-29	['CHD2' 'PRDM10' 'BHLHE40' 'TAF1' 'POLR2AphosphoS5' 'THRA_iso1' 'SP5' 'RXRA' 'THRB' 'ARID4B' 'SP1' 'KMT2B' 'GATAD1' 'KAT8' 'POLR2A' 'ZGPAT' 'THAP11' 'GABPB1_v2' 'GABPA' 'SAP130' 'KLF10']
362	ENSG00000044459	CNTLN	chr9	17135037	chr9:17133037-17137037	1.4	5.4	13	10-19	['NFIA_v1' 'TFDP1' 'MAX' 'NRF1' 'USF2' 'ZNF331' 'TAF1' 'POLR2A' 'POLR2AphosphoS5' 'YY1' 'KMT2B' 'DMAP1' 'ASH2L']
363	ENSG00000044574	HSPA5	chr9	128003661	chr9:128001661-128005661	532.6	131.9	74	70-99	['MAX' 'TGIF2' 'KLF11' 'SSRP1' 'GATAD1' 'ERF' 'MXD3_v1' 'KDM2A' 'ZNF48' 'KLF6_v2' 'ARID4B' 'ZNF334_iso1' 'BCL6_iso1' 'MXD4' 'KAT7' 'E2F7_iso1' 'DNMT3B' 'PPARG_v1' 'ZKSCAN8' 'ZNF335' 'ZNF792' 'ZSCAN9' 'NFIA_v1' 'ARID5B' 'UBP1' 'THRA_iso1' 'MIXL1' 'ZFP64' 'ELF3' 'ZNF580' 'GATA4' 'SIN3A' 'SMAD4_iso1' 'SP1' 'DMAP1' 'ZNF219' 'CEBPD' 'POLR2AphosphoS5' 'ZCCHC11' 'TAF1' 'POLR2AphosphoS2' 'REST' 'POLR2A' …
364	ENSG00000046604	DSG2	chr18	29078026	chr18:29076026-29080026	23.8	7.6	14	10-19	['ARID4B' 'KDM2A' 'UBP1' 'YY1' 'GATAD2A' 'CTCF' 'RAD21' 'TAF1' 'THAP11' 'MAX' 'POLR2A' 'ZNF48' 'SAP130' 'ARID5B']
365	ENSG00000046647	GEMIN8	chrX	14048035	chrX:14046035-14050035	9	4.1	42	40-49	['ZFP64' 'NRF1' 'SOX13_iso1' 'RFX3_iso1' 'KDM2A' 'ETV4' 'BCL6_iso1' 'DMAP1' 'USF1' 'MAZ' 'RXRB' 'ATF1' 'MXI1' 'ZHX2' 'USF2' 'CREM' 'GABPA' 'SAP130' 'KMT2B' 'MLX' 'FOXK1' 'ZBTB21' 'ZNF331' 'GABPB1_v2' 'CREB1' 'MAX' 'TFE3' 'SMAD4_iso1' 'THAP11' 'MXD4' 'ZGPAT' 'GATAD1' 'KLF16' 'KAT8' 'ARID4B' 'BHLHE40' 'POLR2A' 'ERF' 'DRAP1' 'TBP' 'POLR2AphosphoS5' 'TAF1']
366	ENSG00000046651	OFD1	chrX	13752831	chrX:13750831-13754831	7.3	2.7	27	20-29	['TAF1' 'ASH2L' 'BRCA1' 'CHD2' 'ZBTB33' 'KDM2A' 'ARID4B' 'RCOR1' 'GATAD1' 'THAP11' 'GABPB1_v2' 'NRF1' 'TBP' 'SRF' 'GABPA' 'DRAP1' 'KMT2B' 'ELF3' 'SAP130' 'KAT8' 'POLR2A' 'ZNF219' 'POLR2AphosphoS5' 'MAX' 'ZNF792' 'DMAP1' 'ZGPAT']
367	ENSG00000047056	WDR37	chr10	1102775	chr10:1100775-1104775	5.5	2.3	49	40-49	['ZGPAT' 'TFAP4' 'THRA_iso1' 'KLF6_v2' 'ZNF331' 'MBD1_v2' 'TFE3' 'DMAP1' 'KLF16' 'ZNF792' 'POLR2AphosphoS5' 'ZBTB7A' 'BCL6_iso1' 'SP1' 'SOX5' 'SAP130' 'KDM3A' 'HMGXB4' 'ERF' 'ARID5B' 'BHLHE40' 'GATAD2A' 'GMEB2' 'MAZ' 'SMAD4_iso1' 'KAT8' 'KLF10' 'KDM2A' 'HCFC1' 'THAP11' 'ZNF219' 'GABPB1_v2' 'RXRB' 'ZHX2' 'GATAD1' 'KMT2B' 'GABPA' 'ARID4B' 'FOXK1' 'KLF11' 'NR2C2' 'RARA' 'SIN3A' 'ASH2L' 'TGIF2' 'YY1'…
368	ENSG00000047188	YTHDC2	chr5	112849390	chr5:112847390-112851390	9.2	6.4	71	70-99	['ZNF12' 'TFDP1' 'CREB1' 'NR2C2' 'ZHX3_iso1' 'ATF1' 'CREM' 'ZNF792' 'ZHX2' 'ZNF544_iso1' 'USF2' 'JUND' 'CEBPG' 'GMEB2' 'SP1' 'BHLHE40' 'RFX5' 'SMAD4_iso1' 'JUN' 'ZBTB21' 'NR2F6' 'ELF3' 'CBX5' 'GATAD1' 'DRAP1' 'RFXANK' 'CEBPA' 'TAF1' 'TFE3' 'FOXK1' 'ZNF335' 'KDM2A' 'SOX13_iso1' 'THAP11' 'YY1' 'MAX' 'GABPB1_v2' 'BCL6_iso1' 'POLR2AphosphoS5' 'TBP' 'KAT8' 'KLF16' 'UBP1' 'RERE' 'KMT2B' 'ZGPAT' 'SLC30A…
369	ENSG00000047230	CTPS2	chrX	16731059	chrX:16729059-16733059	12.9	3.9	15	10-19	['USF1' 'USF2' 'KLF16' 'GABPB1_v2' 'SAP130' 'TAF1' 'DMAP1' 'POLR2A' 'TBP' 'POLR2AphosphoS5' 'HLF' 'RARA' 'NR2F6' 'ARID5B' 'SMAD4_iso1']
370	ENSG00000047249	ATP6V1H	chr8	54755850	chr8:54753850-54757850	28.4	10.6	70	70-99	['POLR2A' 'POLR2AphosphoS5' 'ZBTB33' 'CHD2' 'ASH2L' 'CREB1' 'ZNF334_iso1' 'TEAD1' 'DMAP1' 'KAT7' 'ARID5B' 'ZSCAN9' 'KLF6_v2' 'GATAD2A' 'THAP11' 'HMGXB3' 'GATAD1' 'FOS' 'USF2' 'SP1' 'MXD4' 'MAX' 'SIN3A' 'ATF3' 'USF1' 'BHLHE40' 'NFYC' 'SAP130' 'TGIF2' 'KDM2A' 'NFIC' 'MXI1' 'ARID4B' 'ELF3' 'TEAD3' 'SIN3B' 'TAF1' 'FOXK1' 'TFE3' 'KMT2B' 'HCFC1' 'SMAD4_iso1' 'FOXA3' 'BCL6_iso1' 'NR2F6' 'GABPA' 'ZNF544_…
371	ENSG00000047315	POLR2B	chr4	57845108	chr4:57843108-57847108	48.8	15.6	64	50-69	['ZSCAN29_iso1' 'TAF1' 'ASH2L' 'ZEB1' 'ZFP64' 'GABPB1_v2' 'MYBL2' 'KDM2A' 'REST' 'ZSCAN9' 'HMGXB4' 'SAP130' 'HHEX' 'KMT2B' 'ARID4B' 'SP1' 'ZNF792' 'ELF3' 'NRF1' 'SIN3A' 'MXI1' 'MAX' 'USF2' 'NR2C2' 'THAP11' 'HOMEZ' 'CREM' 'GATAD1' 'NR2F6' 'TFE3' 'FOXA3' 'NFYC' 'CHD2' 'BRCA1' 'DRAP1' 'ZBTB33' 'TBP' 'POLR2AphosphoS5' 'POLR2A' 'DMAP1' 'CREB1' 'ZNF511' 'KLF9' 'ATF1' 'RARA' 'RXRB' 'THRA_iso1' 'SP5' 'KL…
372	ENSG00000047410	TPR	chr1	186344457	chr1:186342457-186346457	33.5	7.9	63	50-69	['FOXA1' 'HMGXB3' 'KLF16' 'YY1' 'MXD3_v1' 'ASH2L' 'TAF1' 'KDM2A' 'SAP130' 'POLR2A' 'ZNF792' 'POLR2AphosphoS5' 'NRF1' 'TBP' 'ZNF189' 'SP1' 'ELF3' 'SUZ12' 'HCFC1' 'KLF10' 'ZNF143' 'THAP11' 'GABPA' 'GABPB1_v2' 'ETV4' 'KDM6A' 'MIXL1' 'ZGPAT' 'HNF1A' 'GATAD2A' 'KLF11' 'ARID3A' 'HMGXB4' 'NFYC' 'ZNF511' 'ZNF219' 'CHD2' 'KDM1A' 'ZKSCAN8' 'DMAP1' 'CTCF' 'HMG20B_v2' 'MAX' 'UBP1' 'FOXA3' 'SMAD4_iso1' 'CREM'…
373	ENSG00000047457	CP	chr3	148939832	chr3:148937832-148941832	21.8	916	80	70-99	['SP2' 'MAFK' 'MAFF' 'CEBPB' 'CEBPA' 'ARID3A' 'CEBPG' 'CREB1' 'ZGPAT' 'FOXO1' 'ATF1' 'KLF16' 'POLR2AphosphoS5' 'ELF3' 'REST' 'EP300' 'PROX1' 'DRAP1' 'CREM' 'KLF10' 'MIXL1' 'THRA_iso1' 'BCL6_iso1' 'RARA' 'ARID5B' 'RCOR2' 'GATAD2A' 'RXRB' 'FOXA1' 'FOXP1' 'NFIL3' 'ARID4B' 'SAP130' 'KAT8' 'SMAD4_iso1' 'FOXA3' 'NCoA2' 'ZNF3' 'FOXK1' 'TEAD1' 'ZNF219' 'TFE3' 'TCF7' 'TBP' 'SOX5' 'TEAD4' 'ZNF331' 'SIN3A' …
374	ENSG00000047578	KIAA0556	chr16	27561467	chr16:27559467-27563467	4.8	1	70	70-99	['HLF' 'ZFP64' 'KMT2B' 'ASH2L' 'MXD3_v1' 'ZNF331' 'KLF16' 'ZGPAT' 'MXD4' 'MAX' 'KLF6_v2' 'ZBTB26' 'TAF1' 'KLF11' 'DMAP1' 'KDM2A' 'YY1' 'POLR2AphosphoS5' 'POLR2A' 'MIXL1' 'GATAD2A' 'GATA4' 'NRF1' 'DRAP1' 'TBL1XR1' 'JUND' 'JUN' 'FOS' 'ZHX2' 'PRDM10' 'RFX5' 'SP1' 'CREM' 'CREB1' 'MAZ' 'HCFC1' 'RFX3_iso1' 'NFYC' 'SREBF1' 'SP2' 'ATF1' 'RCOR1' 'GABPB1_v2' 'THAP11' 'GABPA' 'MXI1' 'GATAD1' 'SOX13_iso1' 'K…
375	ENSG00000047579	DTNBP1	chr6	15663271	chr6:15661271-15665271	17.3	4.3	45	40-49	['ZCCHC11' 'KLF6_v2' 'ZNF544_iso1' 'ZHX3_iso1' 'ARID5B' 'KDM3A' 'MAX' 'MXD4' 'ZNF12' 'NFIA_v1' 'ZNF48' 'TFDP1' 'NFIC' 'UBP1' 'BHLHE40' 'KDM2A' 'DMAP1' 'TAF1' 'ZBTB26' 'POLR2A' 'ZSCAN9' 'ASH2L' 'GABPB1_v2' 'SAP130' 'ARID4B' 'USF2' 'USF1' 'TFAP4' 'GATAD1' 'ZNF335' 'KAT8' 'KLF16' 'NRF1' 'SMAD4_iso1' 'POLR2AphosphoS5' 'TGIF2' 'ZNF792' 'MAZ' 'ELF3' 'HOMEZ' 'ERF' 'TEAD3' 'SP5' 'GABPA' 'ZNF384']
376	ENSG00000047621	C12orf4	chr12	4647637	chr12:4645637-4649637	6.5	3	57	50-69	['POLR2A' 'POLR2AphosphoS5' 'TAF1' 'TGIF2' 'CUX1' 'USF1' 'SAP130' 'USF2' 'SIN3A' 'TFAP4' 'MYBL2' 'TEAD3' 'YY1' 'KDM2A' 'ZHX2' 'ZNF335' 'ARID4B' 'MAFF' 'KMT2B' 'KAT8' 'KDM6A' 'HCFC1' 'NRF1' 'KLF16' 'KDM1A' 'UBP1' 'ZGPAT' 'ETV4' 'KLF10' 'TEAD1' 'NFIC' 'CREM' 'ASH2L' 'EP300' 'DMAP1' 'ZSCAN9' 'CREB1' 'ARID5B' 'HNF1A' 'ZNF331' 'MAX' 'ATF1' 'THAP11' 'HMGXB3' 'GATAD1' 'FOXK1' 'GABPA' 'GABPB1_v2' 'ELF3' …
377	ENSG00000047634	SCML1	chrX	17755591	chrX:17753591-17757591	17.7	14.9	33	30-39	['NFIL3' 'HLF' 'CEBPA' 'CEBPG' 'KDM6A' 'ZMYM3' 'KDM1A' 'RCOR2' 'SAP130' 'SP5' 'NFIA_v1' 'ARID3A' 'GATAD2A' 'CREM' 'ZNF281' 'ATF1' 'ZHX2' 'ZBTB21' 'ZNF384' 'CREB1' 'THAP11' 'NRF1' 'TFDP1' 'NFYC' 'RFX5' 'ZNF219' 'TAF1' 'POLR2AphosphoS5' 'GABPB1_v2' 'GABPA' 'POLR2A' 'MAX' 'SOX13_iso1']
378	ENSG00000047644	WWC3	chrX	9983794	chrX:9981794-9985794	1.2	1.6	8	5-9	['KDM2A' 'MAX' 'SAP130' 'ZNF281' 'SP5' 'ZNF219' 'GATAD2A' 'TAF1']
379	ENSG00000047849	MAP4	chr3	48130769	chr3:48128769-48132769	71.8	18.4	63	50-69	['FOXA1' 'SIN3A' 'ZFP1_v1' 'GATAD2A' 'CEBPB' 'CEBPG' 'HLF' 'ATF4' 'SAP130' 'CEBPA' 'RAD21' 'TGIF2' 'HDAC2' 'MAX' 'NRF1' 'POLR2A' 'ELF3' 'MXI1' 'DRAP1' 'NFYC' 'FOS' 'RFX5' 'SP1' 'SP2' 'SP5' 'TAF1' 'ERF' 'ARID4B' 'RXRB' 'KLF6_v2' 'TFDP1' 'TFE3' 'MXD3_v1' 'ZNF48' 'GABPB1_v2' 'TBP' 'POLR2AphosphoS5' 'ZBTB26' 'ZGPAT' 'MAZ' 'KLF10' 'KDM2A' 'THAP11' 'KAT8' 'DMAP1' 'SMAD4_iso1' 'HMGXB3' 'ASH2L' 'GATA4' '…
380	ENSG00000047932	GOPC	chr6	117923681	chr6:117921681-117925681	25.4	8.4	107	100-177	['ZMYM3' 'ASH2L' 'SIN3B' 'SIN3A' 'CTCF' 'MAZ' 'ZNF7_iso2' 'HDAC2' 'SMAD4_iso1' 'KDM6A' 'ZBTB7A' 'HMG20B_v2' 'ZNF48' 'MXD3_v1' 'ZSCAN9' 'DMAP1' 'ZNF580' 'MXD4' 'KDM3A' 'SOX13_iso1' 'ZGPAT' 'HMGXB4' 'TGIF2' 'ERF' 'UBP1' 'ZNF792' 'ZNF219' 'HBP1' 'SAP130' 'KMT2B' 'BCL6_iso1' 'GABPB1_v2' 'SLC30A9' 'KDM2A' 'ZKSCAN8' 'KLF6_v2' 'NR2F6' 'POLR2AphosphoS2' 'NFIL3' 'ARID5B' 'KLF16' 'ELF3' 'GATA4' 'THRA_iso1'…
381	ENSG00000048028	USP28	chr11	113746256	chr11:113744256-113748256	11.1	5.8	48	40-49	['ASH2L' 'ZNF544_iso1' 'MAX' 'MXI1' 'NRF1' 'KMT2B' 'MLX' 'GATAD1' 'TEAD3' 'SMAD4_iso1' 'USF1' 'GMEB2' 'SP5' 'BHLHE40' 'ELF3' 'USF2' 'KAT7' 'SP1' 'GABPB1_v2' 'TFE3' 'NFYC' 'NFIL3' 'ARID5B' 'SOX5' 'THAP11' 'FOXA3' 'TEAD1' 'ZGPAT' 'TBP' 'DRAP1' 'TAF1' 'ZNF48' 'ARID4B' 'THRA_iso1' 'SAP130' 'BCL6_iso1' 'RXRB' 'MYBL2' 'ZFP64' 'POLR2AphosphoS5' 'KAT8' 'POLR2A' 'GATA4' 'HDAC2' 'EP300' 'RUVBL1' 'KDM2A' 'Z…
382	ENSG00000048140	TSPAN17	chr5	176074387	chr5:176072387-176076387	12.1	4.5	15	10-19	['RREB1_iso2' 'POLR2AphosphoS5' 'RAD21' 'POLR2A' 'MXD4' 'TAF1' 'KLF16' 'CTCF' 'YY1' 'GMEB2' 'SAP130' 'SP1' 'DRAP1' 'MAZ' 'NFIA_v1']
383	ENSG00000048162	NOP16	chr5	175815540	chr5:175813540-175817540	79.1	9.4	96	70-99	['HNF4A' 'THAP11' 'MYBL2' 'RARA' 'ZGPAT' 'KLF16' 'SIN3B' 'POLR2AphosphoS5' 'SMAD4_iso1' 'ZNF544_iso1' 'ZBTB26' 'TEAD3' 'TFE3' 'TEAD1' 'FOXA3' 'ZSCAN9' 'BCL6_iso1' 'SP1' 'MXD3_v1' 'SIN3A' 'ZNF219' 'MXD4' 'POLR2A' 'KLF6_v2' 'KDM2A' 'DMAP1' 'MLX' 'ARID4B' 'ZNF331' 'TFDP1' 'CEBPG' 'MYC' 'MXI1' 'NR1H2' 'SAP130' 'KMT2B' 'ZNF792' 'TGIF2' 'HCFC1' 'GABPB1_v2' 'USF2' 'ZNF511' 'ELF3' 'ETV4' 'ZNF143' 'SUZ12'…
384	ENSG00000048342	CC2D2A	chr4	15471488	chr4:15469488-15473488	1.8	1	0		.
385	ENSG00000048392	RRM2B	chr8	103251346	chr8:103249346-103253346	13.8	11.2	66	50-69	['HMGXB4' 'ZCCHC11' 'ZSCAN9' 'PRDM10' 'MXD3_v1' 'DMAP1' 'TGIF2' 'BCL6_iso1' 'ARID4B' 'KMT2B' 'ERF' 'SAP130' 'HLF' 'MBD1_v1' 'ZBTB21' 'KDM2A' 'POLR2A' 'ETV4' 'KAT8' 'CEBPG' 'ZHX2' 'GABPB1_v2' 'ARID5B' 'ELF3' 'MAX' 'GABPA' 'ZNF219' 'ZNF792' 'POLR2AphosphoS5' 'THAP11' 'TAF1' 'GATAD1' 'TBP' 'NRF1' 'DRAP1' 'RFX5' 'SP1' 'PROX1' 'TFAP4' 'MAZ' 'SP5' 'MIXL1' 'RXRB' 'SOX13_iso1' 'GATA4' 'MIER3' 'KAT7' 'ZNF…
386	ENSG00000048405	ZNF800	chr7	127032767	chr7:127030767-127034767	4.9	7.6	32	30-39	['CEBPB' 'ASH2L' 'ELF3' 'SIN3A' 'ZBTB7A' 'SP1' 'CHD2' 'SAP130' 'HMGXB4' 'KAT8' 'POLR2A' 'POLR2AphosphoS5' 'KLF10' 'KDM2A' 'THAP11' 'GABPA' 'GATAD1' 'GABPB1_v2' 'ZSCAN9' 'TBP' 'ZNF219' 'NR2C2' 'KMT2B' 'TAF1' 'ERF' 'HCFC1' 'MAZ' 'NRF1' 'CEBPD' 'USF2' 'USF1' 'MAX']
387	ENSG00000048471	SNX29	chr16	12146054	chr16:12144054-12148054	4.4	1.2	0		.
388	ENSG00000048544	MRPS10	chr6	42185633	chr6:42183633-42187633	45.5	19.1	94	70-99	['ASH2L' 'POLR2AphosphoS2' 'POLR2A' 'SIX4_iso1' 'MXD4' 'YY1' 'KAT7' 'TBP' 'REST' 'POLR2AphosphoS5' 'TAF1' 'HMG20B_v2' 'NFYC' 'RFXANK' 'KLF6_v2' 'KDM2A' 'SOX13_iso1' 'MXD3_v1' 'PPARG_v1' 'ZGPAT' 'UBP1' 'ELF3' 'ZBTB26' 'GABPB1_v2' 'CEBPA' 'ERF' 'ARID4B' 'NR2C2' 'SIN3B' 'TBL1XR1' 'KMT2B' 'MXI1' 'ZNF219' 'GATAD1' 'ZNF792' 'NR2F6' 'GABPA' 'HCFC1' 'MIER3' 'ZNF335' 'SAP130' 'RXRB' 'EP300' 'KDM3A' 'BCL6_…
389	ENSG00000048649	RSF1	chr11	77531880	chr11:77529880-77533880	8.9	6.1	56	50-69	['NRF1' 'ELF3' 'RARA' 'MXD4' 'SRF' 'DRAP1' 'TAF1' 'ZNF331' 'GABPA' 'SAP130' 'ARID4B' 'DNMT3B' 'KDM2A' 'ZNF652' 'KAT7' 'MXD3_v1' 'YY1' 'RREB1_iso2' 'MAZ' 'ASH2L' 'CTCF' 'PROX1' 'ZNF143' 'ERF' 'RAD21' 'HMGXB4' 'KMT2B' 'GATAD2A' 'THAP11' 'GABPB1_v2' 'DMAP1' 'BCL6_iso1' 'SP2' 'ARID5B' 'FOXO1' 'GATAD1' 'SIN3A' 'FOXA1' 'MXI1' 'NFIL3' 'TGIF2' 'FOXA3' 'SP5' 'MAX' 'KLF10' 'FOXK1' 'ZNF792' 'HOMEZ' 'NFYC' '…
390	ENSG00000048707	VPS13D	chr1	12290112	chr1:12288112-12292112	2.6	2.9	24	20-29	['CTCF' 'MBD1_v2' 'RAD21' 'ZNF143' 'HDAC2' 'ERF' 'NR2C2' 'SRF' 'SMAD4_iso1' 'POLR2AphosphoS2' 'CUX1' 'BHLHE40' 'TGIF2' 'HMGXB4' 'ARID4B' 'HCFC1' 'THAP11' 'KDM2A' 'KMT2B' 'GATAD1' 'YY1' 'SAP130' 'MXI1' 'ZNF219']
391	ENSG00000048828	FAM120A	chr9	96214172	chr9:96212172-96216172	51.1	28.9	38	30-39	['MAX' 'NRF1' 'HLF' 'ARID4B' 'KMT2B' 'ASH2L' 'CHD2' 'ZGPAT' 'ELF3' 'DMAP1' 'KDM2A' 'ERF' 'HMGXB4' 'SAP130' 'GABPB1_v2' 'KLF6_v2' 'SMAD4_iso1' 'POLR2A' 'POLR2AphosphoS5' 'MXI1' 'SIN3A' 'TAF1' 'YY1' 'MXD3_v1' 'NFIC' 'NFIA_v1' 'CREM' 'GATAD1' 'DRAP1' 'KAT8' 'SOX13' 'THAP11' 'ZHX2' 'GABPA' 'NFYC' 'SP2' 'PBX2' 'CREB1']
392	ENSG00000048991	R3HDM1	chr2	136289082	chr2:136287082-136291082	37.4	5	93	70-99	['POLR2AphosphoS5' 'MAX' 'TGIF2' 'SIN3A' 'MXI1' 'POLR2A' 'ARID4B' 'SIN3B' 'TFDP1' 'SP1' 'GATAD1' 'MBD1_v1' 'SAP130' 'GABPB1_v2' 'ASH2L' 'ZNF219' 'KMT2B' 'NR2F6' 'GABPA' 'MXD4' 'KLF16' 'CREB1' 'KLF6_v2' 'ZEB1' 'GMEB2' 'ZSCAN9' 'CEBPA' 'DMAP1' 'ATF1' 'KAT8' 'CEBPG' 'ZBTB33' 'HMGXB3' 'CREM' 'KDM1A' 'RFX5' 'ZNF331' 'CHD2' 'ZNF511' 'BRCA1' 'NFYC' 'TBP' 'USF2' 'MIXL1' 'TEAD3' 'TEAD1' 'MIER3' 'THAP11' '…
393	ENSG00000049167	ERCC8	chr5	60240905	chr5:60238905-60242905	10.5	2.5	34	30-39	['HLF' 'ASH2L' 'HBP1' 'SIN3B' 'TAF1' 'MAX' 'TGIF2' 'KAT8' 'YY1' 'SP1' 'ZNF219' 'MXI1' 'GATAD1' 'POLR2AphosphoS5' 'GATAD2A' 'ZCCHC11' 'HMGXB3' 'SIN3A' 'NFYC' 'KMT2B' 'THAP11' 'TEAD1' 'SP5' 'DRAP1' 'POLR2A' 'GABPB1_v2' 'ARID5B' 'SAP130' 'KAT7' 'ARID4B' 'KDM2A' 'MXD4' 'ZGPAT' 'KLF6_v2']
394	ENSG00000049239	H6PD	chr1	9294862	chr1:9292862-9296862	4.5	13.1	119	100-177	['KDM6A' 'RAD21' 'POLR2A' 'KDM3A' 'ZNF48' 'ZSCAN9' 'ASH2L' 'USF1' 'CREB1' 'TBP' 'MXI1' 'ZGPAT' 'ZNF335' 'MXD4' 'HOMEZ' 'TFAP4' 'DMAP1' 'ERF' 'MXD3_v1' 'UBP1' 'GABPB1_v2' 'ZNF544_iso1' 'ARID5B' 'ZBTB21' 'DNMT3B' 'HMG20A' 'ZNF580' 'RFX3_iso1' 'PAXIP1_iso1' 'ZNF219' 'GATAD1' 'THRA_iso1' 'ARID4B' 'RCOR2' 'HMG20B_v2' 'THRB' 'KLF6_v2' 'NR2F6' 'TEAD1' 'ZNF652' 'MIER2' 'TBL1XR1' 'ETV4' 'KLF10' 'GABPA' 'S…
395	ENSG00000049245	VAMP3	chr1	7831328	chr1:7829328-7833328	66.6	32.4	38	30-39	['KAT8' 'ZNF334_iso1' 'PRDM10' 'MAX' 'KDM2A' 'POLR2A' 'GATAD2A' 'ZBTB26' 'THRA_iso1' 'THRB' 'GABPB1_v2' 'GABPA' 'SP1' 'ZFP64' 'KLF16' 'CREB1' 'ATF1' 'CREM' 'DMAP1' 'SIN3A' 'THAP11' 'SIN3B' 'GATAD1' 'ATF3' 'NR2F6' 'POLR2AphosphoS5' 'ARID5B' 'TAF1' 'SAP130' 'ARID4B' 'MXD3_v1' 'ZNF48' 'KAT7' 'ASH2L' 'CEBPA' 'CEBPG' 'CEBPB' 'RAD21']
396	ENSG00000049323	LTBP1	chr2	33172368	chr2:33170368-33174368	2.7	9.5	15	10-19	['ZNF219' 'HMGXB4' 'ZNF48' 'CTCF' 'KDM6A' 'RAD21' 'KDM2A' 'ZNF143' 'ZNF792' 'RREB1_iso2' 'HDAC2' 'UBP1' 'EZH2' 'MAFF' 'MAFK']
397	ENSG00000049449	RCN1	chr11	32112476	chr11:32110476-32114476	27.9	43.1	14	10-19	['DMAP1' 'ASH2L' 'KLF6_v2' 'ZNF48' 'KDM2A' 'MXD3_v1' 'MAX' 'CHD2' 'ATF4' 'HLF' 'CEBPG' 'TCF7' 'SOX13_iso1' 'SOX5']
398	ENSG00000049541	RFC2	chr7	73668738	chr7:73666738-73670738	32.1	10.2	71	70-99	['MAFF' 'MAFK' 'GABPB1_v2' 'RUVBL1' 'DMAP1' 'POLR2A' 'MAX' 'MXD3_v1' 'TAF1' 'TFE3' 'TBP' 'HBP1' 'ZSCAN9' 'MIER3' 'TFDP1' 'ZFP1_v1' 'RXRB' 'KMT2B' 'SAP130' 'SP1' 'ATF1' 'ZNF792' 'SP5' 'DRAP1' 'GATAD1' 'KAT7' 'NFIL3' 'ZNF335' 'KLF6_v2' 'CREM' 'CEBPG' 'KLF10' 'KAT8' 'FOXK1' 'CREB1' 'GMEB2' 'ARID4B' 'KLF16' 'MIXL1' 'SOX13_iso1' 'ZNF580' 'THAP11' 'KLF11' 'MXD4' 'GABPA' 'ELF3' 'HCFC1' 'KDM3A' 'SMAD4_is…
399	ENSG00000049618	ARID1B	chr6	157099085	chr6:157097085-157101085	15.3	4.6	57	50-69	['FOSL2' 'FOXA1' 'ZNF652' 'MBD1_v2' 'SAP130' 'KLF9' 'KDM6A' 'MYBL2' 'NR2F2' 'ZNF3' 'GATAD2A' 'ZKSCAN8' 'TBP' 'SOX5' 'CBX5' 'DNMT3B' 'KDM1A' 'HLF' 'NFIL3' 'ZFP1_v1' 'SMAD4_iso1' 'MIXL1' 'POLR2A' 'DMAP1' 'PPARG_v1' 'FOXA2' 'ZBTB33' 'KAT8' 'ZNF331' 'CHD2' 'ZNF48' 'MBD1_v1' 'THAP11' 'KLF16' 'MAZ' 'BCL6_iso1' 'TFE3' 'KLF6_v2' 'MXI1' 'POLR2AphosphoS5' 'ASH2L' 'RUVBL1' 'KAT7' 'ARID5B' 'ZNF281' 'MXD3_v1'…
400	ENSG00000049656	CLPTM1L	chr5	1345002	chr5:1343002-1347002	57.9	20.5	38	30-39	['GATAD1' 'MAX' 'SIN3A' 'TAF1' 'ZNF143' 'HCFC1' 'GABPA' 'GABPB1_v2' 'ARID4B' 'SAP130' 'SRF' 'THAP11' 'SIN3B' 'ATF1' 'KLF10' 'NRF1' 'ATF3' 'CREM' 'CREB1' 'SP1' 'HMGXB4' 'MAZ' 'POLR2AphosphoS5' 'KAT8' 'MXD4' 'POLR2A' 'UBP1' 'ZGPAT' 'ASH2L' 'ZFP64' 'DMAP1' 'NR2F2' 'SMAD4_iso1' 'KMT2B' 'NR2F6' 'RARA' 'BCL6_iso1' 'NR2F1']
401	ENSG00000049759	NEDD4L	chr18	55711618	chr18:55709618-55713618	131.1	8.6	41	40-49	['ZGPAT' 'ZNF219' 'ARID4B' 'KLF16' 'FOXA1' 'FOXA3' 'ZNF580' 'SMC3' 'CEBPG' 'MXD4' 'KDM2A' 'ZNF143' 'CTCF' 'ARID3A' 'GATAD2A' 'ARID5B' 'RAD21' 'ZNF12' 'TBL1XR1' 'HMGXB4' 'KMT2B' 'SOX5' 'ZBTB7A' 'USF1' 'NFYC' 'CEBPD' 'DRAP1' 'SP1' 'GABPB1_v2' 'SMAD4_iso1' 'SP5' 'SAP130' 'MAZ' 'TAF1' 'MXD3_v1' 'KAT8' 'SIN3A' 'CEBPB' 'CEBPA' 'PAF1_v1' 'POLR2AphosphoS5']
402	ENSG00000049860	HEXB	chr5	73980968	chr5:73978968-73982968	67.2	67.7	32	30-39	['ZMYM3' 'RCOR2' 'SP5' 'USF1' 'USF2' 'JUND' 'SP1' 'FOSL2' 'TFE3' 'KLF16' 'ZNF189' 'TFDP1' 'ELF3' 'ARID5B' 'GABPB1_v2' 'ZNF331' 'ARID4B' 'KAT8' 'ERF' 'TBP' 'ZGPAT' 'POLR2AphosphoS5' 'SAP130' 'BCL6_iso1' 'MAX' 'KMT2B' 'TAF1' 'THAP11' 'POLR2A' 'FOXA3' 'MXD3_v1' 'ZBTB7A']
403	ENSG00000049883	PTCD2	chr5	71616199	chr5:71614199-71618199	2.3	1.8	64	50-69	['ZNF335' 'KDM2A' 'FOXK1' 'HLF' 'GATAD2A' 'ZBTB26' 'ASH2L' 'RUVBL1' 'DMAP1' 'KLF6_v2' 'MXI1' 'ZHX2' 'ZNF331' 'YY1' 'KLF10' 'GATAD1' 'HCFC1' 'HMGXB3' 'HOMEZ' 'SAP130' 'GABPA' 'ARID5B' 'THAP11' 'SP1' 'DRAP1' 'BHLHE40' 'ATF1' 'NR1H2' 'NR2C2' 'SP5' 'GABPB1_v2' 'NFYC' 'ZNF511' 'KAT8' 'PRDM10' 'CREM' 'CREB1' 'HMGXB4' 'TAF1' 'MIER2' 'NFIC' 'NFIA_v1' 'ARID4B' 'NPAS2_iso2' 'MYBL2' 'TBP' 'POLR2AphosphoS5' …
404	ENSG00000050130	JKAMP	chr14	59951160	chr14:59949160-59953160	25.6	14.7	73	70-99	['POLR2A' 'BHLHE40' 'SP1' 'MTA1' 'HMG20B_v2' 'ZNF143' 'GATAD2A' 'ZNF219' 'HNF4G' 'CTCF' 'ARID5B' 'ZNF331' 'HMGXB4' 'RING1' 'KDM3A' 'ZNF792' 'RARA' 'MXD3_v1' 'TFE3' 'KDM2A' 'ZC3H4' 'ZSCAN9' 'KDM6A' 'ERF' 'KLF9' 'TBP' 'TFDP1' 'SOX13_iso1' 'RXRB' 'KLF6_v2' 'FOXA3' 'ARID4B' 'USF2' 'KLF16' 'USF1' 'MAX' 'DMAP1' 'CIZ1' 'ZGPAT' 'ZSCAN29_iso1' 'KAT8' 'ZCCHC11' 'MXD4' 'KAT7' 'SAP130' 'RUVBL1' 'KMT2B' 'ZNF5…
405	ENSG00000050327	ARHGEF5	chr7	144052488	chr7:144050488-144054488	1.3	3.9	0		.
406	ENSG00000050405	LIMA1	chr12	50677353	chr12:50675353-50679353	13.9	10.6	38	30-39	['ZEB1' 'RAD21' 'GATAD1' 'SP1' 'SP5' 'DRAP1' 'BHLHE40' 'ERF' 'GMEB2' 'ZNF219' 'NRF1' 'SAP130' 'HMGXB4' 'THAP11' 'TAF1' 'GATA4' 'SIN3A' 'POLR2AphosphoS5' 'KMT2B' 'KDM2A' 'KLF16' 'ZNF331' 'POLR2A' 'ZNF580' 'MAX' 'KAT8' 'DMAP1' 'ARID4B' 'ASH2L' 'ZNF335' 'ZNF7_iso2' 'NFYC' 'SRF' 'USF1' 'USF2' 'HOMEZ' 'NFIL3' 'HLF']
407	ENSG00000050426	LETMD1	chr12	51442083	chr12:51440083-51444083	21.9	20.1	74	70-99	['SMAD4_iso1' 'REST' 'CTCF' 'ZNF143' 'TEAD3' 'RAD21' 'ERF' 'MXD4' 'TGIF2' 'ZNF331' 'SP1' 'SLC30A9' 'ZNF335' 'NFIL3' 'CEBPG' 'ZNF511' 'ZGPAT' 'KLF16' 'KLF6_v2' 'ELF3' 'ZNF580' 'ZNF792' 'HMGXB4' 'KDM2A' 'ETV4' 'GATAD2A' 'PRDM10' 'ZNF48' 'UBP1' 'MAX' 'ARID5B' 'NR2F6' 'ZNF219' 'KAT8' 'SOX13_iso1' 'DMAP1' 'KLF11' 'HBP1' 'KMT2B' 'ARID4B' 'GABPB1_v2' 'BCL6_iso1' 'FOXA3' 'MXD3_v1' 'MAZ' 'SAP130' 'GATAD1'…
408	ENSG00000050555	LAMC3	chr9	133884503	chr9:133882503-133886503	5.5	1.1	2	1-4	['CTCF' 'MAX']
409	ENSG00000050748	MAPK9	chr5	179719071	chr5:179717071-179721071	27.5	9.1	29	20-29	['RARA' 'SMAD4_iso1' 'ZBTB7A' 'CTCF' 'GABPB1_v2' 'PBX2' 'FOS' 'NFYC' 'SP2' 'SAP130' 'MAX' 'ARID4B' 'KLF6_v2' 'TAF1' 'POLR2A' 'ZFP64' 'MXD4' 'GATAD1' 'HMGXB4' 'SOX13_iso1' 'KDM2A' 'KLF16' 'RAD21' 'KDM6A' 'KAT8' 'THAP11' 'ZNF143' 'MXI1' 'SMC3']
410	ENSG00000050820	BCAR1	chr16	75301951	chr16:75299951-75303951	53.9	5	47	40-49	['NRF1' 'YY1' 'ZNF511' 'NFIA_v1' 'SAP130' 'KLF6_v2' 'PPARG_v1' 'RFXANK' 'HMGXB4' 'FOXA3' 'DRAP1' 'SMAD4_iso1' 'THAP11' 'RCOR1' 'KDM2A' 'ZBTB26' 'ARID4B' 'RAD21' 'RARA' 'MAX' 'GATAD1' 'ZNF331' 'POLR2AphosphoS5' 'KAT8' 'TFE3' 'CBX5' 'ZGPAT' 'SP1' 'SOX13_iso1' 'TEAD1' 'ZMYM3' 'KLF16' 'REST' 'ZNF281' 'CHD2' 'GABPB1_v2' 'ZNF580' 'ASH2L' 'SP5' 'GATAD2A' 'FOSL2' 'JUN' 'JUND' 'ZNF219' 'SSRP1' 'MAFF' 'MAF…
411	ENSG00000051009	FAM160A2	chr11	6255941	chr11:6253941-6257941	4.1	8.2	38	30-39	['NFIA_v1' 'MXD3_v1' 'MAX' 'ASH2L' 'DMAP1' 'POLR2AphosphoS5' 'ZNF511' 'TFE3' 'TAF1' 'YY1' 'MAZ' 'MXD4' 'TFDP1' 'SP1' 'HLF' 'GMEB2' 'NRF1' 'ARID4B' 'CEBPG' 'GATAD1' 'FOXA3' 'THAP11' 'KAT8' 'SAP130' 'GABPB1_v2' 'FOS' 'RFX5' 'MLX' 'MXI1' 'HMGXB3' 'NFYC' 'RFX3_iso1' 'PRDM10' 'SP5' 'DRAP1' 'CREB1' 'TBP' 'POLR2A']
412	ENSG00000051108	HERPUD1	chr16	56965747	chr16:56963747-56967747	106.2	95.3	133	100-177	['CEBPG' 'ZC3H4' 'KLF9' 'BRD4' 'NFIC' 'YY1' 'TFDP1' 'RUVBL1' 'NRF1' 'EP300' 'HCFC1' 'ZNF331' 'MYC' 'ZNF334_iso1' 'SMAD4_iso1' 'ARID4B' 'MXD4' 'ZHX2' 'TAF1' 'DMAP1' 'RXRA' 'ARID5B' 'CREB1' 'KAT8' 'RXRB' 'ZNF335' 'MLX' 'BCL6_iso1' 'THRA_iso1' 'ATF1' 'NPAS2_iso2' 'UBP1' 'ZNF219' 'ZBTB21' 'SOX13_iso1' 'FOXK1' 'KDM3A' 'NFIL3' 'GATAD1' 'FOXA3' 'CEBPA' 'TFE3' 'HLF' 'FOSL2' 'ATF4' 'NR2F6' 'MAX' 'KLF10' '…
413	ENSG00000051128	HOMER3	chr19	19052041	chr19:19050041-19054041	18.5	2.9	9	5-9	['ZNF281' 'SAP130' 'SIX4_iso1' 'THAP11' 'ARID4B' 'ZBTB7A' 'CTCF' 'RAD21' 'ZNF48']
414	ENSG00000051382	PIK3CB	chr3	138478185	chr3:138476185-138480185	15.4	7	0		.
415	ENSG00000051523	CYBA	chr16	88717457	chr16:88715457-88719457	421.9	22	126	100-177	['ZNF7_iso2' 'SAP130' 'MXD4' 'GATAD2A' 'KLF16' 'ZNF652' 'SOX5' 'ARID4B' 'SMAD4_iso1' 'SOX13_iso1' 'GATAD1' 'ZNF219' 'NFIA_v1' 'FOXA3' 'ASH2L' 'ZNF792' 'HBP1' 'DRAP1' 'CEBPB' 'NRF1' 'GABPA' 'GABPB1_v2' 'ZBTB7A' 'ATF4' 'HDAC2' 'KLF6_v2' 'REST' 'MXD3_v1' 'POLR2A' 'ZHX3_iso1' 'HMGXB3' 'CEBPD' 'RCOR1' 'PAF1_v1' 'CBX5' 'GATA4' 'MIXL1' 'POLR2AphosphoS5' 'TBP' 'SP1' 'CHD2' 'USF2' 'USF1' 'MAZ' 'KDM2A' 'DM…
416	ENSG00000051596	THOC3	chr5	175395545	chr5:175393545-175397545	47.8	11.7	1	1-4	['THAP11']
417	ENSG00000051620	HEBP2	chr6	138725335	chr6:138723335-138727335	28.8	21	72	70-99	['CTCF' 'RAD21' 'ASH2L' 'SIX4_iso1' 'HMG20B_v2' 'TBP' 'KAT8' 'TFAP4' 'POLR2AphosphoS5' 'RXRA' 'ZNF219' 'DMAP1' 'SIN3A' 'GATAD2A' 'SAP130' 'ZNF12' 'FOXK1' 'KLF10' 'MIER2' 'ZGPAT' 'NFIL3' 'SOX13_iso1' 'ZNF189' 'TEAD1' 'RXRB' 'DRAP1' 'SP1' 'TFDP1' 'ZSCAN9' 'RARA' 'ZBTB26' 'KDM3A' 'EP300' 'ELF3' 'GABPA' 'SRF' 'ZNF792' 'FOXA3' 'MXD4' 'MAX' 'SOX5' 'THAP11' 'SP5' 'CEBPG' 'GABPB1_v2' 'ARID4B' 'TEAD3' 'MI…
418	ENSG00000051825	MPHOSPH9	chr12	123706441	chr12:123704441-123708441	10.2	4.9	0		.
419	ENSG00000052126	PLEKHA5	chr12	19282647	chr12:19280647-19284647	6.2	8.3	16	10-19	['ZNF384' 'MAZ' 'TAF1' 'SAP130' 'KMT2B' 'RAD21' 'SMAD4_iso1' 'ZBTB7A' 'ZNF48' 'ZGPAT' 'KDM2A' 'ASH2L' 'FOXA1' 'FOXA3' 'SIN3A' 'FOXA2']
420	ENSG00000052344	PRSS8	chr16	31147151	chr16:31145151-31149151	4.3	5	11	10-19	['USF2' 'USF1' 'BHLHE40' 'BCL6_iso1' 'ZSCAN29_iso1' 'RAD21' 'KLF16' 'ZNF219' 'TAF1' 'SP1' 'ZNF331']
421	ENSG00000052723	SIKE1	chr1	115323308	chr1:115321308-115325308	11.4	6.7	62	50-69	['ZNF652' 'SP5' 'MAX' 'ZNF48' 'ETV4' 'RAD21' 'KLF16' 'RARA' 'DMAP1' 'ARID4B' 'ASH2L' 'ZGPAT' 'TAF1' 'KDM2A' 'KAT7' 'ZNF511' 'ZNF335' 'KLF6_v2' 'GATAD2A' 'POLR2A' 'CBX5' 'GATA4' 'MXD4' 'SMAD4_iso1' 'SIN3A' 'POLR2AphosphoS5' 'SOX13' 'SOX5' 'ARID5B' 'ZSCAN9' 'SAP130' 'MYBL2' 'ZNF580' 'TBP' 'KAT8' 'FOXA3' 'ELF3' 'ZNF219' 'GABPB1_v2' 'CREB1' 'ATF1' 'KMT2B' 'THAP11' 'CBX1' 'TGIF2' 'ZNF331' 'GABPA' 'GAT…
422	ENSG00000052749	RRP12	chr10	99161127	chr10:99159127-99163127	29.2	2.2	54	50-69	['MAFK' 'JUN' 'JUND' 'FOSL2' 'TFAP4' 'HLF' 'NFIL3' 'ZGPAT' 'KLF6_v2' 'SIN3B' 'KLF16' 'ASH2L' 'DMAP1' 'HMGXB4' 'GATAD2A' 'POLR2A' 'RXRB' 'TBP' 'SIN3A' 'UBP1' 'CEBPG' 'POLR2AphosphoS5' 'MXD4' 'USF2' 'USF1' 'TGIF2' 'ARID4B' 'SAP130' 'HBP1' 'MAX' 'MXI1' 'MXD3_v1' 'ZHX2' 'CREB1' 'CREM' 'KAT8' 'THAP11' 'ELF3' 'GABPB1_v2' 'DNMT3B' 'KLF11' 'KMT2B' 'ETV4' 'GATAD1' 'FOXK1' 'GABPA' 'FOXA3' 'ZBTB21' 'ERF' 'Z…
423	ENSG00000052795	FNIP2	chr4	159690181	chr4:159688181-159692181	5	30.7	28	20-29	['CEBPA' 'HLF' 'POLR2A' 'POLR2AphosphoS5' 'NFIA_v1' 'ZNF48' 'HDAC2' 'ZNF219' 'MLX' 'BCL6_iso1' 'SIN3A' 'FOXA3' 'SOX13_iso1' 'ARID5B' 'ZBTB7A' 'DRAP1' 'HMGXB4' 'SAP130' 'TAF1' 'MAX' 'KLF16' 'SMAD4_iso1' 'NFIL3' 'TFDP1' 'KDM2A' 'USF1' 'TGIF2' 'ARID4B']
424	ENSG00000052841	TTC17	chr11	43380490	chr11:43378490-43382490	14.2	19.9	54	50-69	['REST' 'MBD1_v2' 'NFIC' 'RFXANK' 'FOXA3' 'DRAP1' 'SP5' 'SAP130' 'ARID4B' 'ETV4' 'ZNF331' 'HCFC1' 'ERF' 'ZNF511' 'NR2C2' 'KAT8' 'ELF3' 'KLF10' 'GABPA' 'YY1' 'ZSCAN9' 'GATAD1' 'ZHX2' 'THAP11' 'KDM2A' 'KLF6_v2' 'KMT2B' 'ZBTB26' 'POLR2AphosphoS2' 'GABPB1_v2' 'CEBPD' 'KLF16' 'BCL6_iso1' 'POLR2AphosphoS5' 'RXRB' 'CREB1' 'ARID5B' 'ZNF219' 'SP1' 'ZGPAT' 'UBP1' 'ATF1' 'TAF1' 'POLR2A' 'MAZ' 'TBP' 'MXD3_v1…
425	ENSG00000053254	FOXN3	chr14	90085494	chr14:90083494-90087494	18.3	16.8	18	10-19	['ARID4B' 'ERF' 'CEBPA' 'CEBPB' 'FOXA2' 'CEBPG' 'ZNF652' 'ASH2L' 'POLR2AphosphoS5' 'SMAD4_iso1' 'ZBTB7A' 'TAF1' 'ELF3' 'MAX' 'ZNF143' 'KAT7' 'ZNF48' 'ZMYM3']
426	ENSG00000053371	AKR7A2	chr1	19638640	chr1:19636640-19640640	56.3	23.3	32	30-39	['ARID4B' 'MXD3_v1' 'CEBPD' 'YY1' 'MAX' 'THAP11' 'TFDP1' 'POLR2AphosphoS5' 'POLR2A' 'UBP1' 'TAF1' 'ZBTB33' 'CHD2' 'NRF1' 'SP1' 'MXI1' 'MAZ' 'USF1' 'SAP130' 'USF2' 'TFAP4' 'NR2F6' 'ZNF219' 'RXRB' 'KAT8' 'KLF16' 'ZGPAT' 'SIN3A' 'PRDM10' 'BCL6_iso1' 'ZNF511' 'FOSL2']
427	ENSG00000053372	MRTO4	chr1	19578074	chr1:19576074-19580074	49.3	5.8	74	70-99	['CREB1' 'ZMYM3' 'SIN3B' 'YY1' 'MLX' 'NRF1' 'MIER3' 'TAF1' 'ZNF792' 'ZCCHC11' 'SUZ12' 'ZNF143' 'GATAD2A' 'TEAD3' 'SP1' 'GATAD1' 'MXI1' 'SP5' 'POLR2AphosphoS5' 'KMT2B' 'TBP' 'THRB' 'CHD2' 'CIZ1' 'THAP11' 'SOX13_iso1' 'FOXK1' 'KDM3A' 'POLR2A' 'GATA4' 'BHLHE40' 'CUX1' 'KLF16' 'BCL6_iso1' 'SMAD4_iso1' 'ZNF331' 'KLF10' 'ZGPAT' 'SOX5' 'CBX5' 'PPARG_v1' 'ASH2L' 'MIER2' 'KAT8' 'ZBTB26' 'FOXA3' 'RERE' 'ZS…
428	ENSG00000053501	USE1	chr19	17326154	chr19:17324154-17328154	19.1	13	59	50-69	['POLR2AphosphoS5' 'HMGXB3' 'SIN3A' 'BCL6_iso1' 'ELF3' 'FOXA3' 'SAP130' 'NRF1' 'MAX' 'PRDM10' 'CREB1' 'KLF16' 'CEBPD' 'KAT8' 'FOXK1' 'NR2C2' 'ARID4B' 'HCFC1' 'THAP11' 'NFIC' 'MIXL1' 'ATF1' 'UBP1' 'KDM2A' 'ETV4' 'KLF10' 'THRA_iso1' 'NFYC' 'GABPA' 'TGIF2' 'ZHX2' 'CREM' 'GATAD1' 'MIER3' 'GATAD2A' 'SP1' 'GABPB1_v2' 'TEAD1' 'ZNF544_iso1' 'YY1' 'ZNF580' 'MXD3_v1' 'SP5' 'ZGPAT' 'KMT2B' 'REST' 'DMAP1' 'K…
429	ENSG00000053900	ANAPC4	chr4	25378847	chr4:25376847-25380847	12.5	5.4	37	30-39	['HMGXB4' 'BHLHE40' 'MAX' 'KDM2A' 'KLF16' 'ETV4' 'SAP130' 'ZGPAT' 'MBD1_v1' 'ARID4B' 'HBP1' 'ZNF219' 'FOXA3' 'KAT8' 'ELF3' 'TAF1' 'KMT2B' 'TBP' 'POLR2AphosphoS5' 'TGIF2' 'POLR2A' 'ASH2L' 'REST' 'SP1' 'SMAD4_iso1' 'GABPA' 'GATAD1' 'BRCA1' 'ERF' 'MAZ' 'CHD2' 'TFDP1' 'DRAP1' 'ZBTB33' 'HOMEZ' 'THAP11' 'GABPB1_v2']
430	ENSG00000054116	TRAPPC3	chr1	36615067	chr1:36613067-36617067	57	26.8	91	70-99	['HLF' 'SSRP1' 'NFIL3' 'KAT7' 'DMAP1' 'ASH2L' 'TFE3' 'MBD1_v2' 'GATAD2A' 'KDM2A' 'RARA' 'TGIF2' 'HOMEZ' 'KMT2B' 'CEBPD' 'ZBTB7A' 'POLR2AphosphoS5' 'MXD4' 'POLR2A' 'CIZ1' 'USF2' 'NRF1' 'SAP130' 'ARID4B' 'KAT8' 'TFDP1' 'ERF' 'ZNF792' 'SP5' 'CREB1' 'GABPB1_v2' 'GMEB2' 'THAP11' 'GABPA' 'FOXA3' 'KLF9' 'NFYC' 'SP1' 'KLF10' 'CREM' 'ZNF143' 'HCFC1' 'MIXL1' 'SUZ12' 'GATAD1' 'MXI1' 'ATF3' 'ZNF219' 'KLF16' …
431	ENSG00000054118	THRAP3	chr1	36690016	chr1:36688016-36692016	58.7	24.6	76	70-99	['POLR2A' 'POLR2AphosphoS5' 'PRDM10' 'NR2C2' 'ELF3' 'GATAD2A' 'KLF9' 'TEAD1' 'YY1' 'RXRB' 'BCL6_iso1' 'ZHX2' 'NCoA2' 'GABPA' 'SP5' 'SAP130' 'SP1' 'SOX13_iso1' 'CHD2' 'UBP1' 'ZNF331' 'KAT8' 'ZBTB21' 'PPARG_v1' 'MLX' 'ZSCAN9' 'ZNF281' 'SMAD4_iso1' 'KLF6_v2' 'MXD4' 'CEBPG' 'MAZ' 'GABPB1_v2' 'THRA_iso1' 'BHLHE40' 'KDM2A' 'CEBPA' 'NFIL3' 'USF2' 'ARID4B' 'FOS' 'USF1' 'ATF3' 'MIXL1' 'FOXK1' 'CREB1' 'TFE…
432	ENSG00000054148	PHPT1	chr9	139743255	chr9:139741255-139745255	114.7	9.3	71	70-99	['POLR2AphosphoS5' 'NR2F6' 'NFYC' 'SMAD4_iso1' 'DRAP1' 'ZGPAT' 'ZSCAN9' 'BCL6_iso1' 'TEAD3' 'ARID4B' 'SP1' 'MBD1_v2' 'KDM2A' 'GABPB1_v2' 'POLR2A' 'SAP130' 'TEAD1' 'KLF16' 'GATAD1' 'RARA' 'SSRP1' 'ZNF792' 'ERF' 'HMGXB3' 'KLF11' 'ZBTB7A' 'DNMT3B' 'ATF4' 'CEBPG' 'HLF' 'CEBPB' 'CEBPA' 'GATAD2A' 'ZNF511' 'DMAP1' 'TFDP1' 'ZCCHC11' 'MXI1' 'THAP11' 'ELF3' 'TFE3' 'USF1' 'BHLHE40' 'FOXA3' 'KAT8' 'USF2' 'RF…
433	ENSG00000054267	ARID4B	chr1	235491532	chr1:235489532-235493532	7.4	6.1	65	50-69	['FOXA2' 'FOXA1' 'KMT2B' 'SAP130' 'ARID4B' 'SIN3A' 'ASH2L' 'TAF1' 'KAT7' 'KLF6_v2' 'MXD3_v1' 'RARA' 'SMAD4_iso1' 'GABPB1_v2' 'ZNF331' 'KDM2A' 'PPARG_v1' 'TGIF2' 'POLR2AphosphoS5' 'TBP' 'FOXA3' 'CEBPD' 'MAZ' 'ZNF384' 'GABPA' 'FOS' 'NFYC' 'SP2' 'ATF1' 'CREM' 'YY1' 'HMGXB3' 'CREB1' 'ZNF143' 'HCFC1' 'SUZ12' 'ZBTB33' 'THAP11' 'KLF10' 'CHD2' 'NRF1' 'SP1' 'MYBL2' 'GATAD1' 'POLR2AphosphoS2' 'DMAP1' 'MIXL…
434	ENSG00000054277	OPN3	chr1	241803701	chr1:241801701-241805701	6.5	5.8	47	40-49	['MAX' 'ARID4B' 'POLR2A' 'SAP130' 'CEBPD' 'TAF1' 'MXD3_v1' 'TBP' 'GABPB1_v2' 'SP1' 'DRAP1' 'TFDP1' 'MAZ' 'SMAD4_iso1' 'ZNF281' 'ZNF544_iso1' 'BCL6_iso1' 'MXD4' 'ARID5B' 'POLR2AphosphoS5' 'USF2' 'FOXA1' 'PROX1' 'DMAP1' 'CREB1' 'CEBPB' 'CEBPA' 'CEBPG' 'HLF' 'ZNF219' 'RFX5' 'MAFK' 'JUND' 'NFE2L2' 'JUN' 'FOSL2' 'ARID3A' 'TEAD1' 'SRF' 'GATAD2A' 'FOXA2' 'TEAD3' 'SOX13_iso1' 'NFIL3' 'NR2F6' 'PRDM10' 'RA…
435	ENSG00000054282	SDCCAG8	chr1	243419319	chr1:243417319-243421319	1.7	1.6	48	40-49	['ASH2L' 'SAP130' 'POLR2A' 'KAT7' 'ZGPAT' 'ARID4B' 'TAF1' 'MAX' 'KDM2A' 'ZNF219' 'KMT2B' 'GATAD2A' 'ZNF12' 'GMEB2' 'POLR2AphosphoS5' 'HMG20B_v2' 'DRAP1' 'ZBTB7A' 'NRF1' 'SOX5' 'ZCCHC11' 'GATAD1' 'SOX13_iso1' 'ZNF143' 'HCFC1' 'CREB1' 'SUZ12' 'ZNF335' 'GABPB1_v2' 'GABPA' 'KLF10' 'CREM' 'THAP11' 'ATF1' 'SP5' 'TBL1XR1' 'MAFK' 'CHD2' 'MAZ' 'MXD4' 'TGIF2' 'MXI1' 'TFDP1' 'ARID5B' 'TBP' 'ERF' 'SIN3A' 'KA…
436	ENSG00000054523	KIF1B	chr1	10270763	chr1:10268763-10272763	15.7	5.2	63	50-69	['ASH2L' 'GATAD2A' 'ZNF511' 'HMGXB3' 'ZSCAN29_iso1' 'KAT8' 'FOXP1' 'SLC30A9' 'POLR2A' 'POLR2AphosphoS5' 'KDM6A' 'SSRP1' 'UBP1' 'ARID5B' 'MBD1_v2' 'ZNF580' 'ERF' 'DMAP1' 'ZNF331' 'SAP130' 'TCF25' 'KLF16' 'ZGPAT' 'ZNF143' 'CTCF' 'KDM3A' 'HMGXB4' 'MAX' 'MAZ' 'KDM2A' 'RAD21' 'ARID4B' 'CREM' 'GATAD1' 'ATF1' 'GABPB1_v2' 'ZSCAN9' 'RXRB' 'SP2' 'TFE3' 'THAP11' 'FOS' 'DRAP1' 'NFYC' 'HOMEZ' 'CREB1' 'SP1' 'P…
437	ENSG00000054611	TBC1D22A	chr22	47158548	chr22:47156548-47160548	19.4	4.2	102	100-177	['BRD4' 'HMGXB4' 'ETV4' 'POLR2AphosphoS2' 'POLR2A' 'ZSCAN9' 'ZFP1_v1' 'CEBPD' 'ERF' 'KAT7' 'ZHX3_iso1' 'RAD21' 'POLR2AphosphoS5' 'HMG20B_v2' 'ARID3A' 'SMAD4_iso1' 'DMAP1' 'MIER2' 'ZNF580' 'ZFP64' 'PRDM10' 'HBP1' 'MAX' 'ZNF511' 'MXD3_v1' 'NCoA2' 'TBP' 'MIXL1' 'SIX4_iso1' 'ARID5B' 'KDM3A' 'KLF6_v2' 'RFX5' 'FOXA3' 'MXD4' 'HLF' 'KLF16' 'ZBTB26' 'TEAD3' 'BHLHE40' 'MXI1' 'ZGPAT' 'ZNF219' 'CEBPA' 'KDM2A…
438	ENSG00000054793	ATP9A	chr20	50384908	chr20:50382908-50386908	13.5	3.5	58	50-69	['DMAP1' 'ATF4' 'MBD1_v2' 'EP300' 'ZNF384' 'YY1' 'CEBPA' 'POLR2AphosphoS5' 'ASH2L' 'POLR2A' 'ZNF219' 'GATAD2A' 'KAT8' 'DRAP1' 'ARID5B' 'KLF16' 'ELF3' 'BCL6_iso1' 'SMAD4_iso1' 'SP5' 'TAF1' 'SAP130' 'GABPB1_v2' 'ERF' 'NRF1' 'THAP11' 'KMT2B' 'SP1' 'PBX2' 'NFYC' 'ZFP64' 'ZEB1' 'TFDP1' 'NFIC' 'GATAD1' 'NR2F6' 'CHD2' 'HMGXB4' 'ARID4B' 'RAD21' 'ZMYM3' 'HBP1' 'ZNF281' 'KDM6A' 'ZNF143' 'CTCF' 'ZBTB21' 'ZB…
439	ENSG00000054965	FAM168A	chr11	73309228	chr11:73307228-73311228	6.6	4.7	68	50-69	['KDM3A' 'MBD1_v2' 'RARA' 'TGIF2' 'HNF4A' 'MAZ' 'DRAP1' 'SP5' 'BCL6_iso1' 'NR2F6' 'ARID5B' 'SMAD4_iso1' 'SOX13_iso1' 'ZNF281' 'TAF1' 'KLF6_v2' 'GABPB1_v2' 'TFDP1' 'KDM2A' 'SAP130' 'FOXK1' 'GMEB2' 'MIXL1' 'THAP11' 'GATAD1' 'KMT2B' 'ARID4B' 'ZGPAT' 'POLR2A' 'DMAP1' 'HMGXB4' 'PRDM10' 'ZNF544_iso1' 'NFIL3' 'ZNF48' 'SP1' 'ASH2L' 'KDM1A' 'ZHX2' 'KLF10' 'SUZ12' 'ZNF143' 'CREB1' 'TEAD1' 'GABPA' 'CREM' 'H…
440	ENSG00000055044	NOP58	chr2	203130514	chr2:203128514-203132514	128.9	20.2	108	100-177	['ZC3H4' 'ZMYM3' 'SP5' 'ZNF384' 'KLF9' 'ZBTB33' 'PRDM10' 'RXRA' 'HSF1' 'NFYC' 'CHD2' 'BRCA1' 'TFDP1' 'ZHX3_iso1' 'ETV4' 'SLC30A9' 'NR1H2' 'KAT8' 'HCFC1' 'RXRB' 'SOX13_iso1' 'ATF1' 'JUND' 'GATAD2A' 'GMEB2' 'ZNF580' 'ZBTB21' 'FOXK1' 'CREM' 'SOX5' 'TGIF2' 'KLF10' 'ARID4B' 'ZHX2' 'FOXA3' 'GABPA' 'MBD1_v2' 'KMT2B' 'GATAD1' 'ZNF219' 'KDM3A' 'TCF25' 'PPARG_v1' 'FOSL2' 'THAP11' 'UBP1' 'ZNF143' 'CREB1' 'S…
441	ENSG00000055130	CUL1	chr7	148395932	chr7:148393932-148397932	45.7	24.6	44	40-49	['TFDP1' 'CHD2' 'MAX' 'POLR2AphosphoS5' 'ZNF281' 'ZNF219' 'ZNF331' 'KDM2A' 'GABPB1_v2' 'THAP11' 'KLF16' 'ARID4B' 'SAP130' 'SMAD4_iso1' 'TAF1' 'CEBPD' 'POLR2A' 'ERF' 'GABPA' 'ARID5B' 'HMGXB4' 'ZGPAT' 'NFIL3' 'KMT2B' 'BHLHE40' 'RXRA' 'CEBPG' 'BCL6_iso1' 'CEBPA' 'RXRB' 'PPARG_v1' 'HLF' 'RARA' 'SOX13_iso1' 'HNF4G' 'GATAD2A' 'NR2F6' 'CEBPB' 'DRAP1' 'HNF4A' 'NRF1' 'ZBTB7A' 'ASH2L' 'SRF']
442	ENSG00000055147	FAM114A2	chr5	153418497	chr5:153416497-153420497	7.5	8.4	91	70-99	['TGIF2' 'CREB1' 'MBD1_v1' 'HOMEZ' 'RARA' 'ZBTB26' 'TAF1' 'TFE3' 'MAX' 'MBD1_v2' 'MAZ' 'KAT7' 'ZNF331' 'ZNF792' 'NR2F6' 'YY1' 'SLC30A9' 'TFDP1' 'GATAD2A' 'ZSCAN9' 'ZNF580' 'ELF3' 'ERF' 'ZGPAT' 'SOX13_iso1' 'ZNF48' 'PRDM10' 'KLF6_v2' 'SAP130' 'ZNF644' 'ARID4B' 'KLF11' 'FOXP1' 'ZNF219' 'HBP1' 'MXD3_v1' 'MXI1' 'BHLHE40' 'TBP' 'HMGXB3' 'DRAP1' 'TEAD1' 'MIER3' 'RXRB' 'SOX5' 'PPARG_v1' 'HCFC1' 'SIX4_is…
443	ENSG00000055163	CYFIP2	chr5	156693090	chr5:156691090-156695090	17.4	9.4	8	5-9	['DMAP1' 'MAX' 'POLR2AphosphoS5' 'SP5' 'TAF1' 'CTCF' 'ASH2L' 'TEAD3']
444	ENSG00000055208	TAB2	chr6	149639062	chr6:149637062-149641062	29.5	30.4	39	30-39	['DRAP1' 'GABPB1_v2' 'MXD4' 'MXD3_v1' 'ASH2L' 'KDM2A' 'ARID4B' 'ZNF48' 'KLF16' 'KAT8' 'ZGPAT' 'SAP130' 'GATAD1' 'ELF3' 'PPARG_v1' 'ZNF331' 'MXI1' 'ZSCAN9' 'RCOR1' 'TAF1' 'FOXA3' 'POLR2AphosphoS5' 'SMAD4_iso1' 'EP300' 'YY1' 'ZHX2' 'BRCA1' 'CHD2' 'THAP11' 'ZBTB33' 'KMT2B' 'ZNF281' 'ZNF644' 'POLR2A' 'MAZ' 'SP5' 'ZBTB7A' 'NFIL3' 'HLF']
445	ENSG00000055332	EIF2AK2	chr2	37384190	chr2:37382190-37386190	17.9	5.1	33	30-39	['SAP130' 'ZSCAN9' 'KDM2A' 'ZBTB7A' 'BRD4' 'ASH2L' 'ZNF511' 'SP5' 'SMAD4_iso1' 'KMT2B' 'POLR2AphosphoS5' 'BRCA1' 'MXI1' 'CHD2' 'DRAP1' 'GATAD1' 'SP1' 'ZNF331' 'GABPB1_v2' 'ZBTB33' 'ARID5B' 'ARID4B' 'KAT8' 'TFDP1' 'TAF1' 'MAX' 'USF2' 'MXD3_v1' 'DMAP1' 'MAZ' 'DNMT3B' 'KLF11' 'ZEB1']
446	ENSG00000055483	USP36	chr17	76836969	chr17:76834969-76838969	35.1	6.5	120	100-177	['GATAD2A' 'MAZ' 'POLR2AphosphoS2' 'RREB1_iso2' 'POLR2A' 'ARID4B' 'SAP130' 'MXD4' 'MAX' 'HLF' 'ZFP64' 'ASH2L' 'TAF1' 'ZSCAN9' 'ZNF12' 'MYC' 'KLF6_v2' 'SIN3A' 'MBD1_v2' 'MXI1' 'ZNF511' 'TEAD1' 'MLX' 'NR1H2' 'TEAD3' 'ATF3' 'USF2' 'USF1' 'SP1' 'FOXK1' 'CREM' 'JUN' 'JUND' 'BHLHE40' 'DRAP1' 'RFX5' 'TFE3' 'UBP1' 'HCFC1' 'THAP11' 'ATF1' 'NFIL3' 'CEBPA' 'CEBPG' 'CEBPB' 'FOSL2' 'TCF25' 'NRF1' 'GATAD1' 'ZB…
447	ENSG00000055917	PUM2	chr2	20527144	chr2:20525144-20529144	43.7	22.4	9	5-9	['SAP130' 'ZNF143' 'SSRP1' 'KDM6A' 'CTCF' 'RAD21' 'ARID4B' 'ERF' 'SMC3']
448	ENSG00000055950	MRPL43	chr10	102747272	chr10:102745272-102749272	69.2	16.6	60	50-69	['ZNF219' 'USF2' 'TEAD3' 'USF1' 'ARID4B' 'SP5' 'HOMEZ' 'RAD21' 'CTCF' 'TFE3' 'FOXA3' 'MBD4' 'ERF' 'PAF1_v1' 'SSRP1' 'ZNF48' 'NR2F6' 'NRF1' 'KDM2A' 'ZGPAT' 'ZNF580' 'RARA' 'CHD2' 'HMGXB3' 'HMGXB4' 'SP1' 'ZKSCAN8' 'ARID5B' 'POLR2AphosphoS5' 'ASH2L' 'ZNF281' 'KLF11' 'SP2' 'KLF16' 'TAF1' 'KMT2B' 'GABPB1_v2' 'CREM' 'MXD3_v1' 'ELF3' 'GABPA' 'NR1H2' 'ZHX2' 'FOXK1' 'KLF10' 'THAP11' 'HCFC1' 'KAT8' 'GATAD1…
449	ENSG00000055957	ITIH1	chr3	52811607	chr3:52809607-52813607	1.1	786.3	72	70-99	['DMAP1' 'ZSCAN9' 'NFIL3' 'PPARG_v1' 'SAP130' 'GABPA' 'SOX13_iso1' 'FOXA3' 'ZGPAT' 'ZKSCAN8' 'NCoA2' 'ZNF219' 'SOX13' 'ARID5B' 'RCOR2' 'NR2F6' 'ZNF331' 'BCL6_iso1' 'CEBPG' 'HMG20B_v2' 'THRA_iso1' 'SIX4_iso1' 'MIXL1' 'KAT8' 'RREB1_iso2' 'RXRB' 'SOX5' 'RARA' 'MXI1' 'THRB' 'PROX1' 'DRAP1' 'RERE' 'FOXP1' 'FOXA1' 'ZNF644' 'GATAD1' 'RXRA' 'REST' 'ESRRA' 'ERF' 'TCF7' 'CREM' 'HNF1A' 'HNF4G' 'HNF4A' 'KLF1…
450	ENSG00000056097	ZFR	chr5	32444844	chr5:32442844-32446844	44.1	12.8	51	50-69	['YY1' 'DMAP1' 'ASH2L' 'SAP130' 'MAZ' 'HNF4G' 'POLR2AphosphoS5' 'POLR2A' 'HNF4A' 'TAF1' 'NR2C2' 'TBP' 'HBP1' 'RARA' 'NRF1' 'KDM2A' 'SUZ12' 'ERF' 'GMEB2' 'KLF10' 'ZNF143' 'HCFC1' 'TFE3' 'KDM3A' 'FOXA3' 'SMAD4_iso1' 'KLF9' 'ZNF219' 'THAP11' 'PPARG_v1' 'ZNF544_iso1' 'ARID5B' 'MBD1_v2' 'GABPB1_v2' 'ZNF331' 'ELF3' 'KLF6_v2' 'ZGPAT' 'KLF16' 'ZNF511' 'BCL6_iso1' 'TFDP1' 'BHLHE40' 'TEAD3' 'MLX' 'MAX' 'UB…
451	ENSG00000056586	RC3H2	chr9	125667562	chr9:125665562-125669562	14	6.8	72	70-99	['ASH2L' 'ZNF652' 'TBP' 'POLR2AphosphoS5' 'KLF16' 'CIZ1' 'KAT7' 'DMAP1' 'MXD3_v1' 'TAF1' 'UBP1' 'GATA4' 'KLF6_v2' 'ZGPAT' 'ZNF580' 'POLR2A' 'SP5' 'ELF3' 'CHD2' 'BRCA1' 'SAP130' 'KMT2B' 'CEBPD' 'MXI1' 'HLF' 'CEBPB' 'NFIL3' 'ZBTB33' 'SIN3A' 'CEBPA' 'CEBPG' 'RCOR1' 'ZNF335' 'HMGXB3' 'MIXL1' 'SOX13_iso1' 'CREM' 'NFYC' 'FOS' 'KAT8' 'ARID5B' 'HCFC1' 'MAX' 'GABPB1_v2' 'THAP11' 'CREB1' 'SP1' 'GABPA' 'ATF…
452	ENSG00000056736	IL17RB	chr3	53880576	chr3:53878576-53882576	40.4	17.2	74	70-99	['ZC3H4' 'POLR2AphosphoS5' 'YY1' 'NPAS2_iso2' 'PRDM10' 'TBP' 'SOX5' 'SOX13_iso1' 'RXRA' 'ARID4B' 'KLF6_v2' 'HMGXB4' 'ZNF331' 'HNF4A' 'GATAD2A' 'ZGPAT' 'PPARG_v1' 'RXRB' 'ZNF219' 'ARID5B' 'PROX1' 'POLR2A' 'CEBPA' 'GATAD1' 'SIN3A' 'SAP130' 'NR2F6' 'EP300' 'THAP11' 'KLF16' 'RREB1_iso2' 'DRAP1' 'HNF4G' 'NR2F1' 'KAT8' 'TEAD1' 'TEAD3' 'RARA' 'ZSCAN9' 'BCL6_iso1' 'KDM1A' 'ELF3' 'GABPA' 'REST' 'ZBTB21' '…
453	ENSG00000056972	TRAF3IP2	chr6	111927474	chr6:111925474-111929474	6	3.2	28	20-29	['KDM6A' 'ASH2L' 'ZNF652' 'FOXK1' 'GATAD2A' 'SIN3A' 'ARID4B' 'SAP130' 'ZNF219' 'PPARG_v1' 'DMAP1' 'KAT8' 'ZEB1' 'POLR2AphosphoS5' 'DRAP1' 'ELF3' 'TGIF2' 'TEAD3' 'RREB1_iso2' 'HLF' 'FOXA3' 'CEBPG' 'CEBPA' 'SOX13_iso1' 'RARA' 'SMAD4_iso1' 'BCL6_iso1' 'ARID5B']
454	ENSG00000056998	GYG2	chrX	2746862	chrX:2744862-2748862	22.6	9.5	16	10-19	['PROX1' 'NFIA_v1' 'HNF4A' 'ZNF652' 'FOXA1' 'ARID5B' 'RARA' 'THAP11' 'GATAD2A' 'FOXA2' 'SAP130' 'BCL6_iso1' 'SMAD4_iso1' 'SP5' 'EP300' 'ZBTB7A']
455	ENSG00000057019	DCBLD2	chr3	98620533	chr3:98618533-98622533	35	5	49	40-49	['ARID4B' 'ERF' 'ASH2L' 'KAT8' 'KAT7' 'UBP1' 'ZFP1_v1' 'POLR2A' 'ZNF544_iso1' 'KLF16' 'MAX' 'KLF6_v2' 'POLR2AphosphoS5' 'PPARG_v1' 'ZGPAT' 'SMAD4_iso1' 'SAP130' 'MXD4' 'DMAP1' 'THAP11' 'MXD3_v1' 'NFIA_v1' 'TAF1' 'FOXA3' 'SOX5' 'SP1' 'FOS' 'RFX5' 'NFYC' 'SP2' 'SP5' 'HOMEZ' 'DRAP1' 'GATAD1' 'ZNF644' 'KMT2B' 'MAZ' 'TBP' 'CREM' 'FOXK1' 'ARID5B' 'EP300' 'MXI1' 'GABPB1_v2' 'REST' 'GABPA' 'ELF3' 'ETV4' …
456	ENSG00000057252	SOAT1	chr1	179263016	chr1:179261016-179265016	25.1	7.3	60	50-69	['RAD21' 'ARID4B' 'SMC3' 'CTCF' 'HMGXB4' 'THAP11' 'MIXL1' 'ARID5B' 'ZNF331' 'SAP130' 'ZNF143' 'PPARG_v1' 'ASH2L' 'SMAD4_iso1' 'NFIA_v1' 'SP5' 'MBD1_v2' 'MXI1' 'SP1' 'NRF1' 'TFDP1' 'RXRB' 'NFYC' 'USF1' 'ZNF335' 'ATF1' 'RFX5' 'GABPB1_v2' 'USF2' 'DRAP1' 'MAZ' 'ELF3' 'KDM2A' 'SIN3A' 'ZSCAN9' 'KLF16' 'KMT2B' 'KAT8' 'ZBTB26' 'TAF1' 'MAX' 'TBP' 'POLR2AphosphoS5' 'POLR2A' 'DMAP1' 'GATA4' 'ZGPAT' 'CEBPB' …
457	ENSG00000057294	PKP2	chr12	33049780	chr12:33047780-33051780	35.1	13	32	30-39	['CTCF' 'SAP130' 'ARID5B' 'HNF4A' 'PROX1' 'HNF4G' 'HLF' 'ASH2L' 'ZGPAT' 'MAZ' 'THAP11' 'KMT2B' 'TAF1' 'KAT8' 'POLR2AphosphoS5' 'MAX' 'THRB' 'ARID4B' 'GABPB1_v2' 'ERF' 'DMAP1' 'ELF3' 'MBD1_v1' 'SMAD4_iso1' 'SOX13_iso1' 'ZEB1' 'NR2F6' 'BCL6_iso1' 'POLR2A' 'DRAP1' 'GABPA' 'TGIF2']
458	ENSG00000057593	F7	chr13	113760104	chr13:113758104-113762104	6.1	65	87	70-99	['CEBPA' 'CEBPG' 'TGIF2' 'USF2' 'USF1' 'NR2F1' 'NR2F6' 'TFAP4' 'RXRB' 'BHLHE40' 'THRB' 'TFE3' 'KDM6A' 'ZGPAT' 'MIXL1' 'YY1' 'ARID4B' 'CUX1' 'PROX1' 'ZNF644' 'KDM2A' 'GABPB1_v2' 'ARID5B' 'RERE' 'DMAP1' 'ZNF331' 'HMG20B_v2' 'ZNF48' 'THRA_iso1' 'MLX' 'PAXIP1_iso1' 'MYBL2' 'SOX5' 'FOXP1' 'RARA' 'ERF' 'RAD21' 'MIER3' 'CBX5' 'SIN3A' 'HNF4G' 'SSRP1' 'SAP130' 'SP1' 'ZNF511' 'CEBPD' 'THAP11' 'ZNF281' 'HBP…
459	ENSG00000057608	GDI2	chr10	5855512	chr10:5853512-5857512	276.7	118.4	103	100-177	['ZNF384' 'POLR2A' 'ASH2L' 'MXD4' 'TAF1' 'KDM2A' 'RAD21' 'ZNF143' 'POLR2AphosphoS2' 'GATA4' 'CEBPD' 'POLR2AphosphoS5' 'REST' 'MAZ' 'TBP' 'PBX2' 'CREM' 'DRAP1' 'SP2' 'SP1' 'NFYC' 'GMEB2' 'CHD2' 'RCOR1' 'BRCA1' 'ZBTB33' 'GABPA' 'YY1' 'ZHX2' 'KAT8' 'GABPB1_v2' 'GATAD1' 'ELF3' 'KLF10' 'THAP11' 'RXRB' 'GATAD2A' 'MYBL2' 'KMT2B' 'ARID4B' 'PRDM10' 'SAP130' 'NR2F6' 'FOXP1' 'KLF16' 'CIZ1' 'HCFC1' 'KDM3A' '…
460	ENSG00000057663	ATG5	chr6	106773695	chr6:106771695-106775695	15.7	11.9	82	70-99	['MXD3_v1' 'KDM3A' 'ZBTB26' 'MAZ' 'PRDM10' 'GATAD2A' 'ASH2L' 'BCL6_iso1' 'ZNF48' 'KDM2A' 'ZSCAN9' 'UBP1' 'POLR2A' 'POLR2AphosphoS5' 'KLF16' 'THRA_iso1' 'SOX13_iso1' 'TAF1' 'ETV4' 'ZNF580' 'NR2F6' 'GABPB1_v2' 'ZGPAT' 'KMT2B' 'ARID5B' 'TBP' 'ELF3' 'BHLHE40' 'HMGXB4' 'CBX5' 'GABPA' 'ERF' 'RXRB' 'ZKSCAN8' 'ZNF511' 'ZFP1_v1' 'KLF10' 'ZNF335' 'ARID4B' 'DMAP1' 'SIN3B' 'TEAD1' 'RARA' 'ZNF792' 'ZHX2' 'ZNF…
461	ENSG00000057935	MTA3	chr2	42795670	chr2:42793670-42797670	31.3	5.1	28	20-29	['ZNF511' 'TEAD3' 'FOXA1' 'MYBL2' 'ZGPAT' 'POLR2A' 'ZNF7_iso2' 'ZKSCAN8' 'DRAP1' 'KDM6A' 'KDM2A' 'ARID5B' 'PRDM10' 'ARID4B' 'ASH2L' 'ZBTB7A' 'DMAP1' 'SAP130' 'POLR2AphosphoS5' 'HNF4G' 'SMAD4_iso1' 'ZNF281' 'YY1' 'TAF1' 'CHD2' 'MAX' 'ERF' 'RFX5']
462	ENSG00000058056	USP13	chr3	179370932	chr3:179368932-179372932	11.8	3.6	22	20-29	['ASH2L' 'MYBL2' 'POLR2A' 'TAF1' 'ZBTB7A' 'MAX' 'SAP130' 'ARID4B' 'KMT2B' 'ZNF331' 'ZBTB26' 'MXD3_v1' 'ZNF48' 'USF2' 'BHLHE40' 'KDM2A' 'TFE3' 'HMGXB4' 'RAD21' 'ZNF792' 'NRF1' 'ZNF384']
463	ENSG00000058063	ATP11B	chr3	182511290	chr3:182509290-182513290	3.5	9.5	23	20-29	['ERF' 'SAP130' 'CBX5' 'ASH2L' 'POLR2A' 'CREB1' 'POLR2AphosphoS5' 'KMT2B' 'MAZ' 'ARID4B' 'CREM' 'KAT8' 'GABPA' 'KLF10' 'GABPB1_v2' 'CEBPD' 'THAP11' 'GATAD1' 'SP1' 'TAF1' 'MAX' 'JUN' 'HLF']
464	ENSG00000058262	SEC61A1	chr3	127771211	chr3:127769211-127773211	181.5	55	52	50-69	['JUND' 'CEBPA' 'ERF' 'ZNF219' 'ZFP64' 'ZNF12' 'SMAD4_iso1' 'KDM6A' 'MTA1' 'MAX' 'DMAP1' 'ZBTB26' 'BCL6_iso1' 'ZGPAT' 'ARID5B' 'KMT2B' 'ZNF544_iso1' 'ZNF331' 'FOXA3' 'ARID4B' 'KAT8' 'ASH2L' 'UBP1' 'MXD4' 'POLR2AphosphoS5' 'CHD2' 'ZNF335' 'KLF6_v2' 'BRCA1' 'SAP130' 'NRF1' 'ZBTB33' 'GATAD1' 'THAP11' 'KLF10' 'HCFC1' 'ZNF143' 'SUZ12' 'GABPB1_v2' 'ELF3' 'MXI1' 'TAF1' 'HBP1' 'TBP' 'POLR2AphosphoS2' 'KD…
465	ENSG00000058272	PPP1R12A	chr12	80329235	chr12:80327235-80331235	15.8	7.2	62	50-69	['GABPA' 'ZSCAN9' 'KLF6_v2' 'KAT7' 'YY1' 'MIER2' 'UBP1' 'SOX5' 'POLR2A' 'MAX' 'SP2' 'ZNF511' 'KLF10' 'MAZ' 'CEBPG' 'KMT2B' 'GABPB1_v2' 'NFIL3' 'THAP11' 'CHD2' 'RCOR1' 'KDM2A' 'GATAD1' 'DRAP1' 'CEBPA' 'BRCA1' 'ZBTB33' 'NRF1' 'TAF1' 'KLF11' 'RAD21' 'TBP' 'HOMEZ' 'TFDP1' 'SP1' 'MXI1' 'SP5' 'ARID4B' 'PPARG_v1' 'ZNF219' 'KDM3A' 'ARID5B' 'SOX13_iso1' 'ERF' 'RERE' 'SAP130' 'MYBL2' 'KAT8' 'ZGPAT' 'ZNF331…
466	ENSG00000058600	POLR3E	chr16	22308740	chr16:22306740-22310740	24.7	2.1	165	100-177	['ATF1' 'ASH2L' 'CREB1' 'TBP' 'ZNF384' 'NR2F2' 'MAFF' 'HMG20B_v2' 'MAFK' 'CREM' 'DNMT3B' 'KDM1A' 'NFIC' 'TEAD4' 'TFAP4' 'ZSCAN29_iso1' 'NR2F1' 'ARID3A' 'CEBPA' 'ETV4' 'ZNF652' 'PROX1' 'MIXL1' 'ZFP1_v1' 'CEBPG' 'TBL1XR1' 'ZEB1' 'HSF1' 'FOXO1' 'NRF1' 'ZNF12' 'NFIL3' 'ZNF644' 'ZNF331' 'SOX13' 'ZCCHC11' 'FOXA2' 'REST' 'BRD4' 'MTA1' 'ERF' 'KLF11' 'ZNF792' 'FOXP1' 'RFXANK' 'ZBTB7A' 'ZNF7_iso2' 'MBD4' '…
467	ENSG00000058668	ATP2B4	chr1	203595927	chr1:203593927-203597927	1.6	4.6	12	10-19	['MAFK' 'CTCF' 'RAD21' 'CEBPB' 'NFIA_v1' 'CEBPA' 'HLF' 'ZNF652' 'ELF3' 'SAP130' 'GATAD2A' 'SP5']
468	ENSG00000058673	ZC3H11A	chr1	203764750	chr1:203762750-203766750	11.1	8.2	71	70-99	['MBD1_v2' 'HLF' 'ZNF511' 'SLC30A9' 'USF2' 'BHLHE40' 'USF1' 'ATF3' 'TEAD3' 'RARA' 'TFE3' 'NR2F6' 'MAX' 'RXRB' 'YY1' 'PRDM10' 'NR2F1' 'KLF10' 'KAT8' 'HCFC1' 'ZNF143' 'ARID4B' 'SUZ12' 'ZHX2' 'CREB1' 'ERF' 'GATAD1' 'THAP11' 'GABPA' 'ATF1' 'CREM' 'GATAD2A' 'KLF16' 'FOXA3' 'MIER3' 'ZNF331' 'HMGXB3' 'GMEB2' 'SAP130' 'ZGPAT' 'ELF3' 'DRAP1' 'TBP' 'KLF6_v2' 'ZNF335' 'CEBPA' 'GABPB1_v2' 'KMT2B' 'ZNF792' 'B…
469	ENSG00000058729	RIOK2	chr5	96519005	chr5:96517005-96521005	29.5	7.8	64	50-69	['HLF' 'NPAS2_iso2' 'ZNF219' 'REST' 'POLR2A' 'UBP1' 'BCL6_iso1' 'YY1' 'KMT2B' 'POLR2AphosphoS5' 'ATF3' 'TAF1' 'SAP130' 'TFE3' 'ZNF792' 'ARID4B' 'GATAD1' 'MIXL1' 'DRAP1' 'THAP11' 'FOXA3' 'NRF1' 'CREM' 'KAT8' 'CREB1' 'MXD4' 'MYBL2' 'KLF16' 'ERF' 'KLF6_v2' 'KLF11' 'RFXANK' 'DMAP1' 'CEBPG' 'KLF9' 'ATF1' 'ZNF331' 'ASH2L' 'MIER3' 'ZGPAT' 'ZSCAN9' 'NFIC' 'TBP' 'NFIL3' 'ZNF511' 'ZNF335' 'ZBTB26' 'RARA' '…
470	ENSG00000058799	YIPF1	chr1	54355453	chr1:54353453-54357453	7.4	5.8	32	30-39	['RCOR1' 'KDM6A' 'KDM1A' 'ZMYM3' 'RCOR2' 'SLC30A9' 'KDM2A' 'TAF1' 'TGIF2' 'ASH2L' 'POLR2AphosphoS5' 'ARID4B' 'GABPB1_v2' 'SAP130' 'GATAD1' 'KAT8' 'ETV4' 'KMT2B' 'THAP11' 'GABPA' 'SP5' 'SP1' 'ZNF335' 'ARID5B' 'KLF10' 'MAZ' 'RAD21' 'ZNF48' 'MAX' 'PPARG_v1' 'DRAP1' 'CREB1']
471	ENSG00000059122	FLYWCH1	chr16	2961979	chr16:2959979-2963979	13.3	1.9	46	40-49	['HLF' 'ZBTB7A' 'ATF1' 'TEAD1' 'RFX5' 'SP5' 'FOXA3' 'NFYC' 'MIXL1' 'GMEB2' 'GATAD1' 'RREB1_iso2' 'SAP130' 'SP1' 'KLF16' 'GABPA' 'ELF3' 'ZSCAN9' 'CEBPG' 'MAZ' 'KLF10' 'GATAD2A' 'TEAD3' 'DRAP1' 'RXRB' 'THAP11' 'ZNF331' 'RARA' 'UBP1' 'KMT2B' 'HOMEZ' 'KAT8' 'ERF' 'KDM2A' 'HCFC1' 'MBD1_v2' 'GABPB1_v2' 'ARID4B' 'NRF1' 'RCOR1' 'BHLHE40' 'MXI1' 'CEBPA' 'TFE3' 'ASH2L' 'TAF1']
472	ENSG00000059573	ALDH18A1	chr10	97416567	chr10:97414567-97418567	120.5	9.2	63	50-69	['ZBTB21' 'SAP130' 'GATAD1' 'POLR2A' 'TBP' 'ZNF544_iso1' 'ASH2L' 'KAT7' 'ZNF48' 'ZFP64' 'TAF1' 'GABPB1_v2' 'POLR2AphosphoS5' 'HMGXB4' 'FOXA3' 'GMEB2' 'HLF' 'CEBPA' 'PPARG_v1' 'ZHX2' 'KAT8' 'THAP11' 'NFIL3' 'CEBPG' 'DRAP1' 'ETV4' 'KDM2A' 'MIER3' 'ARID4B' 'ERF' 'ZSCAN9' 'MAX' 'SOX13_iso1' 'MXI1' 'USF2' 'KLF16' 'USF1' 'BCL6_iso1' 'MXD4' 'ZGPAT' 'MIXL1' 'DMAP1' 'ZNF331' 'PRDM10' 'MXD3_v1' 'NFYC' 'TEA…
473	ENSG00000059588	TARBP1	chr1	234614849	chr1:234612849-234616849	6.3	2	18	10-19	['ASH2L' 'KLF6_v2' 'TAF1' 'POLR2A' 'MAX' 'ELF3' 'KDM2A' 'KMT2B' 'DMAP1' 'POLR2AphosphoS5' 'THAP11' 'ARID4B' 'SAP130' 'MXD3_v1' 'ZGPAT' 'GMEB2' 'YY1' 'NRF1']
474	ENSG00000059728	MXD1	chr2	70142202	chr2:70140202-70144202	4.6	3.3	121	100-177	['POLR2A' 'FOXK1' 'USF2' 'USF1' 'GMEB2' 'MAX' 'ZNF544_iso1' 'MXI1' 'MXD3_v1' 'HBP1' 'HMGXB4' 'MBD1_v2' 'FOXP1' 'SLC30A9' 'DMAP1' 'KLF16' 'ASH2L' 'ZCCHC11' 'ZNF334_iso1' 'KDM2A' 'CBX5' 'ZNF48' 'BCL6_iso1' 'ZNF511' 'KDM3A' 'ZNF12' 'NR2F6' 'HMG20B_v2' 'NFIA_v1' 'KMT2B' 'MXD4' 'TFDP1' 'ZNF644' 'DNMT3B' 'SMAD4_iso1' 'ZBTB21' 'KLF9' 'SIN3B' 'REST' 'PBX2' 'ARID5B' 'ZNF652' 'ARID4B' 'PPARG_v1' 'MYBL2' 'K…
475	ENSG00000059758	CDK17	chr12	96794305	chr12:96792305-96796305	7.4	8.2	26	20-29	['USF1' 'USF2' 'RARA' 'SMAD4_iso1' 'GATAD2A' 'ARID4B' 'RAD21' 'POLR2A' 'TAF1' 'KMT2B' 'KDM2A' 'ASH2L' 'YY1' 'MAX' 'ZNF331' 'TBP' 'HMGXB4' 'DRAP1' 'POLR2AphosphoS5' 'CTCF' 'HLF' 'ZNF219' 'KLF11' 'DMAP1' 'ZNF384' 'FOXA1']
476	ENSG00000059769	DNAJC25	chr9	114393631	chr9:114391631-114395631	5.6	16.7	110	100-177	['FOXA1' 'FOXA3' 'FOXA2' 'MLX' 'ZNF335' 'ZNF48' 'ZBTB26' 'TFE3' 'PRDM10' 'RREB1_iso2' 'SP2' 'HMG20A' 'CEBPA' 'SSRP1' 'HMG20B_v2' 'GATAD2A' 'ZKSCAN8' 'ZNF644' 'NR2F6' 'NFIL3' 'ETV4' 'ZHX3_iso1' 'TFAP4' 'SP5' 'BCL6_iso1' 'ZNF12' 'ZFP64' 'KLF16' 'ZNF511' 'SMAD4_iso1' 'RFXANK' 'DMAP1' 'SP1' 'SOX13_iso1' 'TEAD3' 'CBX5' 'CEBPG' 'ARID5B' 'MAX' 'ZNF652' 'ZNF544_iso1' 'MIXL1' 'ZHX2' 'RXRB' 'NFYC' 'SOX5' '…
477	ENSG00000059804	SLC2A3	chr12	8088892	chr12:8086892-8090892	144.3	14.9	16	10-19	['ZMYM3' 'ARID4B' 'POLR2A' 'POLR2AphosphoS5' 'MIXL1' 'SAP130' 'CEBPG' 'TBP' 'HNF4G' 'HLF' 'SIN3A' 'REST' 'NFIL3' 'DRAP1' 'ZNF384' 'CTCF']
478	ENSG00000060069	CTDP1	chr18	77439800	chr18:77437800-77441800	8.7	2.1	93	70-99	['POLR2A' 'POLR2AphosphoS5' 'TBP' 'SREBF1' 'THRB' 'RXRA' 'THRA_iso1' 'KLF6_v2' 'KDM3A' 'KAT7' 'RXRB' 'MIXL1' 'MXD3_v1' 'NRF1' 'ZNF792' 'SMAD4_iso1' 'SOX5' 'ZNF219' 'ARID5B' 'PPARG_v1' 'HOMEZ' 'SP5' 'HMG20B_v2' 'ERF' 'PRDM10' 'ZNF580' 'BCL6_iso1' 'GATAD2A' 'DMAP1' 'NFIL3' 'ELF3' 'NR2F6' 'ZGPAT' 'SOX13_iso1' 'RARA' 'MXI1' 'MLX' 'DRAP1' 'ZFP1_v1' 'HDAC2' 'CEBPD' 'MAZ' 'MXD4' 'KDM2A' 'SP1' 'UBP1' 'HM…
479	ENSG00000060237	WNK1	chr12	862224	chr12:860224-864224	34.7	17.5	95	70-99	['ATF1' 'POLR2A' 'POLR2AphosphoS5' 'KLF9' 'HMGXB3' 'MXD3_v1' 'MAX' 'SLC30A9' 'KLF16' 'KMT2B' 'MIER2' 'ZNF12' 'ERF' 'MLX' 'KLF6_v2' 'NFIA_v1' 'DRAP1' 'MIXL1' 'SAP130' 'GABPB1_v2' 'GMEB2' 'MBD1_v2' 'ZNF48' 'SOX5' 'CREB1' 'ZNF331' 'FOXA3' 'ZNF219' 'ELF3' 'ZGPAT' 'ETV4' 'TAF1' 'NFYC' 'MXD4' 'MYBL2' 'ARID5B' 'CREM' 'SIN3A' 'SOX13_iso1' 'TFDP1' 'HDAC2' 'NRF1' 'RCOR2' 'ZNF511' 'KDM3A' 'ZNF580' 'HNF4A' '…
480	ENSG00000060339	CCAR1	chr10	70480970	chr10:70478970-70482970	36.6	8	57	50-69	['CEBPB' 'ZNF384' 'YY1' 'USF2' 'USF1' 'RCOR2' 'BHLHE40' 'PROX1' 'ZHX2' 'ZNF644' 'TFDP1' 'FOS' 'TFE3' 'MLX' 'NRF1' 'FOXA3' 'SOX5' 'MAX' 'KAT8' 'SOX13_iso1' 'HOMEZ' 'GABPA' 'ATF1' 'ZNF219' 'ERF' 'MBD1_v2' 'CREM' 'CREB1' 'DRAP1' 'THAP11' 'SAP130' 'NFYC' 'TEAD1' 'KMT2B' 'ELF3' 'GMEB2' 'ARID4B' 'GATAD1' 'MAZ' 'TAF1' 'TBP' 'POLR2AphosphoS5' 'POLR2A' 'MXD4' 'BCL6_iso1' 'RXRB' 'ZGPAT' 'KDM2A' 'KLF6_v2' '…
481	ENSG00000060491	OGFR	chr20	61436176	chr20:61434176-61438176	47.9	13.8	105	100-177	['ZNF331' 'KDM2A' 'NFIL3' 'HLF' 'KDM6A' 'USF1' 'USF2' 'KLF16' 'DMAP1' 'ZBTB7A' 'SP5' 'SP1' 'CEBPD' 'ZNF281' 'BCL6_iso1' 'SMAD4_iso1' 'GABPB1_v2' 'SAP130' 'ELF3' 'MXI1' 'THAP11' 'ZNF219' 'KMT2B' 'TGIF2' 'ARID4B' 'ASH2L' 'KAT8' 'GATAD1' 'HMGXB4' 'NR2F6' 'MIER3' 'POLR2AphosphoS5' 'ZNF48' 'FOXA3' 'MXD4' 'ERF' 'SSRP1' 'KLF6_v2' 'MXD3_v1' 'RFX3_iso1' 'ZNF189' 'KAT7' 'NR1H2' 'KDM3A' 'SLC30A9' 'TAF1' 'PO…
482	ENSG00000060566	CREB3L3	chr19	4153628	chr19:4151628-4155628	10.3	61	35	30-39	['ZMYM3' 'KDM1A' 'PPARG_v1' 'GATAD2A' 'RXRB' 'EP300' 'RARA' 'NR2F6' 'SMAD4_iso1' 'RXRA' 'HNF4G' 'RCOR2' 'ARID5B' 'THAP11' 'ZNF219' 'ZGPAT' 'HNF4A' 'SOX13_iso1' 'SAP130' 'KAT8' 'ERF' 'RREB1_iso2' 'SP5' 'SP1' 'SP2' 'NFYC' 'PBX2' 'FOS' 'IRF3' 'RFX5' 'DRAP1' 'TBP' 'POLR2AphosphoS5' 'RCOR1' 'POLR2A']
483	ENSG00000060642	PIGV	chr1	27114485	chr1:27112485-27116485	9.1	18	61	50-69	['ARID4B' 'SAP130' 'ELF3' 'GABPA' 'CREB1' 'GATAD1' 'KLF11' 'BCL6_iso1' 'MIXL1' 'SMAD4_iso1' 'NR2F6' 'TBP' 'POLR2A' 'DRAP1' 'RXRB' 'SOX5' 'KLF16' 'TAF1' 'RUVBL1' 'POLR2AphosphoS5' 'TFE3' 'UBP1' 'ZNF281' 'ZHX2' 'YY1' 'MAZ' 'SP5' 'MXD3_v1' 'SP1' 'HCFC1' 'THAP11' 'NRF1' 'MXI1' 'KLF6_v2' 'ASH2L' 'KDM2A' 'GABPB1_v2' 'SOX13_iso1' 'KAT8' 'ZNF189' 'ETV4' 'ZNF48' 'ZNF331' 'CEBPD' 'ZNF219' 'ZSCAN29_iso1' 'S…
484	ENSG00000060656	PTPRU	chr1	29563046	chr1:29561046-29565046	26.9	1.3	25	20-29	['HLF' 'SMAD4_iso1' 'CHD2' 'ZNF281' 'ZNF143' 'CTCF' 'RAD21' 'TFDP1' 'SAP130' 'ARID4B' 'ASH2L' 'HMGXB4' 'KDM2A' 'GABPB1_v2' 'MAX' 'HDAC2' 'CEBPA' 'ZNF580' 'NRF1' 'ZNF219' 'DMAP1' 'BHLHE40' 'KLF16' 'ZGPAT' 'MXD4']
485	ENSG00000060688	SNRNP40	chr1	31769644	chr1:31767644-31771644	56.9	10	63	50-69	['CEBPA' 'CEBPG' 'FOXA1' 'ZNF281' 'FOXP1' 'SOX13_iso1' 'ZNF7_iso2' 'ZMYM3' 'KDM1A' 'NR2F6' 'DMAP1' 'ZNF792' 'ZBTB26' 'RUVBL1' 'HBP1' 'SSRP1' 'DNMT3B' 'MAX' 'ASH2L' 'KDM2A' 'POLR2A' 'SIN3A' 'POLR2AphosphoS5' 'YY1' 'KLF6_v2' 'KAT8' 'UBP1' 'HMGXB4' 'SAP130' 'GABPB1_v2' 'ZNF644' 'ZHX2' 'USF2' 'GABPA' 'FOXK1' 'KLF10' 'HCFC1' 'THAP11' 'CEBPZ' 'ZGPAT' 'SP2' 'ERF' 'NFYC' 'CREM' 'CREB1' 'RFX5' 'ATF1' 'JUN…
486	ENSG00000060749	QSER1	chr11	32914791	chr11:32912791-32916791	14	3.1	48	40-49	['ARID4B' 'TFAP4' 'MAFK' 'MAFF' 'ASH2L' 'KDM2A' 'TGIF2' 'DMAP1' 'BRD4' 'ZNF281' 'MXD3_v1' 'ZNF219' 'SAP130' 'POLR2A' 'THAP11' 'POLR2AphosphoS5' 'MAX' 'SP5' 'CEBPD' 'ZNF143' 'ZBTB7A' 'CTCF' 'MAZ' 'HMGXB4' 'TAF1' 'GABPB1_v2' 'BCL6_iso1' 'ZGPAT' 'KAT7' 'GATAD1' 'ZNF792' 'ZC3H4' 'MYBL2' 'SOX5' 'TBP' 'SIN3B' 'SOX13_iso1' 'DRAP1' 'HMGXB3' 'NFYC' 'CREM' 'CEBPA' 'ZHX2' 'JUND' 'JUN' 'ZBTB21' 'CREB1' 'ATF1…
487	ENSG00000060971	ACAA1	chr3	38178733	chr3:38176733-38180733	96.5	328.4	55	50-69	['ZNF652' 'NR2F1' 'CEBPD' 'REST' 'FOXA3' 'CEBPG' 'ZGPAT' 'PBX2' 'POLR2A' 'KLF16' 'POLR2AphosphoS5' 'NRF1' 'SIN3A' 'ZNF219' 'SP2' 'NFYC' 'SP1' 'HMGXB3' 'GABPB1_v2' 'SRF' 'TEAD3' 'SP5' 'DRAP1' 'GABPA' 'SAP130' 'TBP' 'TEAD1' 'THAP11' 'MYBL2' 'KAT8' 'ZNF48' 'ETV4' 'ERF' 'ZSCAN9' 'ARID4B' 'GATA4' 'SMAD4_iso1' 'DMAP1' 'USF2' 'USF1' 'ELF3' 'YY1' 'KLF6_v2' 'NFIL3' 'KAT7' 'KDM3A' 'KDM2A' 'GATAD2A' 'BCL6_i…
488	ENSG00000061273	HDAC7	chr12	48213763	chr12:48211763-48215763	6	1.7	35	30-39	['KDM6A' 'ZNF48' 'CTCF' 'RAD21' 'HMGXB4' 'NR2C2' 'RXRB' 'HNF4G' 'KAT8' 'SMAD4_iso1' 'SAP130' 'NR2F6' 'THAP11' 'ARID4B' 'GABPB1_v2' 'POLR2AphosphoS5' 'SP1' 'SOX13_iso1' 'SP5' 'TAF1' 'ELF3' 'FOXA1' 'FOXA3' 'GATAD2A' 'DMAP1' 'KLF16' 'KDM2A' 'ZGPAT' 'MAZ' 'FOSL2' 'JUND' 'ZNF219' 'TEAD3' 'TEAD1' 'RARA']
489	ENSG00000061656	SPAG4	chr20	34203808	chr20:34201808-34205808	2.7	1	133	100-177	['ZFP64' 'JUN' 'JUND' 'ZMYM3' 'ATF1' 'CREM' 'CREB1' 'ZBTB21' 'ZHX2' 'ZHX3_iso1' 'RFX5' 'ZBTB26' 'NFIA_v1' 'MIER2' 'RING1' 'MYBL2' 'ZNF48' 'KDM2A' 'KDM3A' 'KDM6A' 'UBP1' 'ASH2L' 'ZNF3' 'NRF1' 'TFAP4' 'KLF6_v2' 'JARID2_iso1' 'MXD3_v1' 'HMGXB3' 'ZSCAN9' 'ZCCHC11' 'RFX3_iso1' 'ZNF792' 'POLR2A' 'PPARG_v1' 'POLR2AphosphoS5' 'KLF16' 'BCL6_iso1' 'DMAP1' 'MXD4' 'KLF11' 'THRA_iso1' 'ZNF335' 'KLF9' 'SLC30A9…
490	ENSG00000061676	NCKAP1	chr2	183903229	chr2:183901229-183905229	58.1	21.2	44	40-49	['KDM6A' 'ARID4B' 'ZBTB7A' 'MAZ' 'ZSCAN9' 'YY1' 'KDM2A' 'ZFP64' 'RARA' 'KLF16' 'THAP11' 'ASH2L' 'MXD3_v1' 'MAX' 'TAF1' 'SMAD4_iso1' 'ZNF281' 'EP300' 'TFDP1' 'ZNF544_iso1' 'HMGXB4' 'ZNF48' 'USF2' 'RAD21' 'CTCF' 'USF1' 'TFE3' 'ARID3A' 'BHLHE40' 'ZNF143' 'SAP130' 'ATF3' 'ZNF219' 'HDAC2' 'MXI1' 'MXD4' 'SP5' 'SIX4_iso1' 'RING1' 'EZH2' 'KMT2B' 'ZNF644' 'TGIF2' 'HLF']
491	ENSG00000061794	MRPS35	chr12	27863728	chr12:27861728-27865728	68.1	38.4	86	70-99	['ZMYM3' 'SRF' 'ZNF219' 'FOXP1' 'RXRB' 'FOXA1' 'FOXA2' 'SLC30A9' 'POLR2AphosphoS5' 'NRF1' 'ARID3A' 'GABPA' 'DRAP1' 'MAZ' 'FOXK1' 'ARID4B' 'SMAD4_iso1' 'KAT8' 'ELF3' 'NFIL3' 'MIER3' 'MXD4' 'SP5' 'KLF16' 'ZNF511' 'REST' 'RERE' 'ARID5B' 'ERF' 'GATAD1' 'THAP11' 'GATAD2A' 'RUVBL1' 'ZHX2' 'RARA' 'KMT2B' 'UBP1' 'ZNF331' 'SAP130' 'GABPB1_v2' 'ZSCAN9' 'GMEB2' 'FOXA3' 'SOX5' 'TGIF2' 'ZNF7_iso2' 'ZNF544_iso…
492	ENSG00000061938	TNK2	chr3	195635880	chr3:195633880-195637880	6.2	3.5	24	20-29	['BHLHE40' 'USF1' 'USF2' 'TAF1' 'NRF1' 'MAZ' 'SP1' 'DRAP1' 'SP5' 'ZNF281' 'SAP130' 'GABPB1_v2' 'THAP11' 'SOX13_iso1' 'ZNF48' 'ZGPAT' 'KLF16' 'ELF3' 'KDM2A' 'POLR2AphosphoS5' 'GATAD1' 'ZNF792' 'ERF' 'ARID4B']
493	ENSG00000061987	MON2	chr12	62860596	chr12:62858596-62862596	6.2	7.2	55	50-69	['HLF' 'CEBPB' 'MAX' 'ZNF511' 'TFDP1' 'MXI1' 'HOMEZ' 'NFYC' 'RXRB' 'USF2' 'ZNF219' 'ERF' 'THRA_iso1' 'MXD4' 'SMAD4_iso1' 'USF1' 'DRAP1' 'ARID5B' 'ELF3' 'KLF16' 'FOXK1' 'TEAD3' 'SAP130' 'NFIL3' 'GABPB1_v2' 'ZHX2' 'ZGPAT' 'SIN3A' 'KAT8' 'FOXA3' 'ZNF143' 'ZNF544_iso1' 'CREM' 'GABPA' 'GATAD1' 'THAP11' 'KMT2B' 'TAF1' 'REST' 'YY1' 'CREB1' 'PPARG_v1' 'KLF6_v2' 'ARID4B' 'TBP' 'CEBPD' 'ZNF48' 'POLR2A' 'PO…
494	ENSG00000062194	GPBP1	chr5	56469774	chr5:56467774-56471774	41.4	22.6	62	50-69	['BHLHE40' 'SAP130' 'JUND' 'ATF1' 'KDM6A' 'THAP11' 'KLF6_v2' 'KDM3A' 'HMGXB4' 'KMT2B' 'ELF3' 'ZNF48' 'POLR2A' 'NRF1' 'SIN3A' 'BCL6_iso1' 'ZGPAT' 'MAZ' 'KDM2A' 'ARID5B' 'SMAD4_iso1' 'HBP1' 'KLF16' 'GATAD2A' 'ZNF281' 'HSF1' 'SOX5' 'SOX13_iso1' 'THRA_iso1' 'KAT8' 'ARID4B' 'TGIF2' 'ZBTB21' 'TFAP4' 'ERF' 'CREM' 'FOSL2' 'KLF10' 'CREB1' 'SP1' 'UBP1' 'RFX5' 'TFDP1' 'GATAD1' 'MXI1' 'HOMEZ' 'BRCA1' 'CHD2' …
495	ENSG00000062282	DGAT2	chr11	75479777	chr11:75477777-75481777	44.1	170.9	54	50-69	['PRDM10' 'CEBPA' 'RAD21' 'ZMYM3' 'KDM1A' 'SMC3' 'RCOR2' 'KDM6A' 'CTCF' 'HMGXB4' 'ZNF219' 'RREB1_iso2' 'NR2F6' 'SP5' 'ZCCHC11' 'USF1' 'BCL6_iso1' 'SAP130' 'ZNF331' 'MLX' 'MAX' 'DMAP1' 'ZNF792' 'ZBTB7A' 'KLF11' 'KAT8' 'HMGXB3' 'ARID4B' 'MXD3_v1' 'ZSCAN9' 'KLF16' 'TFDP1' 'USF2' 'GATAD1' 'ZFP64' 'ARID5B' 'MXD4' 'ZGPAT' 'BHLHE40' 'KDM2A' 'UBP1' 'MYBL2' 'NR1H2' 'ASH2L' 'GABPB1_v2' 'DRAP1' 'SP1' 'MBD1_…
496	ENSG00000062485	CS	chr12	56694175	chr12:56692175-56696175	121.3	17.1	86	70-99	['USF1' 'USF2' 'POLR2AphosphoS5' 'POLR2A' 'HBP1' 'ZNF219' 'MAX' 'TGIF2' 'DMAP1' 'NFIA_v1' 'MXI1' 'TAF1' 'ARID4B' 'RERE' 'KMT2B' 'MXD4' 'NR2F6' 'MXD3_v1' 'KLF16' 'ASH2L' 'UBP1' 'ERF' 'KDM2A' 'SAP130' 'SMAD4_iso1' 'TBP' 'ZNF792' 'KAT8' 'GATAD1' 'GABPB1_v2' 'SP1' 'THAP11' 'NFYC' 'GABPA' 'CREB1' 'SP5' 'SIN3A' 'ZNF335' 'PBX2' 'DRAP1' 'MIXL1' 'CREM' 'ARID3A' 'PROX1' 'SIX4_iso1' 'TEAD3' 'ZBTB7A' 'THRB' …
497	ENSG00000062582	MRPS24	chr7	43909145	chr7:43907145-43911145	177.8	46	71	70-99	['THRB' 'SP5' 'USF2' 'MAX' 'ASH2L' 'POLR2A' 'MXD3_v1' 'REST' 'TAF1' 'HNF4A' 'CHD2' 'TEAD3' 'ZGPAT' 'ZCCHC11' 'MXD4' 'KAT8' 'POLR2AphosphoS5' 'ERF' 'KLF9' 'CEBPA' 'HLF' 'USF1' 'KDM3A' 'TGIF2' 'ZNF644' 'YY1' 'RARA' 'KDM2A' 'GABPB1_v2' 'GATA4' 'ZHX3_iso1' 'KLF16' 'ZNF580' 'KAT7' 'CEBPD' 'TBP' 'HCFC1' 'KMT2B' 'ZNF511' 'MXI1' 'DRAP1' 'ZNF12' 'NFIL3' 'ZNF331' 'NR2F6' 'GATAD2A' 'ZNF544_iso1' 'HMGXB4' 'A…
498	ENSG00000062598	ELMO2	chr20	45035271	chr20:45033271-45037271	19.8	5.1	73	70-99	['CBX5' 'MXD3_v1' 'NRF1' 'NR2F6' 'KLF6_v2' 'NPAS2_iso2' 'RARA' 'POLR2A' 'BHLHE40' 'TAF1' 'HNF4G' 'FOS' 'MAZ' 'HDAC2' 'USF1' 'MXI1' 'MXD4' 'SP5' 'ARID4B' 'ELF3' 'ARID5B' 'SAP130' 'MBD1_v2' 'ERF' 'ZNF48' 'TGIF2' 'DMAP1' 'HMGXB4' 'ASH2L' 'REST' 'ZNF219' 'ZBTB26' 'ZSCAN9' 'ZNF792' 'KDM3A' 'SMAD4_iso1' 'DNMT3B' 'ZGPAT' 'KAT8' 'MLX' 'UBP1' 'POLR2AphosphoS5' 'RXRB' 'ZBTB7A' 'HBP1' 'GABPB1_v2' 'ZNF335' '…
499	ENSG00000062725	APPBP2	chr17	58603580	chr17:58601580-58605580	15.1	5.7	104	100-177	['ZNF384' 'MBD1_v1' 'KLF9' 'ZNF281' 'TCF7' 'TFAP4' 'TGIF2' 'SIN3A' 'DNMT3B' 'ETV4' 'GABPA' 'TBP' 'YY1' 'HCFC1' 'HBP1' 'RERE' 'ZSCAN9' 'HOMEZ' 'MAZ' 'KLF11' 'ZNF48' 'ZNF644' 'NR2F6' 'ZNF219' 'SLC30A9' 'ASH2L' 'KLF10' 'MXD4' 'CIZ1' 'PPARG_v1' 'ZSCAN29_iso1' 'BCL6_iso1' 'THRA_iso1' 'GABPB1_v2' 'MIER3' 'KDM3A' 'PRDM10' 'ARID5B' 'SP5' 'GATAD2A' 'MXD3_v1' 'FOXK1' 'DMAP1' 'ZKSCAN8' 'MLX' 'KLF16' 'CBX5' …
500	ENSG00000062822	POLD1	chr19	50887592	chr19:50885592-50889592	42.2	1.8	32	30-39	['TFAP4' 'POLR2AphosphoS5' 'SMAD4_iso1' 'KDM2A' 'ZNF511' 'MAZ' 'DMAP1' 'RARA' 'MAX' 'ZBTB26' 'TFE3' 'DRAP1' 'USF2' 'SP5' 'SP1' 'MXD3_v1' 'KLF9' 'SRF' 'SAP130' 'GMEB2' 'THAP11' 'GABPB1_v2' 'NR2C2' 'NRF1' 'TFDP1' 'KAT8' 'NR2F6' 'ARID4B' 'GATAD1' 'ASH2L' 'KDM6A' 'BHLHE40']
501	ENSG00000063046	EIF4B	chr12	53400061	chr12:53398061-53402061	262.9	106.9	75	70-99	['USF1' 'USF2' 'MAFK' 'KLF9' 'ZNF335' 'MAFF' 'POLR2AphosphoS5' 'SIN3A' 'GATAD2A' 'SMAD4_iso1' 'GABPB1_v2' 'ZBTB21' 'GABPA' 'MLX' 'MAZ' 'KDM2A' 'ZHX2' 'ELF3' 'DRAP1' 'SAP130' 'GMEB2' 'SP1' 'ARID4B' 'ZNF580' 'KAT8' 'ZBTB26' 'KLF16' 'SOX5' 'MXI1' 'NRF1' 'NFIA_v1' 'ARID5B' 'ZGPAT' 'UBP1' 'TFDP1' 'MIER3' 'MIXL1' 'THAP11' 'CREB1' 'RARA' 'CREM' 'MXD4' 'SP5' 'DMAP1' 'ERF' 'HNF4A' 'MAX' 'KMT2B' 'HCFC1' 'Z…
502	ENSG00000063127	SLC6A16	chr19	49828474	chr19:49826474-49830474	1.1	2.5	0		.
503	ENSG00000063169	GLTSCR1	chr19	48111452	chr19:48109452-48113452	3.3	2	32	30-39	['ZMYM3' 'MAX' 'ZNF12' 'RXRB' 'SMAD4_iso1' 'POLR2A' 'GABPB1_v2' 'KAT7' 'ASH2L' 'KLF16' 'KAT8' 'KDM2A' 'HMGXB4' 'SAP130' 'PPARG_v1' 'THAP11' 'ZGPAT' 'TAF1' 'KLF6_v2' 'BCL6_iso1' 'SOX13_iso1' 'TBP' 'DRAP1' 'POLR2AphosphoS5' 'ZNF3' 'NFYC' 'SP2' 'PBX2' 'SP1' 'ZNF335' 'MAZ' 'ZNF384']
504	ENSG00000063176	SPHK2	chr19	49122547	chr19:49120547-49124547	8.9	3.8	109	100-177	['SSRP1' 'ASH2L' 'RUVBL1' 'PBX2' 'TAF1' 'REST' 'GATA4' 'POLR2A' 'POLR2AphosphoS5' 'CEBPD' 'YY1' 'HBP1' 'POLR2AphosphoS2' 'TGIF2' 'DNMT3B' 'ZFP64' 'ATF3' 'DRAP1' 'JUND' 'HOMEZ' 'THRA_iso1' 'SP5' 'ETV4' 'SRF' 'CREM' 'SP1' 'TCF25' 'CREB1' 'SIN3B' 'KMT2B' 'MXI1' 'RERE' 'CEBPA' 'HCFC1' 'ZHX2' 'ATF1' 'MAZ' 'TBP' 'KLF10' 'GATAD1' 'ZBTB21' 'NFYC' 'THRB' 'MXD3_v1' 'FOXK1' 'ZNF3' 'KDM2A' 'KAT8' 'TEAD1' 'NF…
505	ENSG00000063177	RPL18	chr19	49122433	chr19:49120433-49124433	1275.2	193.4	109	100-177	['SSRP1' 'ASH2L' 'RUVBL1' 'PBX2' 'TAF1' 'REST' 'GATA4' 'POLR2A' 'POLR2AphosphoS5' 'CEBPD' 'YY1' 'HBP1' 'POLR2AphosphoS2' 'TGIF2' 'DNMT3B' 'ZFP64' 'ATF3' 'DRAP1' 'JUND' 'HOMEZ' 'THRA_iso1' 'SP5' 'ETV4' 'SRF' 'CREM' 'SP1' 'TCF25' 'CREB1' 'SIN3B' 'KMT2B' 'MXI1' 'RERE' 'CEBPA' 'HCFC1' 'ZHX2' 'ATF1' 'MAZ' 'TBP' 'KLF10' 'GATAD1' 'ZBTB21' 'NFYC' 'THRB' 'MXD3_v1' 'FOXK1' 'ZNF3' 'KDM2A' 'KAT8' 'TEAD1' 'NF…
506	ENSG00000063241	ISOC2	chr19	55973049	chr19:55971049-55975049	88.6	49	78	70-99	['ZBTB21' 'ARID4B' 'CEBPA' 'HNF4A' 'CEBPG' 'HNF4G' 'SAP130' 'NFIL3' 'GATAD2A' 'HLF' 'KLF16' 'FOXA3' 'RCOR2' 'MIXL1' 'DMAP1' 'GATA4' 'NFIA_v1' 'FOXA1' 'YY1' 'MAZ' 'THRA_iso1' 'THRB' 'SP1' 'SP5' 'RXRA' 'CEBPB' 'ARID5B' 'SOX13_iso1' 'ZNF48' 'ESRRA' 'THAP11' 'ZNF3' 'GABPA' 'RCOR1' 'MYBL2' 'ZNF580' 'KDM1A' 'ZMYM3' 'KLF9' 'ZNF331' 'ERF' 'SSRP1' 'KDM2A' 'ZGPAT' 'CBX5' 'KLF6_v2' 'NR2F6' 'UBP1' 'POLR2A' '…
507	ENSG00000063244	U2AF2	chr19	56165415	chr19:56163415-56167415	141.3	24.6	79	70-99	['ZMYM3' 'ZNF384' 'TFE3' 'RAD21' 'KAT7' 'RARA' 'SMAD4_iso1' 'GATAD2A' 'MXD3_v1' 'MAX' 'SMC3' 'HMGXB4' 'ZNF143' 'KLF16' 'ZGPAT' 'ZNF580' 'NFIL3' 'ETV4' 'ZNF12' 'NR2F6' 'RXRB' 'ZNF331' 'KDM2A' 'CTCF' 'RXRA' 'SP1' 'ELF3' 'GATAD1' 'CEBPG' 'ARID3A' 'EP300' 'KDM6A' 'YY1' 'SOX13_iso1' 'PRDM10' 'FOXA3' 'GABPA' 'GABPB1_v2' 'SAP130' 'ZNF335' 'KAT8' 'MIXL1' 'CREB1' 'ATF3' 'TFAP4' 'DMAP1' 'HCFC1' 'THAP11' 'C…
508	ENSG00000063245	EPN1	chr19	56186560	chr19:56184560-56188560	43.9	18.9	49	40-49	['PAF1_v1' 'ATF1' 'POLR2AphosphoS2' 'KDM2A' 'POLR2AphosphoS5' 'ZGPAT' 'CREB1' 'CREM' 'RFX5' 'RFX3_iso1' 'RXRB' 'ARID4B' 'CEBPD' 'FOXA3' 'ZHX2' 'ZNF48' 'SP1' 'ERF' 'MAX' 'TGIF2' 'ETV4' 'GABPB1_v2' 'GATAD1' 'DRAP1' 'KAT8' 'THAP11' 'GABPA' 'FOXK1' 'SAP130' 'MXI1' 'BHLHE40' 'SIN3A' 'CHD2' 'ARID5B' 'KLF10' 'NR2C2' 'PRDM10' 'HCFC1' 'ELF3' 'MAZ' 'KLF6_v2' 'SMAD4_iso1' 'TAF1' 'MXD4' 'ZNF331' 'ZNF281' 'HM…
509	ENSG00000063322	MED29	chr19	39881962	chr19:39879962-39883962	16.9	10.8	64	50-69	['ZBTB21' 'MAX' 'YY1' 'GATAD2A' 'DMAP1' 'ASH2L' 'RFXANK' 'HMGXB4' 'KDM2A' 'ZGPAT' 'UBP1' 'KDM3A' 'ZNF580' 'ARID4B' 'PRDM10' 'FOXK1' 'POLR2AphosphoS5' 'SAP130' 'ZNF335' 'CREB1' 'GATAD1' 'ZNF143' 'HCFC1' 'SUZ12' 'KLF10' 'THAP11' 'CHD2' 'ATF1' 'CREM' 'SP2' 'FOS' 'SP1' 'NFYC' 'PBX2' 'IRF3' 'JUND' 'JUN' 'HLF' 'CEBPZ' 'CEBPA' 'SRF' 'NFIL3' 'CEBPB' 'CEBPG' 'RFX5' 'DRAP1' 'GMEB2' 'TBP' 'MIXL1' 'GABPA' 'K…
510	ENSG00000063587	ZNF275	chrX	152599612	chrX:152597612-152601612	4.7	7.2	2	1-4	['SAP130' 'TAF1']
511	ENSG00000063601	MTMR1	chrX	149861868	chrX:149859868-149863868	5.8	4.7	10	10-19	['ZNF143' 'TAF1' 'YY1' 'SAP130' 'GABPB1_v2' 'THAP11' 'GABPA' 'TGIF2' 'ETV4' 'TFAP4']
512	ENSG00000063660	GPC1	chr2	241375114	chr2:241373114-241377114	28.3	5.4	3	1-4	['NFYC' 'GABPA' 'GABPB1_v2']
513	ENSG00000063761	ADCK1	chr14	78266425	chr14:78264425-78268425	3.8	1.3	48	40-49	['USF1' 'THAP11' 'GMEB2' 'USF2' 'UBP1' 'ZCCHC11' 'ZNF335' 'THRA_iso1' 'GATAD1' 'GABPB1_v2' 'KDM2A' 'KAT8' 'POLR2AphosphoS5' 'SAP130' 'FOXA3' 'ZNF7_iso2' 'ELF3' 'ASH2L' 'MYBL2' 'HBP1' 'POLR2A' 'KLF6_v2' 'ZGPAT' 'ZNF511' 'NR2F6' 'SMAD4_iso1' 'HMGXB4' 'TAF1' 'MXD3_v1' 'RARA' 'ARID4B' 'RXRB' 'MXD4' 'SP5' 'BHLHE40' 'MAX' 'SP1' 'SIN3A' 'TFE3' 'DMAP1' 'KMT2B' 'HCFC1' 'ZNF143' 'CREM' 'KLF10' 'SUZ12' 'GAB…
514	ENSG00000063854	HAGH	chr16	1877195	chr16:1875195-1879195	46.9	124.4	120	100-177	['HLF' 'NFIL3' 'CEBPA' 'BCL6_iso1' 'FOXA1' 'CEBPG' 'CREM' 'SAP130' 'ZGPAT' 'RXRB' 'ARID4B' 'NR2F1' 'EP300' 'SOX13_iso1' 'SMAD4_iso1' 'NFIA_v1' 'NFIC' 'GATAD2A' 'ARID5B' 'NR2F6' 'TEAD3' 'MYBL2' 'HNF4G' 'HNF4A' 'KDM1A' 'ZNF3' 'KDM2A' 'ZMYM3' 'RCOR2' 'TGIF2' 'TAF1' 'NRF1' 'RFX5' 'NFYC' 'ASH2L' 'KDM3A' 'KDM6A' 'CIZ1' 'RFXANK' 'ZFP1_v1' 'KLF6_v2' 'FOXK1' 'MIER2' 'ERF' 'TFDP1' 'TFAP4' 'MXD4' 'ZHX2' 'KL…
515	ENSG00000063978	RNF4	chr4	2470806	chr4:2468806-2472806	41.4	11.4	47	40-49	['USF1' 'USF2' 'TFE3' 'ZNF219' 'CBX5' 'MIER2' 'MXD3_v1' 'ZSCAN9' 'KDM2A' 'ZCCHC11' 'RING1' 'NR2F6' 'MLX' 'DNMT3B' 'SMAD4_iso1' 'ASH2L' 'MAZ' 'BHLHE40' 'POLR2A' 'POLR2AphosphoS5' 'SIN3A' 'KAT8' 'ARID4B' 'SAP130' 'KMT2B' 'TFDP1' 'KLF10' 'PBX2' 'DRAP1' 'SP5' 'TGIF2' 'FOS' 'THAP11' 'CREM' 'NFYC' 'GABPA' 'SP2' 'GABPB1_v2' 'SP1' 'GATAD1' 'ERF' 'BCL6_iso1' 'KAT7' 'KLF6_v2' 'RARA' 'MXI1' 'ARID5B']
516	ENSG00000064012	CASP8	chr2	202098165	chr2:202096165-202100165	23.6	7.1	106	100-177	['KLF6_v2' 'KLF9' 'TAF1' 'POLR2AphosphoS5' 'NFIA_v1' 'BHLHE40' 'YY1' 'POLR2A' 'MXD4' 'DMAP1' 'MXD3_v1' 'NFIC' 'ZNF644' 'CBX5' 'CEBPD' 'KAT7' 'ZSCAN9' 'DRAP1' 'KDM2A' 'RCOR2' 'ZNF48' 'UBP1' 'MAX' 'TBP' 'GABPB1_v2' 'ETV4' 'CREM' 'ZNF652' 'GABPA' 'NR2C2' 'MXI1' 'MAFK' 'HCFC1' 'ZNF580' 'KAT8' 'THAP11' 'CREB1' 'TFE3' 'GATAD2A' 'TEAD3' 'ZBTB26' 'KLF16' 'EP300' 'ELF3' 'ZGPAT' 'MIER3' 'SAP130' 'MBD4' 'MB…
517	ENSG00000064115	TM7SF3	chr12	27167339	chr12:27165339-27169339	77.2	54.9	56	50-69	['ZNF384' 'SOX13_iso1' 'BCL6_iso1' 'FOXA2' 'FOXA1' 'TBL1XR1' 'ASH2L' 'TAF1' 'MAX' 'POLR2A' 'POLR2AphosphoS5' 'MXD3_v1' 'ZEB1' 'ZNF792' 'THRA_iso1' 'KAT7' 'TFDP1' 'KMT2B' 'ERF' 'USF1' 'GABPB1_v2' 'GABPA' 'ZSCAN9' 'USF2' 'ELF3' 'KDM2A' 'KLF16' 'MXI1' 'KLF6_v2' 'TFE3' 'SAP130' 'ARID5B' 'BHLHE40' 'MAZ' 'ARID4B' 'SMAD4_iso1' 'THAP11' 'PPARG_v1' 'HDAC2' 'ZNF48' 'FOXA3' 'HMGXB4' 'KAT8' 'ZBTB7A' 'SP1' 'Z…
518	ENSG00000064199	SPA17	chr11	124543739	chr11:124541739-124545739	8.5	1.6	40	40-49	['NRF1' 'TAF1' 'POLR2A' 'ZGPAT' 'POLR2AphosphoS5' 'KDM2A' 'DMAP1' 'MXD4' 'KLF6_v2' 'DRAP1' 'HMG20B_v2' 'TBP' 'SMAD4_iso1' 'BCL6_iso1' 'GABPB1_v2' 'NR2F6' 'SP5' 'SP1' 'GATAD2A' 'KLF16' 'MAZ' 'THRA_iso1' 'CHD2' 'RXRA' 'THAP11' 'RXRB' 'ARID4B' 'ETV4' 'ZBTB33' 'ZNF384' 'GATAD1' 'MYBL2' 'RFX3_iso1' 'GABPA' 'EP300' 'SIN3A' 'SAP130' 'HDAC2' 'PRDM10' 'CEBPB']
519	ENSG00000064225	ST3GAL6	chr3	98451571	chr3:98449571-98453571	10.4	28.4	47	40-49	['ZNF384' 'NFIA_v1' 'HNF4G' 'USF2' 'BHLHE40' 'USF1' 'GATAD2A' 'KAT8' 'FOXA3' 'ZGPAT' 'FOXA1' 'FOXA2' 'MAX' 'POLR2AphosphoS5' 'TFAP4' 'SAP130' 'SMAD4_iso1' 'FOXK1' 'ZBTB7A' 'KDM2A' 'THRB' 'ZNF219' 'RXRB' 'THRA_iso1' 'POLR2A' 'TAF1' 'MXI1' 'GABPB1_v2' 'DMAP1' 'MXD3_v1' 'SIN3A' 'CEBPG' 'CEBPA' 'CEBPB' 'HLF' 'TFE3' 'ARID4B' 'NR2F6' 'BCL6_iso1' 'HOMEZ' 'ELF3' 'MIXL1' 'HNF4A' 'ARID5B' 'TEAD1' 'THAP11' …
520	ENSG00000064300	NGFR	chr17	47572654	chr17:47570654-47574654	2.5	8.1	7	5-9	['CTCF' 'HDAC2' 'ZNF143' 'RAD21' 'MBD1_v1' 'KDM2A' 'EZH2']
521	ENSG00000064309	CDON	chr11	125933187	chr11:125931187-125935187	4.8	1.1	43	40-49	['BCL6_iso1' 'RAD21' 'SMC3' 'CTCF' 'SAP130' 'ARID4B' 'TFDP1' 'HBP1' 'MAX' 'MAZ' 'MXI1' 'TAF1' 'PBX2' 'GATAD1' 'ARID5B' 'ZNF792' 'GABPB1_v2' 'MBD1_v2' 'ERF' 'NRF1' 'KAT8' 'MIER3' 'MIXL1' 'SP1' 'RARA' 'KLF16' 'ZKSCAN8' 'POLR2AphosphoS5' 'MYBL2' 'TEAD3' 'FOXA1' 'NR1H2' 'ZGPAT' 'RXRB' 'TBP' 'BHLHE40' 'DMAP1' 'GATAD2A' 'PRDM10' 'KMT2B' 'NFIA_v1' 'NFIC' 'THAP11']
522	ENSG00000064313	TAF2	chr8	120845074	chr8:120843074-120847074	11.6	6.2	68	50-69	['ASH2L' 'RXRB' 'TFE3' 'CEBPG' 'POLR2A' 'HMGXB4' 'KLF16' 'ZNF331' 'TAF1' 'ARID5B' 'ZGPAT' 'MAX' 'YY1' 'CEBPD' 'NFIC' 'TBP' 'KAT7' 'TEAD1' 'NR2F6' 'TGIF2' 'ZNF219' 'ARID4B' 'SIN3B' 'KMT2B' 'GATAD1' 'ZNF792' 'GATA4' 'ETV4' 'POLR2AphosphoS5' 'GABPB1_v2' 'SOX13_iso1' 'CREM' 'KDM2A' 'RARA' 'CEBPA' 'ZHX2' 'DMAP1' 'NR2C2' 'ZNF511' 'THAP11' 'ZNF281' 'NR2F1' 'RREB1_iso2' 'PRDM10' 'FOXA3' 'ZNF580' 'PPARG_v…
523	ENSG00000064393	HIPK2	chr7	139477693	chr7:139475693-139479693	12.8	5.1	29	20-29	['CTCF' 'SMC3' 'ARID5B' 'RAD21' 'SOX5' 'SIN3A' 'HNF4G' 'SAP130' 'SOX13_iso1' 'TBP' 'HNF4A' 'POLR2AphosphoS5' 'POLR2A' 'ZBTB7A' 'YY1' 'MAZ' 'CUX1' 'NR2C2' 'SRF' 'KMT2B' 'ERF' 'SMAD4_iso1' 'ZNF331' 'ZNF219' 'ASH2L' 'ARID4B' 'MAX' 'HBP1' 'ZSCAN29_iso1']
524	ENSG00000064419	TNPO3	chr7	128695198	chr7:128693198-128697198	28.7	11.8	78	70-99	['TFDP1' 'ZBTB26' 'KAT7' 'POLR2A' 'TAF1' 'YY1' 'MYBL2' 'ZSCAN9' 'TBP' 'HBP1' 'DRAP1' 'KDM2A' 'ZFP64' 'MAX' 'HMGXB4' 'ZNF335' 'HMG20B_v2' 'KLF6_v2' 'GATAD1' 'SIN3B' 'ERF' 'ZNF644' 'KLF10' 'THAP11' 'RUVBL1' 'RCOR2' 'KMT2B' 'UBP1' 'THRA_iso1' 'ZNF48' 'ZNF544_iso1' 'KLF16' 'KDM1A' 'ARID5B' 'ASH2L' 'DMAP1' 'MIXL1' 'KAT8' 'TFE3' 'ATF1' 'GATAD2A' 'HNF1A' 'ZGPAT' 'KDM3A' 'HCFC1' 'MXD3_v1' 'ZNF219' 'ZHX2'…
525	ENSG00000064490	RFXANK	chr19	19303007	chr19:19301007-19305007	30.5	4.2	62	50-69	['POLR2A' 'YY1' 'RARA' 'MXI1' 'TAF1' 'SIN3A' 'KLF6_v2' 'KDM3A' 'KAT7' 'ERF' 'HCFC1' 'KLF16' 'GABPB1_v2' 'ARID4B' 'SRF' 'KLF11' 'GATAD1' 'TGIF2' 'KMT2B' 'THAP11' 'ZNF331' 'GABPA' 'SIX4_iso1' 'MAZ' 'ASH2L' 'SIN3B' 'ZNF580' 'KAT8' 'CEBPD' 'KDM2A' 'KLF10' 'RXRB' 'ZGPAT' 'ZNF143' 'MIXL1' 'SAP130' 'SP1' 'MAX' 'ELF3' 'ETV4' 'HBP1' 'FOXK1' 'ZNF219' 'ZNF792' 'ZCCHC11' 'RERE' 'CEBPG' 'MXD4' 'ZNF12' 'HMGXB4…
526	ENSG00000064545	TMEM161A	chr19	19249267	chr19:19247267-19251267	20.3	6.8	54	50-69	['ASH2L' 'GATAD2A' 'CBX5' 'DMAP1' 'SIN3A' 'POLR2AphosphoS5' 'POLR2A' 'KLF16' 'KDM2A' 'BHLHE40' 'SAP130' 'TAF1' 'MAX' 'GMEB2' 'ARID4B' 'SP1' 'TFDP1' 'KMT2B' 'CHD2' 'KAT8' 'DRAP1' 'HMGXB3' 'RXRB' 'GATAD1' 'ARID5B' 'RFX5' 'CREM' 'PBX2' 'IRF3' 'FOS' 'RFXANK' 'TEAD3' 'NFYC' 'SP2' 'GABPB1_v2' 'CREB1' 'THAP11' 'ATF1' 'SUZ12' 'FOSL2' 'KLF10' 'HCFC1' 'ZNF143' 'TCF7' 'GABPA' 'ZMYM3' 'KDM1A' 'RCOR2' 'HMGXB4…
527	ENSG00000064547	LPAR2	chr19	19739039	chr19:19737039-19741039	1.1	1.1	1	1-4	['CTCF']
528	ENSG00000064601	CTSA	chr20	44519590	chr20:44517590-44521590	256.9	50.7	164	100-177	['ZNF544_iso1' 'KLF11' 'RFX5' 'ARID5B' 'HOMEZ' 'UBP1' 'ZHX3_iso1' 'RREB1_iso2' 'SOX5' 'RFXANK' 'TEAD4' 'SMC3' 'CTCF' 'RXRB' 'SP5' 'ERF' 'ZNF511' 'KDM3A' 'ZNF331' 'MXD4' 'KLF9' 'USF2' 'TEAD1' 'CHD2' 'SP1' 'MAX' 'THAP11' 'ZNF143' 'YY1' 'MTA1' 'TEAD3' 'BHLHE40' 'RAD21' 'DMAP1' 'ZBTB26' 'DRAP1' 'TFDP1' 'HMGXB4' 'CEBPG' 'HMG20B_v2' 'ZKSCAN8' 'GATAD2A' 'RARA' 'KAT8' 'SMAD4_iso1' 'MIER3' 'CBX5' 'ZSCAN9'…
529	ENSG00000064651	SLC12A2	chr5	127419482	chr5:127417482-127421482	2.6	2.2	21	20-29	['ASH2L' 'TAF1' 'SAP130' 'GABPB1_v2' 'DMAP1' 'GABPA' 'KMT2B' 'TFE3' 'TFDP1' 'GATAD1' 'POLR2AphosphoS5' 'THAP11' 'MAX' 'BRCA1' 'ARID4B' 'ZBTB33' 'CHD2' 'POLR2A' 'TBP' 'CTCF' 'HNF1A']
530	ENSG00000064652	SNX24	chr5	122181159	chr5:122179159-122183159	19.5	6.9	56	50-69	['ARID5B' 'PROX1' 'FOXA1' 'FOXP1' 'CEBPA' 'BCL6_iso1' 'SMAD4_iso1' 'NR2F1' 'THRA_iso1' 'ZNF580' 'PRDM10' 'KLF6_v2' 'ASH2L' 'POLR2A' 'BACH1' 'POLR2AphosphoS5' 'MAX' 'MAFK' 'MAFF' 'KAT8' 'ZNF219' 'ZNF792' 'TAF1' 'KDM2A' 'SIN3A' 'CUX1' 'GATAD2A' 'KMT2B' 'USF2' 'ARID4B' 'TFAP4' 'NR2F6' 'GABPA' 'EP300' 'MAZ' 'ELF3' 'ZNF331' 'THAP11' 'GABPB1_v2' 'SAP130' 'RXRA' 'SP5' 'BHLHE40' 'TBP' 'ZNF48' 'KAT7' 'RFX…
531	ENSG00000064666	CNN2	chr19	1026297	chr19:1024297-1028297	138.9	18.2	19	10-19	['MXD4' 'ZBTB7A' 'SRF' 'NFYC' 'TBP' 'TAF1' 'MXD3_v1' 'KDM2A' 'ARID4B' 'KLF16' 'KMT2B' 'DMAP1' 'ZMYM3' 'ETV4' 'SAP130' 'GABPB1_v2' 'THAP11' 'GATAD1' 'GABPA']
532	ENSG00000064687	ABCA7	chr19	1040101	chr19:1038101-1042101	5.3	1	52	50-69	['POLR2AphosphoS2' 'HLF' 'POLR2A' 'ZGPAT' 'CREB1' 'KDM2A' 'CHD2' 'GATAD1' 'ERF' 'FOXA3' 'THAP11' 'FOS' 'PBX2' 'SP2' 'CBX5' 'ZNF335' 'HMGXB3' 'NFYC' 'HMGXB4' 'PPARG_v1' 'GATAD2A' 'ZNF652' 'KLF11' 'KLF16' 'SMAD4_iso1' 'NRF1' 'ARID4B' 'MAX' 'GABPB1_v2' 'KAT8' 'DRAP1' 'GABPA' 'SP1' 'ZBTB26' 'SAP130' 'TFDP1' 'USF2' 'ZSCAN9' 'PRDM10' 'MBD1_v2' 'RARA' 'THRA_iso1' 'ZNF219' 'SIN3A' 'TAF1' 'SP5' 'ZMYM3' 'K…
533	ENSG00000064703	DDX20	chr1	112298189	chr1:112296189-112300189	7.8	2.6	71	70-99	['NFIA_v1' 'POLR2A' 'POLR2AphosphoS5' 'RARA' 'ELF3' 'MLX' 'GABPA' 'BHLHE40' 'CREM' 'SOX13_iso1' 'GABPB1_v2' 'ARID5B' 'SOX5' 'ARID4B' 'MAX' 'SAP130' 'SMAD4_iso1' 'MXD4' 'SP5' 'MAZ' 'CTCF' 'RAD21' 'ASH2L' 'CEBPD' 'TGIF2' 'ZNF219' 'RERE' 'CEBPG' 'KDM6A' 'HMGXB4' 'ZNF792' 'DMAP1' 'RXRB' 'GATAD2A' 'ZGPAT' 'ZNF384' 'THAP11' 'ZNF48' 'RCOR1' 'SP1' 'KLF16' 'KMT2B' 'KLF6_v2' 'ZNF331' 'E2F7_iso1' 'KAT8' 'KD…
534	ENSG00000064726	BTBD1	chr15	83736106	chr15:83734106-83738106	25.9	17	53	50-69	['TGIF2' 'YY1' 'ARID4B' 'ASH2L' 'TBP' 'CEBPD' 'MXD3_v1' 'TAF1' 'POLR2AphosphoS5' 'KLF6_v2' 'POLR2A' 'MAX' 'ZNF792' 'KAT7' 'GABPA' 'SIN3A' 'ERF' 'HBP1' 'PPARG_v1' 'MXD4' 'SAP130' 'GATAD1' 'KDM2A' 'SMAD4_iso1' 'ZNF331' 'ARID5B' 'GATA4' 'MAZ' 'KMT2B' 'GABPB1_v2' 'THAP11' 'ZGPAT' 'ZNF544_iso1' 'MXI1' 'ELF3' 'HMGXB4' 'ZNF48' 'TFDP1' 'GMEB2' 'RARA' 'DMAP1' 'BCL6_iso1' 'FOXA3' 'ZNF143' 'FOXA1' 'SOX13_is…
535	ENSG00000064763	FAR2	chr12	29376597	chr12:29374597-29378597	1.8	2	0		.
536	ENSG00000064933	PMS1	chr2	190648810	chr2:190646810-190650810	20.1	3.6	107	100-177	['CEBPB' 'CEBPG' 'HLF' 'CEBPA' 'MAFK' 'MAFF' 'FOXA2' 'FOXA1' 'GABPA' 'NR2C2' 'ZNF652' 'ZCCHC11' 'JUND' 'JUN' 'MBD1_v2' 'MLX' 'GATA4' 'ZNF792' 'SAP130' 'MBD1_v1' 'NR2F6' 'SP5' 'ZNF281' 'ZBTB26' 'CREM' 'ZBTB21' 'CREB1' 'NFIL3' 'BHLHE40' 'TBP' 'TCF25' 'ATF1' 'ARID3A' 'POLR2A' 'ZC3H4' 'ERF' 'POLR2AphosphoS5' 'PRDM10' 'NFIC' 'UBP1' 'TGIF2' 'ZNF12' 'RERE' 'ZNF48' 'SIN3A' 'KLF11' 'ARID4B' 'MXD3_v1' 'HOM…
537	ENSG00000064961	HMG20B	chr19	3572942	chr19:3570942-3574942	25.5	11.2	23	20-29	['ZNF652' 'SREBF1' 'RFX3_iso1' 'MXI1' 'GABPA' 'MAZ' 'KAT8' 'FOS' 'SP5' 'THAP11' 'GABPB1_v2' 'HMGXB4' 'GMEB2' 'CREM' 'NFYC' 'GATAD1' 'SAP130' 'BHLHE40' 'RFX5' 'DRAP1' 'SP1' 'CREB1' 'PBX2']
538	ENSG00000064995	TAF11	chr6	34855819	chr6:34853819-34857819	47.7	14.9	118	100-177	['ZC3H4' 'ZNF48' 'BHLHE40' 'ASH2L' 'MBD1_v2' 'NRF1' 'KAT7' 'NR2C2' 'ZNF331' 'ZBTB26' 'ERF' 'SOX13_iso1' 'GATAD2A' 'ZFP64' 'UBP1' 'HMGXB4' 'GABPB1_v2' 'TAF1' 'HMG20B_v2' 'ETV4' 'MXD3_v1' 'THRA_iso1' 'HCFC1' 'NFIA_v1' 'ZNF12' 'KDM2A' 'ZNF219' 'ZBTB21' 'ATF1' 'JUN' 'SRF' 'SIX4_iso1' 'MXI1' 'TFE3' 'ARID5B' 'FOXA3' 'ZCCHC11' 'ZGPAT' 'MIER2' 'ATF3' 'SOX5' 'BCL6_iso1' 'KAT8' 'ZHX3_iso1' 'SP1' 'NFIL3' 'T…
539	ENSG00000064999	ANKS1A	chr6	34857037	chr6:34855037-34859037	9.1	3.3	118	100-177	['ZC3H4' 'ZNF48' 'BHLHE40' 'ASH2L' 'MBD1_v2' 'NRF1' 'KAT7' 'NR2C2' 'ZNF331' 'ZBTB26' 'ERF' 'SOX13_iso1' 'GATAD2A' 'ZFP64' 'UBP1' 'HMGXB4' 'GABPB1_v2' 'TAF1' 'HMG20B_v2' 'ETV4' 'MXD3_v1' 'THRA_iso1' 'HCFC1' 'NFIA_v1' 'ZNF12' 'KDM2A' 'ZNF219' 'ZBTB21' 'ATF1' 'JUN' 'SRF' 'SIX4_iso1' 'MXI1' 'TFE3' 'ARID5B' 'FOXA3' 'ZCCHC11' 'ZGPAT' 'MIER2' 'ATF3' 'SOX5' 'BCL6_iso1' 'KAT8' 'ZHX3_iso1' 'SP1' 'NFIL3' 'T…
540	ENSG00000065000	AP3D1	chr19	2151556	chr19:2149556-2153556	55.1	9.3	48	40-49	['MAX' 'ZFP64' 'TAF1' 'ZHX2' 'YY1' 'GATAD1' 'USF1' 'RARA' 'USF2' 'SREBF1' 'RFX3_iso1' 'GABPB1_v2' 'DRAP1' 'RFX5' 'ETV4' 'SP2' 'KLF10' 'NRF1' 'NFYC' 'GABPA' 'FOS' 'THAP11' 'CREB1' 'RFXANK' 'TFE3' 'TFAP4' 'CREM' 'SP1' 'ATF1' 'TEAD3' 'MAZ' 'FOXK1' 'SP5' 'SIN3A' 'TGIF2' 'MXI1' 'KLF9' 'SAP130' 'ARID4B' 'MXD4' 'ZNF219' 'MXD3_v1' 'KLF16' 'ZSCAN9' 'DMAP1' 'KDM2A' 'KLF6_v2' 'ARID5B']
541	ENSG00000065029	ZNF76	chr6	35227509	chr6:35225509-35229509	7.7	5.5	126	100-177	['SIN3A' 'HLF' 'ARID4B' 'ZNF48' 'POLR2AphosphoS5' 'RREB1_iso2' 'RFX3_iso1' 'HSF1' 'SREBF1' 'JUN' 'NR2C2' 'THRB' 'MXI1' 'ZBTB26' 'CREM' 'SAP130' 'MXD4' 'UBP1' 'ELF3' 'RFX5' 'SRF' 'TGIF2' 'CREB1' 'ZBTB21' 'JUND' 'KMT2B' 'ATF1' 'NR2F1' 'GATAD1' 'NFYC' 'ZHX2' 'MIER3' 'DRAP1' 'GMEB2' 'GATAD2A' 'NR2F6' 'FOSL2' 'ZNF331' 'HOMEZ' 'NFIL3' 'SIX4_iso1' 'RARA' 'ARID3A' 'SOX13_iso1' 'KLF9' 'HMG20B_v2' 'CEBPG' …
542	ENSG00000065054	SLC9A3R2	chr16	2076887	chr16:2074887-2078887	41.5	83.1	17	10-19	['ZKSCAN8' 'TAF1' 'USF2' 'KDM2A' 'TFAP4' 'FOXA1' 'SAP130' 'RARA' 'MAX' 'NR2F6' 'MXI1' 'CTCF' 'RAD21' 'FOXA3' 'ARID4B' 'GATAD2A' 'BHLHE40']
543	ENSG00000065057	NTHL1	chr16	2097867	chr16:2095867-2099867	37.9	6.1	54	50-69	['RAD21' 'FOXA3' 'SMAD4_iso1' 'RXRB' 'GATAD2A' 'SAP130' 'ZKSCAN8' 'POLR2AphosphoS5' 'MAX' 'RFXANK' 'HMGXB4' 'CTCF' 'ZGPAT' 'THAP11' 'NR2F6' 'ZNF12' 'TEAD3' 'USF2' 'MXI1' 'BHLHE40' 'USF1' 'KLF10' 'TFE3' 'FOS' 'YY1' 'FOXK1' 'PRDM10' 'ATF3' 'ZNF335' 'TEAD1' 'SUZ12' 'ZNF143' 'ARID4B' 'CREM' 'MIER3' 'HCFC1' 'ELF3' 'NFIL3' 'GABPB1_v2' 'NFYC' 'MLX' 'KDM2A' 'GMEB2' 'GABPA' 'CEBPG' 'GATAD1' 'DRAP1' 'ZHX2'…
544	ENSG00000065060	UHRF1BP1	chr6	34759793	chr6:34757793-34761793	10.4	1.7	67	50-69	['CEBPG' 'GABPA' 'THAP11' 'ELF3' 'ETV4' 'ZNF219' 'FOXA2' 'EP300' 'PROX1' 'FOXA1' 'SOX13_iso1' 'FOXA3' 'SIX4_iso1' 'ARID5B' 'RCOR2' 'SMAD4_iso1' 'ZSCAN9' 'TEAD1' 'NCoA2' 'POLR2AphosphoS5' 'DRAP1' 'MIER2' 'RARA' 'DMAP1' 'HMG20A' 'GATAD2A' 'ZCCHC11' 'SOX5' 'PRDM10' 'RAD21' 'HMGXB4' 'CTCF' 'ZBTB26' 'KDM2A' 'SP1' 'TFAP4' 'CREB1' 'ASH2L' 'MXI1' 'SAP130' 'ARID3A' 'TFDP1' 'SP5' 'NFIA_v1' 'YY1' 'TAF1' 'PO…
545	ENSG00000065135	GNAI3	chr1	110091185	chr1:110089185-110093185	4.9	2.6	56	50-69	['KAT8' 'HOMEZ' 'TEAD1' 'CREB1' 'HMGXB4' 'KLF11' 'USF2' 'GATA4' 'USF1' 'SIN3A' 'ZNF331' 'UBP1' 'POLR2A' 'BCL6_iso1' 'POLR2AphosphoS5' 'BHLHE40' 'KDM3A' 'ETV4' 'DRAP1' 'ATF1' 'ARID4B' 'TBP' 'RXRB' 'KLF10' 'FOXK1' 'GABPA' 'ELF3' 'SAP130' 'CREM' 'KMT2B' 'CEBPG' 'CEBPA' 'MXI1' 'THAP11' 'GABPB1_v2' 'GATAD1' 'SP1' 'ZBTB21' 'KLF16' 'FOXA3' 'SOX5' 'RARA' 'ZNF511' 'MAX' 'TAF1' 'DMAP1' 'KDM2A' 'ZSCAN9' 'AS…
546	ENSG00000065150	IPO5	chr13	98605928	chr13:98603928-98607928	124	22	0		.
547	ENSG00000065154	OAT	chr10	126107545	chr10:126105545-126109545	55.9	85.1	54	50-69	['ZNF219' 'FOXA3' 'CEBPG' 'NR2F6' 'ATF1' 'TEAD1' 'SAP130' 'ZNF652' 'BCL6_iso1' 'NRF1' 'TFE3' 'USF1' 'USF2' 'SIN3A' 'MAZ' 'MAX' 'TAF1' 'MXD4' 'FOXK1' 'KLF16' 'POLR2AphosphoS5' 'MXI1' 'GATA4' 'POLR2A' 'CEBPD' 'REST' 'ARID4B' 'NFIL3' 'ELF3' 'TBP' 'RFX5' 'DRAP1' 'RFXANK' 'CREM' 'FOS' 'NFYC' 'SP1' 'CBX5' 'CTCF' 'ZGPAT' 'HNF4G' 'TFDP1' 'RREB1_iso2' 'SMAD4_iso1' 'TFAP4' 'RARA' 'MAFK' 'KAT8' 'SP5' 'MLX' …
548	ENSG00000065183	WDR3	chr1	118472371	chr1:118470371-118474371	13.3	5.9	48	40-49	['FOXA1' 'RAD21' 'GABPA' 'ZNF189' 'HMGXB4' 'TAF1' 'ASH2L' 'KDM2A' 'TGIF2' 'ZNF335' 'TFAP4' 'SIN3A' 'TBP' 'ZGPAT' 'HDAC2' 'DRAP1' 'ATF1' 'NFYC' 'KMT2B' 'GATAD1' 'CREM' 'CREB1' 'GABPB1_v2' 'RFX5' 'KAT8' 'ZNF580' 'KLF10' 'HCFC1' 'THAP11' 'SP1' 'ELF3' 'SP5' 'UBP1' 'ETV4' 'KLF16' 'MXI1' 'ARID4B' 'SAP130' 'FOXK1' 'MXD3_v1' 'MXD4' 'MAX' 'POLR2AphosphoS5' 'PRDM10' 'POLR2A' 'SOX13_iso1' 'KLF6_v2' 'DMAP1']
549	ENSG00000065243	PKN2	chr1	89149921	chr1:89147921-89151921	14.5	10.4	78	70-99	['NFIA_v1' 'ZNF384' 'MYBL2' 'POLR2A' 'POLR2AphosphoS5' 'ELF3' 'RARA' 'YY1' 'SP5' 'HOMEZ' 'MAZ' 'GATAD2A' 'KLF6_v2' 'SP1' 'NR2F6' 'USF2' 'FOXA3' 'CEBPG' 'MXI1' 'NFYC' 'ARID4B' 'USF1' 'SOX13_iso1' 'ZNF511' 'KLF10' 'CBX5' 'ZNF331' 'THRA_iso1' 'FOS' 'MIER3' 'DMAP1' 'BHLHE40' 'ZNF335' 'MAX' 'TFE3' 'SMAD4_iso1' 'RXRB' 'HCFC1' 'GABPB1_v2' 'ATF3' 'ERF' 'TGIF2' 'DRAP1' 'THAP11' 'SAP130' 'MXD4' 'ARID5B' 'C…
550	ENSG00000065268	WDR18	chr19	984327	chr19:982327-986327	50.7	6.6	65	50-69	['KDM6A' 'KDM3A' 'MAZ' 'FOXA3' 'RAD21' 'ELF3' 'ZNF48' 'ERF' 'CTCF' 'MBD1_v2' 'MBD1_v1' 'HBP1' 'ARID4B' 'GATAD1' 'SAP130' 'RARA' 'MAX' 'POLR2AphosphoS5' 'RFXANK' 'MLX' 'RFX5' 'KLF6_v2' 'ZNF331' 'USF2' 'SOX5' 'TFE3' 'ZHX2' 'ATF3' 'RXRB' 'DRAP1' 'SP1' 'ZNF219' 'SOX13_iso1' 'THAP11' 'SMAD4_iso1' 'GMEB2' 'TEAD3' 'HCFC1' 'MXD4' 'MXI1' 'KAT7' 'CREM' 'CREB1' 'GABPB1_v2' 'KDM2A' 'KLF10' 'ATF1' 'KLF16' 'ZG…
551	ENSG00000065308	TRAM2	chr6	52441862	chr6:52439862-52443862	38	6.5	77	70-99	['THAP11' 'NFYC' 'ZBTB26' 'ZNF544_iso1' 'HLF' 'CEBPG' 'CEBPB' 'CEBPA' 'ERF' 'GABPB1_v2' 'MBD1_v1' 'SSRP1' 'KDM6A' 'ZSCAN9' 'TGIF2' 'SLC30A9' 'ARID5B' 'ZNF792' 'MBD1_v2' 'HOMEZ' 'KMT2B' 'TAF1' 'NFIL3' 'TEAD3' 'THRA_iso1' 'MXI1' 'CBX5' 'SP5' 'SP1' 'FOXA3' 'ARID4B' 'GATAD1' 'CTCF' 'HMGXB4' 'RAD21' 'RREB1_iso2' 'ZFP64' 'SMC3' 'HCFC1' 'TBP' 'KDM2A' 'REST' 'ZNF334_iso1' 'SIN3A' 'SAP130' 'POLR2A' 'POLR2…
552	ENSG00000065357	DGKA	chr12	56324945	chr12:56322945-56326945	2.4	1.7	23	20-29	['ZNF792' 'GABPA' 'FOXA2' 'CEBPA' 'GATAD2A' 'CEBPG' 'HLF' 'SAP130' 'FOXA1' 'MAFF' 'MAFK' 'FOXA3' 'ARID4B' 'GATAD1' 'PROX1' 'ZNF384' 'HDAC2' 'HMGXB4' 'ZNF143' 'CTCF' 'ZNF219' 'RAD21' 'TAF1']
553	ENSG00000065361	ERBB3	chr12	56473891	chr12:56471891-56475891	79.5	22.3	147	100-177	['CEBPA' 'CEBPG' 'SMC3' 'ZSCAN29_iso1' 'RXRA' 'CTCF' 'RAD21' 'SOX13_iso1' 'SMAD4_iso1' 'ARID5B' 'KDM2A' 'PRDM10' 'ZGPAT' 'HMGXB4' 'ELF3' 'THAP11' 'MLX' 'GATAD2A' 'SAP130' 'GABPA' 'ARID4B' 'KAT7' 'ZNF189' 'DMAP1' 'ZNF544_iso1' 'TBP' 'ZC3H4' 'SOX5' 'KLF16' 'POLR2A' 'POLR2AphosphoS5' 'MXI1' 'TFAP4' 'ZNF48' 'KDM3A' 'TFDP1' 'RXRB' 'FOXA3' 'NFIL3' 'FOSL2' 'FOS' 'JUND' 'MAZ' 'BRCA1' 'ZHX2' 'FOXP1' 'SIN3…
554	ENSG00000065427	KARS	chr16	75681585	chr16:75679585-75683585	234	38.8	83	70-99	['MBD1_v1' 'MYBL2' 'MXI1' 'MAX' 'ASH2L' 'DMAP1' 'HBP1' 'SIN3B' 'RUVBL1' 'MXD4' 'SIN3A' 'POLR2A' 'GATAD2A' 'CEBPD' 'GATA4' 'ARID5B' 'ZNF219' 'ERF' 'YY1' 'HHEX' 'DNMT3B' 'ZNF652' 'CREB1' 'POLR2AphosphoS2' 'ZGPAT' 'KDM2A' 'KMT2B' 'SOX13_iso1' 'ZNF331' 'MXD3_v1' 'ZNF335' 'KAT8' 'POLR2AphosphoS5' 'ZNF792' 'NR2F6' 'SAP130' 'FOXA3' 'CREM' 'ETV4' 'HCFC1' 'GATAD1' 'DRAP1' 'HMGXB3' 'KLF16' 'TBL1XR1' 'PRDM1…
555	ENSG00000065457	ADAT1	chr16	75657154	chr16:75655154-75659154	27.4	12.9	86	70-99	['SSRP1' 'MBD1_v2' 'CTCF' 'RAD21' 'ARID4B' 'GABPA' 'THAP11' 'SAP130' 'HNF4G' 'PROX1' 'ZKSCAN8' 'MXI1' 'TGIF2' 'MXD4' 'SIN3A' 'MXD3_v1' 'ASH2L' 'ZNF48' 'POLR2A' 'DMAP1' 'NR2F6' 'MAX' 'ZNF792' 'ZNF219' 'SLC30A9' 'ERF' 'SIN3B' 'POLR2AphosphoS5' 'KLF16' 'KLF6_v2' 'TBP' 'KAT8' 'BCL6_iso1' 'GATAD2A' 'UBP1' 'TFE3' 'HMGXB3' 'ZNF331' 'KMT2B' 'ELF3' 'NFIL3' 'MIER3' 'ZNF580' 'ZNF544_iso1' 'NFYC' 'ZHX3_iso1'…
556	ENSG00000065485	PDIA5	chr3	122785855	chr3:122783855-122787855	39.6	43.2	80	70-99	['NR2F6' 'CREB1' 'TGIF2' 'GATAD2A' 'MBD1_v2' 'USF2' 'DNMT3B' 'MAX' 'TFDP1' 'ZNF335' 'USF1' 'ZNF219' 'TCF25' 'ATF3' 'SLC30A9' 'RARA' 'ZNF544_iso1' 'RXRB' 'TFE3' 'MXI1' 'ZNF792' 'HBP1' 'KMT2B' 'RERE' 'ERF' 'MAZ' 'TFAP4' 'KLF11' 'KAT8' 'CREM' 'MLX' 'HOMEZ' 'SIN3A' 'GABPA' 'ZNF143' 'ZGPAT' 'GATAD1' 'THAP11' 'ZNF331' 'SUZ12' 'YY1' 'KLF16' 'KLF6_v2' 'ZSCAN9' 'FOXA3' 'ZKSCAN8' 'KLF10' 'HMGXB3' 'ZNF511' …
557	ENSG00000065491	TBC1D22B	chr6	37225547	chr6:37223547-37227547	11.6	1.7	83	70-99	['MAFK' 'MAFF' 'CEBPB' 'CEBPA' 'ZEB1' 'SLC30A9' 'TFAP4' 'CREB1' 'TEAD1' 'CHD2' 'CREM' 'USF2' 'KLF10' 'SMAD4_iso1' 'FOXA3' 'HCFC1' 'RFXANK' 'SP1' 'RFX5' 'ATF1' 'FOS' 'HOMEZ' 'ZNF792' 'GABPA' 'THAP11' 'ZKSCAN8' 'NFYC' 'HMGXB3' 'TCF25' 'NRF1' 'FOXK1' 'GABPB1_v2' 'ARID4B' 'MAZ' 'ZHX2' 'PPARG_v1' 'SIN3B' 'IRF3' 'DRAP1' 'ERF' 'MXD4' 'KAT8' 'CEBPG' 'KDM3A' 'MIER2' 'SAP130' 'SIX4_iso1' 'UBP1' 'ZNF48' 'KM…
558	ENSG00000065518	NDUFB4	chr3	120315127	chr3:120313127-120317127	138	94.2	38	30-39	['RCOR2' 'KDM1A' 'ZMYM3' 'ZSCAN29_iso1' 'HLF' 'NFIL3' 'TGIF2' 'SAP130' 'MAX' 'ARID4B' 'RFX5' 'ZNF792' 'NRF1' 'DRAP1' 'POLR2AphosphoS5' 'POLR2A' 'GATA4' 'GABPB1_v2' 'HBP1' 'ERF' 'ZNF219' 'GATAD1' 'KMT2B' 'SSRP1' 'ZGPAT' 'KDM2A' 'TAF1' 'KLF6_v2' 'KAT8' 'PPARG_v1' 'ZNF580' 'REST' 'ARID5B' 'KAT7' 'UBP1' 'ZNF48' 'BCL6_iso1' 'ZNF3']
559	ENSG00000065526	SPEN	chr1	16174358	chr1:16172358-16176358	8.3	4.6	60	50-69	['CEBPG' 'ZMYM3' 'HBP1' 'ZGPAT' 'SLC30A9' 'POLR2A' 'GATAD2A' 'PPARG_v1' 'ZNF511' 'POLR2AphosphoS5' 'SAP130' 'KMT2B' 'BCL6_iso1' 'KLF11' 'NRF1' 'KDM2A' 'TFDP1' 'THAP11' 'MAZ' 'GMEB2' 'TAF1' 'MAX' 'ATF1' 'JUN' 'JUND' 'ARID3A' 'FOSL2' 'ELF3' 'TBP' 'DRAP1' 'RFX5' 'GATAD1' 'YY1' 'MBD1_v2' 'NFIL3' 'ZNF219' 'KAT8' 'SMAD4_iso1' 'TBL1XR1' 'CEBPD' 'FOXA3' 'ARID4B' 'FOXP1' 'ZNF281' 'TEAD3' 'EP300' 'FOXO1' '…
560	ENSG00000065534	MYLK	chr3	123603149	chr3:123601149-123605149	16.4	32.2	2	1-4	['BCL6_iso1' 'SP1']
561	ENSG00000065548	ZC3H15	chr2	187350884	chr2:187348884-187352884	145.6	32.9	130	100-177	['SLC30A9' 'BCL6_iso1' 'CEBPG' 'MBD4' 'KDM1A' 'FOXO1' 'CEBPA' 'ASH2L' 'KLF16' 'ZNF644' 'ZNF219' 'SOX13_iso1' 'MYBL2' 'PROX1' 'TEAD1' 'TCF7L2' 'GATAD2A' 'TBP' 'TCF7' 'NFIL3' 'EP300' 'HNF4G' 'SAP130' 'HNF4A' 'SOX5' 'PPARG_v1' 'NFIA_v1' 'KDM6A' 'HLF' 'BHLHE40' 'REST' 'SIN3A' 'MXI1' 'MBD1_v2' 'TBL1XR1' 'HMG20B_v2' 'POLR2A' 'POLR2AphosphoS5' 'RXRB' 'TCF25' 'RREB1_iso2' 'PRDM10' 'RFX5' 'FOXP1' 'TFE3' '…
562	ENSG00000065559	MAP2K4	chr17	11924134	chr17:11922134-11926134	19.9	11	16	10-19	['ZNF3' 'ELF3' 'SP1' 'SAP130' 'GABPB1_v2' 'KLF16' 'MAZ' 'DRAP1' 'TAF1' 'ZNF792' 'TBP' 'POLR2AphosphoS5' 'POLR2A' 'YY1' 'ASH2L' 'BRD4']
563	ENSG00000065613	SLK	chr10	105727469	chr10:105725469-105729469	10.6	9	16	10-19	['CEBPA' 'USF2' 'ASH2L' 'MBD1_v2' 'GATAD2A' 'KMT2B' 'SAP130' 'POLR2A' 'KDM2A' 'POLR2AphosphoS5' 'NRF1' 'MAX' 'USF1' 'TAF1' 'THAP11' 'JUND']
564	ENSG00000065615	CYB5R4	chr6	84569369	chr6:84567369-84571369	4.4	2.3	128	100-177	['HLF' 'ZKSCAN8' 'MBD1_v1' 'RFXANK' 'TCF7' 'HHEX' 'PBX2' 'MBD1_v2' 'SSRP1' 'ZNF511' 'ZNF3' 'SOX5' 'KLF9' 'ZNF331' 'ZNF7_iso2' 'MIER3' 'ZNF335' 'REST' 'ZNF644' 'E2F7_iso1' 'CEBPA' 'BCL6_iso1' 'ZFP64' 'TFE3' 'ATF4' 'NFIA_v1' 'ZSCAN9' 'SMAD4_iso1' 'ZHX3_iso1' 'ZNF219' 'ZNF544_iso1' 'JARID2_iso1' 'FOXP1' 'TEAD3' 'MIXL1' 'KLF6_v2' 'ZC3H4' 'ZCCHC11' 'TGIF2' 'MIER2' 'RCOR2' 'ZNF792' 'ZNF334_iso1' 'RFX3_…
565	ENSG00000065621	GSTO2	chr10	106028630	chr10:106026630-106030630	2.1	1.6	1	1-4	['POLR2AphosphoS5']
566	ENSG00000065665	SEC61A2	chr10	12171639	chr10:12169639-12173639	7.6	3.8	27	20-29	['ZFP64' 'KMT2B' 'THAP11' 'ARID4B' 'NR2F6' 'GABPB1_v2' 'POLR2A' 'MAX' 'POLR2AphosphoS5' 'TAF1' 'SMAD4_iso1' 'SP5' 'SAP130' 'MAZ' 'RFX3_iso1' 'MXI1' 'SIN3A' 'SP1' 'RFX5' 'USF1' 'USF2' 'NRF1' 'ASH2L' 'RREB1_iso2' 'TEAD3' 'RAD21' 'CTCF']
567	ENSG00000065802	ASB1	chr2	239335625	chr2:239333625-239337625	12.9	1.8	61	50-69	['ZBTB7A' 'GABPA' 'FOXA1' 'ZC3H4' 'FOXA2' 'RAD21' 'TEAD3' 'MLX' 'ZNF219' 'CBX5' 'KLF16' 'RFX5' 'DMAP1' 'HBP1' 'SP1' 'KLF6_v2' 'ZNF580' 'KDM2A' 'ZGPAT' 'RXRB' 'KMT2B' 'ARID4B' 'SIN3B' 'TBP' 'ETV4' 'POLR2A' 'POLR2AphosphoS5' 'SP5' 'ARID5B' 'UBP1' 'ZBTB26' 'CHD2' 'ZNF792' 'GMEB2' 'GABPB1_v2' 'SMAD4_iso1' 'THAP11' 'KLF10' 'NR2C2' 'RARA' 'CEBPD' 'KAT8' 'HDAC2' 'ERF' 'HCFC1' 'YY1' 'ELF3' 'ZNF544_iso1' …
568	ENSG00000065809	FAM107B	chr10	14816896	chr10:14814896-14818896	64.5	76.2	0		.
569	ENSG00000065882	TBC1D1	chr4	37892719	chr4:37890719-37894719	21.7	13.8	0		.
570	ENSG00000065883	CDK13	chr7	39989958	chr7:39987958-39991958	8.1	6.6	74	70-99	['ZMYM3' 'ZNF384' 'KLF11' 'ASH2L' 'REST' 'TGIF2' 'DMAP1' 'RAD21' 'MXD4' 'MXD3_v1' 'HMGXB4' 'KDM2A' 'ZC3H4' 'ARID4B' 'ZNF331' 'POLR2A' 'KLF16' 'ZFP64' 'ZBTB26' 'POLR2AphosphoS5' 'SAP130' 'KAT8' 'MAX' 'RARA' 'ZNF792' 'DNMT3B' 'ERF' 'GATAD2A' 'KLF9' 'TFE3' 'ZNF652' 'TBP' 'ZGPAT' 'ZNF511' 'RXRB' 'KMT2B' 'GATAD1' 'CEBPA' 'DRAP1' 'GABPB1_v2' 'ARID5B' 'GABPA' 'RERE' 'THRA_iso1' 'THAP11' 'CEBPG' 'SOX5' '…
571	ENSG00000065911	MTHFD2	chr2	74425689	chr2:74423689-74427689	57.8	2.1	97	70-99	['ZNF12' 'USF1' 'USF2' 'CREB1' 'ZMYM3' 'ZNF3' 'MBD1_v1' 'HBP1' 'RFX5' 'ATF1' 'CREM' 'HOMEZ' 'FOS' 'NFYC' 'PBX2' 'TFAP4' 'HMGXB3' 'DRAP1' 'ERF' 'MXI1' 'ZCCHC11' 'MAX' 'MIER3' 'SP1' 'TEAD1' 'CBX5' 'RXRB' 'ARID5B' 'TFDP1' 'TBP' 'MIXL1' 'TEAD3' 'NCoA2' 'TFE3' 'ZNF511' 'MXD4' 'SIX4_iso1' 'TAF1' 'MYC' 'SMAD4_iso1' 'FOXK1' 'ZNF219' 'ZBTB26' 'ELF3' 'GABPB1_v2' 'ZNF580' 'E2F7_iso1' 'SAP130' 'REST' 'GATA4'…
572	ENSG00000065923	SLC9A7	chrX	46618472	chrX:46616472-46620472	2.2	1.4	7	5-9	['ZFP64' 'TAF1' 'ZNF792' 'GATAD1' 'KDM2A' 'CTCF' 'RAD21']
573	ENSG00000065970	FOXJ2	chr12	8185358	chr12:8183358-8187358	3.4	2.7	17	10-19	['TAF1' 'MAX' 'ZNF281' 'HMGXB4' 'SMAD4_iso1' 'HBP1' 'ZNF331' 'POLR2AphosphoS5' 'BCL6_iso1' 'GABPB1_v2' 'MXD3_v1' 'KDM2A' 'MXD4' 'ASH2L' 'MBD1_v2' 'KAT7' 'ZBTB7A']
574	ENSG00000065978	YBX1	chr1	43148065	chr1:43146065-43150065	1020.8	179.3	65	50-69	['USF1' 'MIER3' 'MYBL2' 'ZBTB26' 'NFIC' 'MXD4' 'KLF11' 'ARID5B' 'UBP1' 'SIN3A' 'MYC' 'POLR2A' 'ARID4B' 'BHLHE40' 'HDAC2' 'POLR2AphosphoS5' 'ZNF792' 'ZGPAT' 'MIXL1' 'MAX' 'SLC30A9' 'ZNF219' 'TGIF2' 'KDM2A' 'SAP130' 'ERF' 'SMAD4_iso1' 'DMAP1' 'MXI1' 'HMGXB4' 'ASH2L' 'KLF10' 'TEAD1' 'FOXO1' 'THAP11' 'KAT8' 'FOXA3' 'KMT2B' 'GATAD1' 'ETV4' 'GABPA' 'DNMT3B' 'GABPB1_v2' 'SP2' 'CREB1' 'ZHX2' 'CREM' 'CHD2…
575	ENSG00000066027	PPP2R5A	chr1	212458878	chr1:212456878-212460878	14.4	26.5	75	70-99	['POLR2AphosphoS5' 'POLR2A' 'KAT8' 'ZNF511' 'USF1' 'CEBPB' 'PBX2' 'NR2F6' 'ZCCHC11' 'SP5' 'RXRB' 'RARA' 'HMG20B_v2' 'CEBPA' 'USF2' 'ZBTB7A' 'SMAD4_iso1' 'NFIL3' 'ELF3' 'TFE3' 'THRA_iso1' 'KDM2A' 'RAD21' 'TFAP4' 'HLF' 'HOMEZ' 'NR2F1' 'CTCF' 'CEBPG' 'FOXA3' 'MIER2' 'KLF16' 'ZNF335' 'TGIF2' 'DMAP1' 'MYBL2' 'DNMT3B' 'NFIC' 'HDAC2' 'GATAD2A' 'SAP130' 'BHLHE40' 'SIN3A' 'ARID4B' 'GATAD1' 'TAF1' 'ZNF219'…
576	ENSG00000066044	ELAVL1	chr19	8070529	chr19:8068529-8072529	78.1	15.2	32	30-39	['ZMYM3' 'SAP130' 'NRF1' 'FOS' 'NFYC' 'PBX2' 'TBP' 'GMEB2' 'GABPA' 'CHD2' 'TFDP1' 'GABPB1_v2' 'THAP11' 'TAF1' 'YY1' 'GATAD1' 'HBP1' 'TGIF2' 'POLR2AphosphoS5' 'ZNF219' 'POLR2A' 'KAT8' 'MXD4' 'MAX' 'KMT2B' 'ASH2L' 'UBP1' 'ARID4B' 'DMAP1' 'SIN3A' 'ERF' 'ATF1']
577	ENSG00000066084	DIP2B	chr12	50898767	chr12:50896767-50900767	19.1	5.8	60	50-69	['ZNF7_iso2' 'PRDM10' 'ZBTB7A' 'RCOR2' 'SMC3' 'CEBPA' 'MYBL2' 'KDM6A' 'ZMYM3' 'GATAD2A' 'MBD1_v2' 'ZSCAN9' 'ARID3A' 'ZNF143' 'TCF25' 'CTCF' 'KMT2B' 'BCL6_iso1' 'KAT8' 'DRAP1' 'RAD21' 'TEAD3' 'ZNF580' 'KDM2A' 'THAP11' 'MIXL1' 'NFIL3' 'KLF16' 'ERF' 'RARA' 'RXRB' 'ZNF219' 'SOX5' 'NR2F6' 'HMGXB4' 'MAZ' 'ARID4B' 'FOXA3' 'GATAD1' 'HNF4G' 'SAP130' 'SMAD4_iso1' 'SOX13_iso1' 'SP5' 'TFE3' 'KLF6_v2' 'ZHX2' …
[truncated: 8,262 more rows]
